# Supplementary material for: Inhibitory impact of A1 and A2 cow’s milk on human peripheral blood mononuclear cells identifies TOM1 as a candidate anti-inflammatory mediator
Source: Front Immunol. 2026 Jun 10;17:1728935. doi: 10.3389/fimmu.2026.1728935 (PMC13290551; doi:10.3389/fimmu.2026.1728935)
Supplement: Supplementary file 2 [file Table1.xlsx]

## Sheet: Proteins
Supplementary Table S1. Protein list of non-parsimonious strategy. List of all proteins identified in the PBMCs secretome using a non-parsimonious search strategy. Each entry includes accession number, description, spectral counts, and sample detection information. This table complements the parsimonious protein list by documenting all possible protein assignments across human and bovine database…
Proteins Unique Sequence ID	Protein FDR Confidence Combined	Accession	Description	Number of PSMs	Number of Unique Peptides	Cellular Component	Molecular Function	Biological Process	Ensembl Gene ID	Gene Symbol	Abundance Ratio A1 Durchfluss A1 Retentat	Abundance Ratio A1 Durchfluss A2 Durchfluss	Abundance Ratio A1 Retentat A2 Durchfluss	Abundance Ratio A1 Durchfluss A2 Retentat	Abundance Ratio A1 Retentat A2 Retentat	Abundance Ratio A2 Durchfluss A2 Retentat	Abundance Ratio P-Value A1 Durchfluss A1 Retentat	Abundance Ratio P-Value A1 Durchfluss A2 Durchfluss	Abundance Ratio P-Value A1 Retentat A2 Durchfluss	Abundance Ratio P-Value A1 Durchfluss A2 Retentat	Abundance Ratio P-Value A1 Retentat A2 Retentat	Abundance Ratio P-Value A2 Durchfluss A2 Retentat	Abundance Ratio Adj P-Value A1 Durchfluss A1 Retentat	Abundance Ratio Adj P-Value A1 Durchfluss A2 Durchfluss	Abundance Ratio Adj P-Value A1 Retentat A2 Durchfluss	Abundance Ratio Adj P-Value A1 Durchfluss A2 Retentat	Abundance Ratio Adj P-Value A1 Retentat A2 Retentat	Abundance Ratio Adj P-Value A2 Durchfluss A2 Retentat	Abundances Grouped CV in Percent A1 Durchfluss	Abundances Grouped CV in Percent A1 Retentat	Abundances Grouped CV in Percent A2 Durchfluss	Abundances Grouped CV in Percent A2 Retentat	Abundances Normalized F2 Sample A1 Durchfluss	Abundances Normalized F6 Sample A1 Durchfluss	Abundances Normalized F10 Sample A1 Durchfluss	Abundances Normalized F1 Sample A1 Retentat	Abundances Normalized F5 Sample A1 Retentat	Abundances Normalized F9 Sample A1 Retentat	Abundances Normalized F4 Sample A2 Durchfluss	Abundances Normalized F8 Sample A2 Durchfluss	Abundances Normalized F12 Sample A2 Durchfluss	Abundances Normalized F3 Sample A2 Retentat	Abundances Normalized F7 Sample A2 Retentat	Abundances Normalized F11 Sample A2 Retentat	Abundance F2 Sample A1 Durchfluss	Abundance F6 Sample A1 Durchfluss	Abundance F10 Sample A1 Durchfluss	Abundance F1 Sample A1 Retentat	Abundance F5 Sample A1 Retentat
-9.22085e+18	High	ENSBTAP00000022034	HBA UniProtKB Gene Name|Bos taurus hemoglobin, alpha 2 (HBA), mRNA. [Source:RefSeq mRNA;Acc:NM_001077422]|25|ENSBTAG00000026417|ENSBTAT00000022034	1160	1	cytosol;other cell component	other molecular function	other metabolic processes;transport;other biological processes	ENSBIXG00000028763; ENSBIXG00005026352; ENSBTAG00000051412	GLNC1; HBA; LOC109578761; LOC113883300	100000	1331	0.010	5449	0.010	4092	1e-17	0.00683937334270035	1e-17	653442	1e-17	9.27549e+07	0.00727117	0.0398494994761902	0.00766988	3.33952e+06	0.00814011	4.68556e+08	18.31				218719166073711	254512184138407	175453366135462						164266590788961	401421415386563			1396929	1881997125	10312155625
2.66052e+18	High	Q9UKK9	ADP-sugar pyrophosphatase OS=Homo sapiens OX=9606 GN=NUDT5 PE=1 SV=1	50	6	cytosol;nucleus	nucleic acid binding activity;other molecular function	cell organization and biogenesis;other metabolic processes	ENSG00000165609	NUDT5	1214	0.995	0.793	1407	1100	1359	0.994316521871984	0.527945923259495	0.694191417224602	0.890132873944166	0.972682758785381	0.842070453778028	0.999761227325787	0.869611254076614	0.94460646398227	0.975011613921929	0.993356779344968	0.972631929719838	1971-04-01	65.47	1943-12-01	1960-09-01	114732110049562	106944755854748	105063736111118	103491760099582	111319374043148	192092019413212	12759046828095	102549437006915	128985949094466	110020426928245	103453987118897	90857666875	732778085416667	790805845833333	617505164583333	770282189583333	76080299375
2.66596e+18	High	ENSBTAP00000002951	Uncharacterized protein [Source:UniProtKB/TrEMBL;Acc:F1N4K3]|7|ENSBTAG00000045860|ENSBTAT00000002951	178	2						1271	1087	0.849	1419	1149	1344	0.80006996009684	0.583846396870668	0.978292256510879	0.862702571513067	0.751014819609868	0.880275955269803	0.966004700486538	0.900532415636339	0.996511641034018	0.971291473160789	0.941484687032061	0.982731687224398	36.00	36.54	38.32	46.94	118465513959078	135354331035852	627645361216013	10300280855926	921404267116802	47300954310304	108763747462948	127338210170267	555574553706947	107299109685023	801328632414386	374818578125	75662281875	100088120625	3688944125	76664295625	6297260.75
2.6664e+18	High	P38117	Electron transfer flavoprotein subunit beta OS=Homo sapiens OX=9606 GN=ETFB PE=1 SV=3	58	9	mitochondrion;other cell component	other molecular function	other metabolic processes	ENSG00000105379	ETFB	1109	0.969	0.855	1515	1481	1675	0.646115949707052	0.327086567214432	0.912567937217413	0.636969901783121	0.0391355120052543	0.245887426222323	0.927822478588643	0.711009301133926	0.983478498108355	0.891002893780471	0.155858228590818	0.58994459700045	19.34	69.14	51.25	52.65	161458891520065	109284522484376	134048948291276	153601249558046	287713347120688	19752033862731	169118895450337	63421321497318	209856795042371	151861099588659	723229406216739	599762916666667	10312155625	8081073125	787863833333333	114324373958333	196635291666667
2.66832e+18	High	ENSBTAP00000026126	ANG UniProtKB Gene Name|Bos taurus angiogenin, ribonuclease, RNase A family, 5 (ANG), mRNA. [Source:RefSeq mRNA;Acc:NM_001078144]|10|ENSBTAG00000045492|ENSBTAT00000026126	113	10	non-structural extracellular	nucleic acid binding activity;other molecular function		ENSBIXG00000022102; ENSBIXG00005003224; ENSBTAG00000019612	ANG; RNASE4	0.123	0.687	4116	0.076	0.544	0.126	1e-17	1.16042e+08	1e-17	1e-17	769494	1e-17	0.00727117	1.03836e+08	0.00766988	0.00529319	5.68581e+06	0.00538007	56.99	23.57	16.75	29.51	608810401635525	259071434737661		931274246022907	926279262490105	595106164225066	169249755467105	187147272057096	133435174864518	111870989994036	170943961308511	207443197916667	388838765625	1915710625		693141139583333	6330578.5
2.67014e+18	High	Q6S8J3	POTE ankyrin domain family member E OS=Homo sapiens OX=9606 GN=POTEE PE=2 SV=3	2589	0	other membranes;other cell component	cytoskeletal activity;other molecular function	cell organization and biogenesis;other biological processes	ENSG00000188219	POTEE
2.67371e+18	High	ENSBTAP00000056225	HSP90AB1 EntrezGene|Bos taurus heat shock protein 90kDa alpha (cytosolic), class B member 1 (HSP90AB1), mRNA. [Source:RefSeq mRNA;Acc:NM_001079637]|X|ENSBTAG00000047699|ENSBTAT00000063700	456	2						1439	1230	0.794	1628	1067	1421	0.340970472573193	0.0287554306602071	0.699496267967264	0.458051408507748	0.77602631456021	0.68856704617053	0.73577838818426	0.135795446048943	0.94460646398227	0.794978656432428	0.948974812233554	0.920725385552466	32.79	28.95	36.28	33.83	189284464015321	194565938076407	100365188394184	173076924989449	130813973767675	960105740719175	217098417649568	178892438805039	995917017758788	16182946740832	125887060050958	7929148625	12089336375	143872301171875	5898897609375	1288199878125	8940372125
2.6878e+18	High	Q9H4A6	Golgi phosphoprotein 3 OS=Homo sapiens OX=9606 GN=GOLPH3 PE=1 SV=1	15	4	plasma membrane;other membranes;cytosol;mitochondrion;ER/Golgi;other cytoplasmic organelle;other cell component	other molecular function	cell adhesion;cell cycle OR cell proliferation;cell organization and biogenesis;protein metabolism;other metabolic processes;transport;other biological processes	ENSCATG00000040208; ENSCSAG00000017189; ENSG00000113384; ENSMFAG00000045311; ENSMMUG00000013957; ENSMNEG00000040145; ENSNLEG00000028554; ENSPANG00000014158; ENSPTEG00000027147; ENSPTRG00000016768; ENSRBIG00000010997; ENSRROG00000036602; ENSTGEG00000004446	GOLPH3	1164	1348	0.943	1465	1247	1511	0.90054051763296	0.00440894975486583	0.817557195055683	0.743757373234891	0.67423979003714	0.506469363041599	0.987160567790128	0.0264122999399474	0.967530580218927	0.930462666977141	0.91957307152131	0.835156573278536	32.36	23.67	41.69	51.85	198180986689291	104242366142754	1383890935125	490719681598376	627903000767242	390692529788173	128299117165499	514843233244191	113457710548322	123516264220714	393377758581771	13023178125	126575449479167	770822953125	813372.75	365239348958333	429135078125
2.70635e+18	High	Q9C0C9	(E3-independent) E2 ubiquitin-conjugating enzyme OS=Homo sapiens OX=9606 GN=UBE2O PE=1 SV=3	31	8	cytosol;nucleus;other cell component	other molecular function	protein metabolism;other metabolic processes;transport;other biological processes	ENSG00000175931	UBE2O	0.959	1122	1240	0.951	1004	0.848	0.264682888373182	0.474997758408135	0.0209336056674303	0.130742566698892	0.360437964225938	0.0710402740835014	0.644545498584418	0.839859898114755	0.101572662864986	0.372639703744204	0.735046962456142	0.239178935471408	28.87	27.76	20.82	33.59	675684349328079	813286142177491	117168898827634	158159068865531	183399108465912	102980719086271	132973775506655	122544415684642	17923322227173	167625388780147	167520913261266	859197572916667	431550229166667	601386604166667	688652458333333	117716728125	12534259375
2.71662e+18	High	O75367	Core histone macro-H2A.1 OS=Homo sapiens OX=9606 GN=MACROH2A1 PE=1 SV=4	322	17	nucleus;other cell component	enzyme regulator activity;nucleic acid binding activity;other molecular function	cell organization and biogenesis;DNA metabolism;other metabolic processes;stress response;other biological processes	ENSAMEG00000017887; ENSBMSG00010001156; ENSCAFG00000001076; ENSCAFG00020007175; ENSCAFG00030007355; ENSCAFG00040009734; ENSCANG00000022762; ENSCJAG00000005818; ENSCLAG00000016530; ENSCWAG00000001657; ENSFCAG00000013924; ENSGGOG00000001707; ENSLCNG00005003680; ENSMICG00000005677; ENSMLEG00000037795; ENSMMNG00015002866; ENSMNEG00000031666; ENSMPUG00000010011; ENSPANG00000002758; ENSPCOG00000013464;…	H2afy; H2AFY; LOC100466888; LOC101338325; LOC101381952; LOC101564704; LOC102987354; LOC103079324; LOC103663804; LOC105869993; LOC106989149; LOC110591142; LOC111141291; LOC111182462; LOC112404331; LOC112625777; LOC112815157; LOC112861289; LOC112917035; LOC113928700; LOC114891795; LOC115516119; LOC116529369; LOC116750637; MACROH2A1	1208	0.951	0.814	1201	1035	1284	0.979240977815311	0.219508572845496	0.736358074839957	0.606079693167205	0.592305822598736	0.958181477475409	0.998991591785923	0.581884075235872	0.952156220915606	0.88025202473897	0.879039395121491	0.994568130845702	38.97	46.46	40.77	45.14	65010412068703	426984769287278	297121463085996	573915945057661	407016431889129	206597576463024	692093232367314	419130260442498	316720717880826	678777620805452	450662528892193	260966508333333	415212491666667	3157350.25	174631176041667	427161766666667	278171991666667
2.72668e+18	High	P00338	L-lactate dehydrogenase A chain OS=Homo sapiens OX=9606 GN=LDHA PE=1 SV=2	735	23	cytosol;mitochondrion;other cell component	other molecular function	other metabolic processes	ENSG00000134333; ENSG00000288299	HEL-S-133P; LDHA	1369	1007	0.746	1698	1171	1705	0.50142125151058	0.636441021877005	0.471986002808047	0.359402670356205	0.634919928614129	0.221961141652822	0.853643690638924	0.922562469936223	0.860441836734258	0.700450525437339	0.902393330090177	0.554685159799324	20.79	14.82	17.92	2025-01-26	311046251749573	363482103996507	237619680585594	250217440718809	27095737691222	201418631710538	372001401859901	305815503381177	260550140917301	242370816386496	252834097579791	150997076666667	19866093	26877781	139659396666667	186235153333333	185183563333333
2.73223e+18	High	O60268	Uncharacterized protein KIAA0513 OS=Homo sapiens OX=9606 GN=KIAA0513 PE=1 SV=1	8	3	other cell component			ENSG00000135709	KIAA0513	1064	1051	0.752	1177	0.896	1010	0.691368279086545	0.94828085705229	0.501783158514176	0.735334649660256	0.288054481716371	0.471260791095912	0.945276551978269	0.995606502723473	0.876999425532301	0.930462666977141	0.65603799333252	0.815520575735115	65.26	35.79	36.79	23.51	194949082934047	231508487448713	597834349659767	118364761731507	253987733873774	222140821172173		260573774962409	443798410728958	838563484983298	111169098688289	135655895833333	12451127734375	171189567708333	3513731875	8809809375	173585802083333
2.6525e+18	High	Q96HE7	ERO1-like protein alpha OS=Homo sapiens OX=9606 GN=ERO1A PE=1 SV=2	16	6	non-structural extracellular;other membranes;ER/Golgi;other cell component	other molecular function	cell organization and biogenesis;protein metabolism;other metabolic processes;stress response;transport;signal transduction;other biological processes	ENSG00000197930	ERO1A	1282	1159	0.773	1382	1245	1610	0.680673311536564	0.434453150762421	0.537617003922528	0.817806089856526	0.666449583552539	0.466080914344023	0.942977013578424	0.810234171839885	0.899428533757567	0.955889851387164	0.915267724712016	0.811406237871392	54.29	30.47	73.07		726308441831989	73581417273239	207729482331374	249001763975407	293995857140637	155049565136781	46559395806999	637784966654087	76725320685242		112179263450382		463883135416667	544099.75	122091630208333	185330333333333	200929020833333
2.73556e+18	High	P53384	Cytosolic Fe-S cluster assembly factor NUBP1 OS=Homo sapiens OX=9606 GN=NUBP1 PE=1 SV=2	4	1	plasma membrane;other membranes;cytosol;cytoskeleton;nucleus;other cell component	other molecular function	cell cycle OR cell proliferation;cell organization and biogenesis;other metabolic processes;other biological processes	ENSG00000103274	NUBP1	1143	0.897	0.813	1653	1446	1843	0.979840239427848	0.220167422824357	0.694974184012456	0.43904934904736	0.167660293590737	0.224142770134456	0.998991591785923	0.581884075235872	0.94460646398227	0.777455265762385	0.470433191202041	0.55729486563485	1992-02-01	29.90	39.96		494219468779221	515062930945291		499371170445108	441449658555309	267872767541115	562419769833237	614475105323751	260037957648476		305205715391061		315651125	38086465625		37167859375	30170509375
2.74023e+18	High	Q5M775	Cytospin-B OS=Homo sapiens OX=9606 GN=SPECC1 PE=1 SV=1	4	2	other membranes;cytosol;cytoskeleton;nucleus;other cell component		cell organization and biogenesis;developmental processes;other biological processes	ENSG00000128487	SPECC1	0.890	1487	1147	1761		1110	0.293765733468575	0.0676273859479719	0.355119724474429	0.420131235941497		0.61425029153312	0.681592273162757	0.265352227766335	0.766800443389556	0.762168051994069		0.893327478782187	54.87		88.76		111928509143665	127450687013637	285392751150534			320830092554488	931017556706157	752724554227802	348753744625654			678371484375	714871875	94243.75	167737703125
2.74556e+18	High	Q13976	cGMP-dependent protein kinase 1 OS=Homo sapiens OX=9606 GN=PRKG1 PE=1 SV=3	19	1	plasma membrane;other membranes;cytosol;ER/Golgi;other cell component	kinase activity;other molecular function	cell cycle OR cell proliferation;cell organization and biogenesis;protein metabolism;other metabolic processes;developmental processes;signal transduction;other biological processes	ENSCANG00000031781; ENSG00000185532; ENSGGOG00000041471; ENSMFAG00000042225; ENSMNEG00000032401; ENSPPYG00000002439; ENSPTEG00000038059; ENSPTRG00000002509; ENSTGEG00000005900	PRKG1
2.74603e+18	High	P16070	CD44 antigen OS=Homo sapiens OX=9606 GN=CD44 PE=1 SV=3	235	10	plasma membrane;other membranes;cytosol;ER/Golgi;other cell component	other molecular function	cell adhesion;other metabolic processes;stress response;developmental processes;signal transduction;other biological processes	ENSG00000026508	CD44	1669	1058	0.629	1939	1189	1968	0.0734386513064937	0.856187391541783	0.101790927174592	0.142960706522282	0.551927286239552	0.0616481746278426	0.278961523641822	0.978762866517932	0.368391723930332	0.399775595729048	0.857508434555526	0.211925996966733	51.42	65.49	55.35	49.15	101719233732163	963361861795317	311392655407215	6772764590061	491218197745158	123214296018444	101954329233155	953161015915031	271454772353078	481757100478501	356678211016078	158026379166667	649666647916667	712360494791667	1830189.75	5040923	3357189875
2.75173e+18	High	P09669	Cytochrome c oxidase subunit 6C OS=Homo sapiens OX=9606 GN=COX6C PE=1 SV=2	22	2	other membranes;mitochondrion		other metabolic processes	ENSG00000164919; ENSGGOG00000013771	COX6C	1105	1107	0.934	1542	1293	1797	0.577479780752252	0.506485230034398	0.698910375841586	0.633401092324406	0.310736323573962	0.156948180985793	0.892915816710599	0.856220394175797	0.94460646398227	0.889609518330117	0.685053368117298	0.446264490373672	51.95	87.26	43.35	91.38	253269479374603	218059783161341	536354883285405	121634272753754	885447083899721	422613289549896	255734329811762	193627834249983	440943575126052	327824485237302	825299722230875	6846036875	16175970625	1612448875	3152390375	9053156875	6051514375
2.75838e+18	High	Q86V81	THO complex subunit 4 OS=Homo sapiens OX=9606 GN=ALYREF PE=1 SV=3	68	4	cytosol;nucleus;other cell component	nucleic acid binding activity	DNA metabolism;RNA metabolism OR transcription;other metabolic processes;transport;other biological processes		ALYREF	1119	1130	0.926	1264	1183	1107	0.658078834663971	0.28952379416178	0.71241360103763	0.76188737176471	0.579087874376331	0.489409463784888	0.934253861002465	0.67202115735879	0.944973603079185	0.937269961306918	0.873170693144038	0.826507248633464	2025-12-25	57.00	40.19	30.90	636738495469819	622383634983162	390610808435652	875501266296873	468959708485101	273011619466972	65692632157883	537304738716877	272814492993345	553467649006738	455930456641046	289037472916667	406676052083333	46022323671875	229578920833333	651629686979167	320506608333333
2.76951e+18	High	Q16831	Uridine phosphorylase 1 OS=Homo sapiens OX=9606 GN=UPP1 PE=1 SV=1	56	11	cytosol;nucleus;other cell component	other molecular function	other metabolic processes;stress response	ENSG00000183696; ENSGGOG00000028074; ENSPPAG00000034370; ENSPTRG00000019177; ENSPTRG00000045643	UPP1	1216	1091	0.717	1597	1284	1690	0.99738812562959	0.555393864723701	0.349247850622206	0.507849262575273	0.221355260139929	0.236947039463415	0.999761227325787	0.883720898934608	0.762410707353826	0.82616440973896	0.56834977105252	0.576842480418331	17.00	89.83	81.96	86.08	211166339217791	247557526092985	296464701659363	159009863948886	581580535637052	255176654942309	146919112117946	209141663356714	282075304881333	159750788160438	218967779249287	545317489583333	134869014166667	183057072083333	174245168854167	118349969166667	397476375
2.76976e+18	High	Q9Y3P9	Rab GTPase-activating protein 1 OS=Homo sapiens OX=9606 GN=RABGAP1 PE=1 SV=3	2	2	cytosol;cytoskeleton	enzyme regulator activity;cytoskeletal activity;other molecular function	cell cycle OR cell proliferation;other biological processes	ENSG00000011454; ENSGGOG00000003890; ENSPTRG00000021342	RABGAP1	0.010	0.010	0.806	0.010	0.669	0.829	1e-17	1e-17	0.655091411710654	1e-17	0.0165983404708405	0.206634368811504	0.00727117	0.0122222	0.939771928027568	0.00529319	0.0742913637690339	0.532252700901448			40.10						170626095488185		43381590249562	184829764362774	410898160174035		255151493743851						116612984375
2.79394e+18	High	P18054	Polyunsaturated fatty acid lipoxygenase ALOX12 OS=Homo sapiens OX=9606 GN=ALOX12 PE=1 SV=4	90	15	plasma membrane;other membranes;cytosol;other cell component	other molecular function	other metabolic processes;other biological processes	ENSG00000108839	ALOX12	0.867	1070	1156	1363	1555	1160	0.0732081834003762	0.840430096893787	0.110190502264358	0.986472963192048	0.0114057076255447	0.654340404846529	0.278961523641822	0.973045099155059	0.387553998571771	0.998581978850019	0.054289336055404	0.911519322223554	95.55	67.09	87.90	31.31	153127895541731	619681823471917	486383287712754	124169328644836	185699304750655	440777789042351	136441270546364	771185641167859	428619408564118	985216021611875	189742980441973	149898979166667	978006645833333	458225375	2858685625	9241839375	12691464375
2.80429e+18	Medium	Q9P2H0	Centrosomal protein of 126 kDa OS=Homo sapiens OX=9606 GN=CEP126 PE=1 SV=3	8	1
2.80508e+18	High	Q09161	Nuclear cap-binding protein subunit 1 OS=Homo sapiens OX=9606 GN=NCBP1 PE=1 SV=1	6	3	cytosol;mitochondrion;nucleus;other cell component	nucleic acid binding activity;other molecular function	cell organization and biogenesis;protein metabolism;RNA metabolism OR transcription;other metabolic processes;stress response;transport;other biological processes	ENSCANG00000036913; ENSCATG00000010052; ENSCSAG00000010929; ENSG00000136937; ENSGGOG00000001376; ENSMLEG00000030374; ENSMMUG00000012281; ENSMNEG00000042790; ENSNLEG00000016909; ENSPANG00000025591; ENSPPAG00000026462; ENSPPYG00000019426; ENSPTEG00000025390; ENSPTRG00000021167; ENSRBIG00000043175; ENSRROG00000029767; ENSTGEG00000003304	NCBP1	1228	0.838	0.682	1290	1051	1540	0.858010384854991	0.141895810121521	0.315044884948675	0.981966053540739	0.761380184334986	0.560931453199408	0.977122895628288	0.444207688211631	0.727448580915221	0.997938073547301	0.942783261798889	0.864822445101195	15.44	41.21	2027-07-01		364290701138142	29257907318028		293440915087087	222713477396672	119743261169709	31002583049962	343639641378648		211989638865011			232667421875	216348375		21840609375	152211671875
2.8098e+18	High	P42785	Lysosomal Pro-X carboxypeptidase OS=Homo sapiens OX=9606 GN=PRCP PE=1 SV=1	10	4	plasma membrane;other membranes;other cytoplasmic organelle;other cell component	other molecular function	protein metabolism;other metabolic processes;stress response;developmental processes;other biological processes	ENSG00000137509	PRCP	0.979	1066	1013	1137	1167	1078	0.490051315100082	0.987044500616078	0.724880854032162	0.693821196230103	0.835291986741597	0.655084318405113	0.85159284309631	0.999839237684289	0.950989652139688	0.913856141241918	0.970196063000922	0.911573526043366	84.46	2025-08-14	60.76	26.44	271610055652956	630945433245877	842571948800395	269810108427049	220952857148747		555816946020998	553732954891372	122583728618922	238790163328955	223662538321719	14016478125	173473578125	46655428125	49521609375	20081784375	151008390625
2.73905e+18	High	P13861	cAMP-dependent protein kinase type II-alpha regulatory subunit OS=Homo sapiens OX=9606 GN=PRKAR2A PE=1 SV=2	45	7	plasma membrane;other membranes;cytosol;cytoskeleton;other cell component	enzyme regulator activity;kinase activity;other molecular function	other metabolic processes;signal transduction;other biological processes	ENSG00000114302	PRKAR2A	1258	1092	0.883	1405	1494	1437	0.75879547576149	0.859811246426828	0.908142765267902	0.816810297577548	0.223888514479224	0.757816955621681	0.961067240925076	0.979230073993874	0.981558059692553	0.955889851387164	0.570065265976212	0.938796967582674	51.31	1993-12-01	25.72		418880071026887	481976155593197	145348756353327	252072882093958	201003481966854	205158032418284	415096315189186	357629117388303	243832730173584			1211971875	267532895833333	356398552083333	854277708333333	187616145833333	13737415625
2.82173e+18	High	Q9NX46	ADP-ribose glycohydrolase ARH3 OS=Homo sapiens OX=9606 GN=ADPRS PE=1 SV=1	33	5	mitochondrion;nucleus;other cell component	other molecular function	protein metabolism;DNA metabolism;other metabolic processes;stress response;other biological processes	ENSG00000116863	ADPRS	1074	1078	1001	1230	1323	1171	0.796782388392685	0.858435242830651	0.733641862369034	0.826406648072034	0.344229634972639	0.773638975795507	0.966004700486538	0.979227042599599	0.952156220915606	0.957635956284918	0.721579348018344	0.945718463521347	47.80	31.22	48.59	64.15	102914284389203	59517577543115	3991801235765	351668006326718	339528058845776	187573686479204	680184767309037	522293338237767	22490141955374	723044052306885	636092210197587	132307729166667	657299270833333	4401043125	234615479166667	261744125	232047625
2.65033e+18	High	ENSBTAP00000056049	IGLL1 EntrezGene|Bos taurus immunoglobulin lambda-like polypeptide 1 (IGLL1), mRNA. [Source:RefSeq mRNA;Acc:NM_001083800]|17|ENSBTAG00000031160|ENSBTAT00000065780	28	1						0.801	1364	1788	0.768	1212	0.591	0.0187737861742496	0.000356573575840402	6.90933e+09	0.0182238361856284	0.450653141045366	0.000863847346956215	0.090043329160269	0.00260290550785099	0.000453919189640661	0.0706021325294892	0.807932732502218	0.00401071982515385	27.80	17.56	14.42	1944-03-01	749130315773649	488459089731014	464800845936979	805783064966899	797763906598889	580431462601522	450630268367223	376092008138569	340736761153149	664745269995547	62137566596074	6359514.5	4784591.5	3611923.75	2731836.25	5997389	5452251
2.64563e+18	High	P04080	Cystatin-B OS=Homo sapiens OX=9606 GN=CSTB PE=1 SV=2	146	3	non-structural extracellular;cytosol;nucleus;other cell component	enzyme regulator activity;other molecular function	cell organization and biogenesis;protein metabolism;other metabolic processes;other biological processes	ENSG00000160213; ENSPPYG00000036267	CSTB	1271	1000	0.746	1508	1024	1539	0.798824395970279	0.57050003953409	0.470722947394951	0.66950011944846	0.536593958684144	0.447474528928958	0.966004700486538	0.893864497431618	0.85939250486678	0.904834282752811	0.850210873751681	0.796531599395165	39.26	33.38	41.92	36.45	192744385919151	192905825013951	859266759402204	158810912349634	106183204529629	832287388167797	212250030477212	186410450510309	845410555960515	14569034182506	112659565362568	6697778.25	123103167916667	142644726145833	505028358333333	118201890833333	725700270833333
2.51382e+18	Medium	B1ANS9	WD repeat-containing protein 64 OS=Homo sapiens OX=9606 GN=WDR64 PE=2 SV=1	1	1				ENSG00000162843	WDR64	100000	100000		100000			1e-17	1e-17		1e-17			0.00727117	0.0122222		0.00529319								154653645347589												1143590.5
2.52131e+18	High	Q8TAD7	Overexpressed in colon carcinoma 1 protein OS=Homo sapiens OX=9606 GN=OCC1 PE=1 SV=2	1	1				ENSG00000235162	OCC1
2.52838e+18	High	ENSBTAP00000030518	PRKG1 UniProtKB Gene Name|Bos taurus protein kinase, cGMP-dependent, type I (PRKG1), mRNA. [Source:RefSeq mRNA;Acc:NM_174436]|26|ENSBTAG00000018404|ENSBTAT00000030539	31	3						1576	0.917	0.561	1662	1017	1542	0.210324240307596	0.1004538940005	0.0116014938102789	0.430647403687622	0.564802899686323	0.423459366367561	0.569322399552219	0.352721983336923	0.0592737637208951	0.772025669430664	0.86486356163854	0.781412561923918	49.27	2023-03-01	1948-08-01	66.59	861984318618612	964847849691913	199761115037556		595252422868611	623046862431869		194720632036183	219562843669227	293799871884712	867245138552617	1455221125	5505374375	7134593125	1174082.75		4068203125
2.53195e+18	Low	ENSBTAP00000003183	TTC39A HGNC Symbol|tetratricopeptide repeat domain 39A [Source:HGNC Symbol;Acc:18657]|3|ENSBTAG00000002451|ENSBTAT00000003183	3	1						1122	1021	0.910	100000	100000	100000	0.648940494208036	0.73727923190326	0.818731659234468	1e-17	1e-17	1e-17	0.92842068409337	0.946829296446784	0.967530580218927	0.00529319	0.00814011	0.00538007	1977-04-01	2025-12-05	2025-06-15		271967248897944	25932587969302	247208479756209	239692737204502	222957687153383		305889026276031	253944075700849	228234850645589				1737017125	1917592125	1452951.5	1784016875	1523785.75
2.54108e+18	High	Q8NBJ7	Inactive C-alpha-formylglycine-generating enzyme 2 OS=Homo sapiens OX=9606 GN=SUMF2 PE=1 SV=2	3	3	ER/Golgi	other molecular function		ENSG00000129103	SUMF2	100000	0.998	0.010	1230	0.010	1232	1e-17	0.665109608347306	1e-17	0.867404659900971	1e-17	0.965088836293488	0.00727117	0.929550777931175	0.00766988	0.971291473160789	0.00814011	0.995349981583844			28.21		304664216439128						539546991119311	570794244768403	323255274851507		247618914857761		1945848125
2.54833e+18	High	Q9GZT8	NIF3-like protein 1 OS=Homo sapiens OX=9606 GN=NIF3L1 PE=1 SV=2	16	4	mitochondrion;nucleus;other cell component	other molecular function	developmental processes;other biological processes	ENSG00000196290	NIF3L1	1654	1056	0.675	1343	0.964	1173	0.275207001737368	0.973243429047318	0.373714363558415	0.97271909089179	0.473634123161121	0.738468033993581	0.65672250084867	0.995769905413739	0.789328332432972	0.995635167780668	0.82270891801395	0.931848086036685	60.65	22.36	86.68	24.62	135137670663224	394419270541427	168334251621991	969986244264226	102536448872944	658499531152641	192178303468183	612066747834991	117958325021089		205297113647416	14440990625	863105572916667	291654380208333	9893734375	72195421875	700776822916667
2.55215e+18	High	Q96P48	Arf-GAP with Rho-GAP domain, ANK repeat and PH domain-containing protein 1 OS=Homo sapiens OX=9606 GN=ARAP1 PE=1 SV=3	55	17	plasma membrane;other membranes;cytosol;ER/Golgi;nucleus;other cell component	enzyme regulator activity;other molecular function	signal transduction;other biological processes	ENSG00000186635	ARAP1	1382	1021	0.920	1360	1142	1151	0.48241154940647	0.786517759214558	0.999016165124161	0.869777189738173	0.910039588591818	0.804368950181711	0.8478960479904	0.95833098839223	0.999801431721492	0.971291473160789	0.981808651193302	0.958063960787397	44.15	5.00	37.58		490356949547707	871378039662303	382815520147651	303611763341155	282891398215038		485877585755485	836506484311773	431773486972306		241621905305249		3131841875	6443428125	224997291666667	2259761875	193339770833333
2.55688e+18	High	ENSBTAP00000001205	UBE2H UniProtKB Gene Name|Bos taurus ubiquitin-conjugating enzyme E2H (UBE2H), mRNA. [Source:RefSeq mRNA;Acc:NM_001037614]|4|ENSBTAG00000000911|ENSBTAT00000001205	6	3	cytosol;nucleus	other molecular function	protein metabolism;other metabolic processes	ENSACCG00020002503; ENSAMEG00000029524; ENSANAG00000037214; ENSBGRG00000007819; ENSBMSG00010020928; ENSBMUG00000023579; ENSBTAG00000000911; ENSCAFG00000001505; ENSCAFG00020023330; ENSCAFG00030023681; ENSCAFG00040009208; ENSCAFG00845019678; ENSCANG00000043829; ENSCATG00000030074; ENSCCAG00000021220; ENSCHIG00000022729; ENSCJAG00000010520; ENSCLAG00000014785; ENSCMMG00000002095; ENSCMUG00000012875;…	LOC101348625; LOC101880065; LOC111151868; Ube2h; UBE2H	0.749	0.791	0.889	0.748	1000	1062	0.101340556036608	0.04782984479088	0.930569590730664	0.0877503648474658	0.532198521222968	0.614941697548408	0.353367969114255	0.20245574279004	0.986860826085538	0.272929758503123	0.848738218852047	0.893730999652621	31.80	40.02	69.06	83.67	323550008674116	375518642444255	192223166946823	442493779623066	306494363335909	683859111603724	787345190380979	158319292505759	42567918534218		190536486394138	742589520833333	20664690625	277678260416667	112977895833333	329345135416667	209471020833333
2.55866e+18	High	Q92747	Actin-related protein 2/3 complex subunit 1A OS=Homo sapiens OX=9606 GN=ARPC1A PE=2 SV=2	34	2	plasma membrane;other membranes;cytosol;cytoskeleton;nucleus;other cell component	cytoskeletal activity	cell organization and biogenesis	ENSAMEG00000006322; ENSCAFG00000015094; ENSCAFG00020014569; ENSCAFG00030015495; ENSCAFG00040009187; ENSCAFG00845003616; ENSCATG00000034511; ENSCLAG00000006964; ENSCPOG00000001777; ENSCSAG00000017788; ENSCWAG00000012355; ENSEASG00005002444; ENSG00000241685; ENSLCNG00005016520; ENSMFAG00000003138; ENSMICG00000017423; ENSMMMG00000005477; ENSMMUG00000001458; ENSMNEG00000045309; ENSNLEG00000010852; EN…	Arpc1a; ARPC1A; ARPC1B; HEL-68; LOC111145545	0.831					1560	0.222972558358771					0.594054212661385	0.582351335344815					0.885264405768229	54.81		1970-12-01		19107306553308		432931548792177			34610957265713		308105836588255	257326593858226			180511203125	12203571875		25445265625
2.56463e+18	High	P04843	Dolichyl-diphosphooligosaccharide--protein glycosyltransferase subunit 1 OS=Homo sapiens OX=9606 GN=RPN1 PE=1 SV=1	111	15	other membranes;cytosol;ER/Golgi;other cell component		protein metabolism;other metabolic processes	ENSG00000163902	RPN1	1118	1121	0.899	1536	1346	1452	0.689726990002898	0.469305358466626	0.852314830438534	0.601275982947427	0.108202178125396	0.629218621300848	0.944658409799228	0.836478147725569	0.974777228334089	0.876634889557118	0.346223600200377	0.900311038574572	22.16	42.65	106.93	39.77	140965932736201	157001609481891	212858937081209	558448662938112	747927759225724	126467663405055	132711053358802	870551033426121	165902020025264	63426764152555	670589901793806	123468562083333	900329875	116095258333333	125106433333333	415649572916667	5111650
2.56473e+18	High	O95479	GDH/6PGL endoplasmic bifunctional protein OS=Homo sapiens OX=9606 GN=H6PD PE=1 SV=2	1	1	mitochondrion;ER/Golgi	other molecular function	other metabolic processes;other biological processes	ENSG00000049239	H6PD
2.64892e+18	High	Q96L92	Sorting nexin-27 OS=Homo sapiens OX=9606 GN=SNX27 PE=1 SV=2	12	4	plasma membrane;other membranes;cytosol;other cytoplasmic organelle;other cell component	other molecular function	transport;signal transduction;other biological processes	ENSG00000143376	SNX27	1366	1255	0.902	1673	1082	1321	0.558834673986411	0.0447874430382069	0.972102659011682	0.403809273009308	0.855372127859495	0.863184655507031	0.881020678041092	0.192290637001185	0.995244441365155	0.745935216489367	0.974712942269412	0.977256271936914	40.09	40.56	34.04	20.82	752630398248344	149460984245758	180777187171482	527861816705372	49940914299194	222112442339805	662433068369734	636051418598612	329984421970665	505936130874446	376072424452343		480694604166667	110519322916667	106250596875	392883989583333	341317020833333
2.56721e+18	High	Q8N128	Protein FAM177A1 OS=Homo sapiens OX=9606 GN=FAM177A1 PE=1 SV=1	2	2				ENSG00000151327	FAM177A1	1689	1306	0.735	100000	100000	100000	0.146986565554759	0.129110619218219	0.433068343485629	1e-17	1e-17	1e-17	0.455877290200878	0.416023106369817	0.828769716927188	0.00529319	0.00814011	0.00538007	24.79	37.95	36.29		431381630732412	61477456209031		175211327729881	332737839687805	398257585887359	25115991823775	409374796099395	54156375717802				27551746875	4545966875		130408609375	22740690625
2.58467e+18	High	ENSBTAP00000047677	Ribosomal protein [Source:UniProtKB/TrEMBL;Acc:E1BKD0]|2|ENSBTAG00000027930|ENSBTAT00000002846	120	0
2.59125e+18	High	P22897	Macrophage mannose receptor 1 OS=Homo sapiens OX=9606 GN=MRC1 PE=1 SV=1	79	17	plasma membrane;other membranes;other cytoplasmic organelle;other cell component	other molecular function	stress response;transport;other biological processes	ENSG00000260314	MRC1	1300	0.916	0.764	1619	0.951	1626	0.730196957399508	0.122367329786137	0.542855713121199	0.49899101085691	0.34270697839593	0.323061195417728	0.956303782622504	0.401596483557383	0.902302733610849	0.821704684586446	0.720681885725437	0.680944042730381	65.99		22.60	1957-06-01	169201338768563	10204290218914	346397664123516	893685631714012			12192653936479	96454063327555	774976119892506	506311174667706	461371320074489		1080665.5	754558958333333	2035929375	6651641875
2.59327e+18	Medium	A8TX70	Collagen alpha-5(VI) chain OS=Homo sapiens OX=9606 GN=COL6A5 PE=1 SV=1	1	1	non-structural extracellular;other cell component		cell adhesion	ENSG00000172752	COL6A5	2031	1073	0.525	100000	100000	100000	0.0121082080104944	0.857457049533616	0.0131346297356951	1e-17	1e-17	1e-17	0.0612640620276209	0.979227042599599	0.0664138625078913	0.00529319	0.00814011	0.00538007	29.68	24.23	15.89		134653657824777	99482813252664	181450807039509		556438988235375	78650926004631	125501953211856	107404270124826	147662136429095				860014.25	7356283125	1066465125		38029359375
2.59418e+18	Medium	P24386	Rab proteins geranylgeranyltransferase component A 1 OS=Homo sapiens OX=9606 GN=CHM PE=1 SV=3	1	1	cytosol;nucleus;other cell component	enzyme regulator activity;other molecular function	protein metabolism;other metabolic processes;transport;signal transduction;other biological processes	ENSG00000188419	CHM
2.60125e+18	High	P31937	3-hydroxyisobutyrate dehydrogenase, mitochondrial OS=Homo sapiens OX=9606 GN=HIBADH PE=1 SV=2	2	2	mitochondrion	other molecular function	other metabolic processes	ENSG00000106049; ENSGGOG00000013267; ENSNLEG00000015003; ENSPPAG00000042554; ENSPTRG00000019024; ENSPTRG00000042926	HIBADH	100000	0.806	0.010	100000		100000	1e-17	0.144008375770815	1e-17	1e-17		1e-17	0.00727117	0.448839002158184	0.00766988	0.00529319		0.00538007							173833728610432						215591211243058						102169625
2.60304e+18	High	P32320	Cytidine deaminase OS=Homo sapiens OX=9606 GN=CDA PE=1 SV=2	18	2	non-structural extracellular;cytosol;other cell component	other molecular function	other metabolic processes;signal transduction;other biological processes	ENSG00000158825; ENSPPAG00000042056; ENSPTRG00000000290	CDA	1512	0.923	0.604	2482	1768	2535	0.280979524696868	0.186510165255762	0.0900645256661192	0.0304579128659028	0.00798612731921278	0.00718514476112087	0.66218281133403	0.52466263418508	0.334705645295105	0.111236835928022	0.0398030197591715	0.0308418949651886	51.14	1938-11-01	54.63	61.15	855653940136014	118581424216791	368983998515948	71194369596188	605920327533282		93949510460399	130536154746139	363227393288172	132601696858234	471586089334431	618601375	5464943125	876853.5	21686790625	529894890625	414111203125
2.61347e+18	High	P14866	Heterogeneous nuclear ribonucleoprotein L OS=Homo sapiens OX=9606 GN=HNRNPL PE=1 SV=2	216	18	cytosol;nucleus;other cell component	nucleic acid binding activity	RNA metabolism OR transcription;other metabolic processes;stress response;other biological processes	ENSANAG00000038150; ENSCATG00000005670; ENSCSAG00000003951; ENSG00000104824; ENSG00000282947; ENSGGOG00000004067; ENSMNEG00000039542; ENSPANG00000011867; ENSPTEG00000001397; ENSPTRG00000010941; ENSRROG00000041829; ENSTGEG00000003396	HNRNPL	1379	1070	0.710	1531	1133	1548	0.492694315564494	0.733343299359836	0.316493056162066	0.626351250312057	0.839657190834813	0.4325091134544	0.852224380896124	0.946420582881156	0.729086811286164	0.887495495135881	0.971534642678931	0.790115172847861	35.91	36.69	33.09	2029-11-01	816503470256816	705031756627384	37882574041484	462652567715545	44612836797613	216462649735622	728964085195185	708228547804904	373158160655381	357868138386522	308010164557981	2882080375	5214894.5	521337610416667	2226523.25	344349185416667	30490271875
2.61425e+18	Medium	Q9UBU8	Mortality factor 4-like protein 1 OS=Homo sapiens OX=9606 GN=MORF4L1 PE=1 SV=2	1	1	nucleus;other cell component	other molecular function	cell cycle OR cell proliferation;cell organization and biogenesis;protein metabolism;DNA metabolism;other metabolic processes;stress response;other biological processes	ENSCJAG00000002214; ENSG00000185787; ENSGGOG00000016826; ENSNLEG00000008678; ENSPPYG00000006703; ENSPTRG00000007351	MORF4L1	1267	0.866	0.683	100000	100000	100000	0.77144470843192	0.212403112916082	0.304998282351252	1e-17	1e-17	1e-17	0.961101999589082	0.570822182141788	0.714093072985682	0.00529319	0.00814011	0.00538007	1963-01-01				308592960491141	301580367755217			240729302431207			352473309143368					197094046875	22300440625			1645244375
2.61962e+18	High	ENSBTAP00000036739	ACTB UniProtKB Gene Name|Bos taurus actin, beta (ACTB), mRNA. [Source:RefSeq mRNA;Acc:NM_173979]|25|ENSBTAG00000026199|ENSBTAT00000036888	5979	1						0.849	1353	1385	1122	1240	0.895	0.0983490990291864	0.033866861524819	0.0579217534005434	0.564984573475079	0.508604719146748	0.223217486050076	0.344547146819449	0.153677508199392	0.240999922972457	0.861299967626524	0.832694227607466	0.556514828234435	55.38	24.21	41.99	31.88	656637663642968	558741267756319	145846865598797	97959263086645	658350025595154	107696372095243	447704846501829		825883329332826	8542818710476	539947144074444		419385375	41316271875	8572053125	7291041875	44994384375
2.62886e+18	High	ENSBTAP00000020817	AMBP EntrezGene|Bos taurus alpha-1-microglobulin/bikunin precursor (AMBP), mRNA. [Source:RefSeq mRNA;Acc:NM_173989]|8|ENSBTAG00000015676|ENSBTAT00000020817	7	1						0.763	1241	1637	0.842	1103	0.692	0.104470736298513	0.286254126589556	0.018816570897912	0.169800069871877	0.970705715151291	0.0604184985714349	0.361474314577279	0.667751856541634	0.0922142342849175	0.450185612589128	0.992649192059802	0.208599369051512	104.92	57.20	13.90	1969-02-01	363920336321911	462300658197678	231270197051063	504295640708535	605628628354691	136877907311094	41129934785957	337673305711855		552294066093757	549170875982578	5256541875	232430875	341849453125	1359275296875	37534384375	41391184375
2.63643e+18	High	P42858	Huntingtin OS=Homo sapiens OX=9606 GN=HTT PE=1 SV=2	2	2	other membranes;cytosol;cytoskeleton;ER/Golgi;nucleus;other cytoplasmic organelle;other cell component	cytoskeletal activity;other molecular function	cell cycle OR cell proliferation;cell organization and biogenesis;transport;other biological processes	ENSG00000197386	HTT
2.5836e+18	Medium	O15514	DNA-directed RNA polymerase II subunit RPB4 OS=Homo sapiens OX=9606 GN=POLR2D PE=1 SV=1	2	1	cytosol;nucleus;other cell component	other molecular function	cell organization and biogenesis;RNA metabolism OR transcription;other metabolic processes	ENSANAG00000019959; ENSCAFG00000004311; ENSCAFG00020003617; ENSCAFG00030003918; ENSCAFG00040018803; ENSCAFG00845020484; ENSCANG00000043665; ENSCCAG00000037709; ENSCGRG00001013608; ENSCJAG00000079581; ENSCWAG00000016676; ENSDLEG00000012427; ENSECAG00000000556; ENSFCAG00000027816; ENSG00000144231; ENSGGOG00000004723; ENSLCNG00005014174; ENSMMNG00015008546; ENSMPUG00000016685; ENSMSIG00000031891; EN…	LOC101351631; LOC111160866; Polr2d; POLR2D; Polr2d_predicted; RPB4	1750	1199	0.806	1292	0.738	1077	0.110445373622725	0.314449953037541	0.677039024761561	0.986733107212344	0.0213929508958575	0.615229267421781	0.37393731985744	0.696954988814242	0.944462424677611	0.998581978850019	0.0926715109713826	0.893730999652621		33.65	31.37		622717687333231				453433215906739	279129751510117	609016728672786	519248345241679	314645960595385	48206996142942			39772115625				30989515625
2.82448e+18	High	Q14108	Lysosome membrane protein 2 OS=Homo sapiens OX=9606 GN=SCARB2 PE=1 SV=2	4	2	plasma membrane;other membranes;ER/Golgi;other cytoplasmic organelle;other cell component	other molecular function	other metabolic processes;transport;other biological processes	ENSG00000138760	SCARB2	1184	0.795	0.671	100000	100000	100000	0.912733328285994	0.0366962156864088	0.266131037192796	1e-17	1e-17	1e-17	0.988382639274167	0.16487454653471	0.663607592154069	0.00529319	0.00814011	0.00538007	21.68		2020-11-01		378541489866741	581408878305719	45631016134153			385302780201382	574310047011364	601651086650187	483323837249564				241769203125	42992434375	26819328125
2.83215e+18	High	Q02218	2-oxoglutarate dehydrogenase, mitochondrial OS=Homo sapiens OX=9606 GN=OGDH PE=1 SV=3	24	8	other membranes;mitochondrion;nucleus;other cell component	other molecular function	protein metabolism;other metabolic processes;developmental processes	ENSCATG00000043101; ENSG00000105953; ENSMFAG00000042097; ENSMMUG00000002651; ENSPPAG00000040167; ENSPTEG00000038781; ENSPTRG00000019149; ENSTGEG00000011212	OGDH	1129	1076	1004	1926	1653	1782	0.71179390823016	0.821140154197122	0.402777737275565	0.147865499825469	0.00248809893422108	0.153668252933372	0.950447559115832	0.965885920266896	0.806184977108763	0.409537953232383	0.0134899124283569	0.43994012188116	81.05	84.56	46.47	75.67	956460838364313	209301465318373	181917627828763	222020664961811	11698821245689	143268102641833	260710423149959	115477312041491	13407332033791	205615047092184	138421027116005	227279208333333	61087828125	154768526041667	106920883333333	165248483333333	799546197916667
2.83451e+18	High	O00329	Phosphatidylinositol 4,5-bisphosphate 3-kinase catalytic subunit delta isoform OS=Homo sapiens OX=9606 GN=PIK3CD PE=1 SV=2	2	2	plasma membrane;other membranes;cytosol;other cell component	kinase activity;other molecular function	protein metabolism;other metabolic processes;stress response;transport;signal transduction;other biological processes	ENSG00000171608	PIK3CD		0.010	0.010			100000		1e-17	1e-17			1e-17		0.0122222	0.00766988			0.00538007			2025-06-18								634983008840523	739236623900842	907172459959432
3.03726e+18	High	ENSBTAP00000048125	PTP4A2 UniProtKB Gene Name|Bos taurus protein tyrosine phosphatase type IVA, member 2 (PTP4A2), mRNA. [Source:RefSeq mRNA;Acc:NM_001104998]|2|ENSBTAG00000039121|ENSBTAT00000054758	16	3	plasma membrane;other membranes;cytosol;nucleus;other cytoplasmic organelle;other cell component	other molecular function	protein metabolism;other metabolic processes	ENSANAG00000030836; ENSBIXG00000003756; ENSBIXG00005012848; ENSBMSG00010004970; ENSBTAG00000039121; ENSCANG00000041527; ENSCATG00000029937; ENSCCAG00000035514; ENSCGRG00001017228; ENSCHIG00000025158; ENSCHIG00010009425; ENSCLAG00000012319; ENSCSAG00000001042; ENSCWAG00000013883; ENSDLEG00000016188; ENSG00000184007; ENSGGOG00000013057; ENSMICG00000001424; ENSMLEG00000038580; ENSMMNG00015010999; EN…	LOC101361072; PRL-2; Ptp4a2; PTP4A2	0.869	0.861	1085	0.684	0.793	0.781	0.290446678275726	0.132079685891322	0.405049684245824	0.0405976380506154	0.0454093852356676	0.0901318886112608	0.676608739165044	0.423664351928927	0.809336563059924	0.143102183239255	0.176572189571238	0.290088909583982	34.46	18.86	1974-05-01	1965-11-01	399452557966167	463450558545279	222691342422531	46859421097527	568145516338427	684781992578892		522949948205749	567187262912711		633314768890279	747013.75	2551248125	342699.75	130885364583333	348771510416667	388294322916667
3.03869e+18	High	Q8WWM7	Ataxin-2-like protein OS=Homo sapiens OX=9606 GN=ATXN2L PE=1 SV=2	19	5	other membranes;cytosol;nucleus;other cell component	nucleic acid binding activity	cell organization and biogenesis;RNA metabolism OR transcription;other metabolic processes	ENSG00000168488	ATXN2L	1198	1399	0.928	1312	1072	1155	0.972078118562305	0.000576445760752442	0.867973926270997	0.896538333097567	0.811662294851603	0.78628567930751	0.998991591785923	0.00403701860987989	0.975441715050987	0.976523465532524	0.958817010496349	0.953088605418773	26.74	61.91	28.17	45.25	224363645911173	192963943592206	128838594432319	605003775498327	188594610950373	869200693508883	779404218869623	693485905538039	43519263665919	345095915052096	177778580228306		143297951041667	142687702083333	757240322916667	450300229166667	128893416666667
3.04275e+18	High	P13804	Electron transfer flavoprotein subunit alpha, mitochondrial OS=Homo sapiens OX=9606 GN=ETFA PE=1 SV=1	33	9	mitochondrion;other cell component	other molecular function	other metabolic processes	ENSG00000140374	ETFA	0.974	1164	1272	1212	1323	1164	0.432738995518781	0.60403692853425	0.176495169741446	0.803120925573466	0.493814142028203	0.709657971888218	0.81127282947151	0.908948835182906	0.529485509224338	0.951713143401355	0.828273552940095	0.929202203003453	93.08	39.38	109.67		147481003525732	941048518063164	536258192845997	120914999810428		214238962531974	111766459903829	808724879502682	593190811492949			121650385416667	941940729166667	695860833333333	315182208333333	8999621875
3.05048e+18	High	ENSBTAP00000024348	SEC23B UniProtKB Gene Name|Bos taurus Sec23 homolog B (S. cerevisiae) (SEC23B), mRNA. [Source:RefSeq mRNA;Acc:NM_001034626]|13|ENSBTAG00000018295|ENSBTAT00000024348	12	0	other membranes;cytosol;ER/Golgi;other cell component	enzyme regulator activity;other molecular function	cell organization and biogenesis;transport	ENSBGRG00000005623; ENSBIXG00000018604; ENSBIXG00005010022; ENSBMUG00000004165; ENSBTAG00000018295	SEC23B
3.05277e+18	High	ENSBTAP00000007150	CAPG UniProtKB Gene Name|Bos taurus capping protein (actin filament), gelsolin-like (CAPG), mRNA. [Source:RefSeq mRNA;Acc:NM_178574]|11|ENSBTAG00000005432|ENSBTAT00000007150	63	1	cytoskeleton;nucleus;other cell component	cytoskeletal activity;other molecular function	cell cycle OR cell proliferation;cell organization and biogenesis;developmental processes;other biological processes	ENSBIXG00000015934; ENSBIXG00005011729; ENSBTAG00000005432	CAPG	1411	1632	0.986	1410	1000	1011	0.399133681793185	738972	0.500244578634282	0.91242260854436	0.383098546942775	0.293276331652352	0.793078827947543	7.49546e+06	0.876586979318389	0.981071755179046	0.752732755034113	0.64777053835835	55.26	63.33	50.52	61.35	522207237529344	547041101978363	147114542551547	416605683371761	225193814327844	104258457330063	246155035667595	335263970823058	105748391265226	416267352771455	24359460972697	1043005875	3335265.25	4045110	864656	3100768	1539068375
3.05486e+18	High	Q8IZ07	Ankyrin repeat domain-containing protein 13A OS=Homo sapiens OX=9606 GN=ANKRD13A PE=1 SV=3	7	1	plasma membrane;other membranes;other cytoplasmic organelle;other cell component	other molecular function	other biological processes	ENSG00000076513; ENSPPYG00000004942; ENSPTRG00000005434	ANKRD13; ANKRD13A	1924	1136	0.637	100000	100000	100000	0.105282546203697	0.721524447988977	0.22927877963488	1e-17	1e-17	1e-17	0.363033413523872	0.942808608333438	0.615375237853374	0.00529319	0.00814011	0.00538007	28.96	1937-02-01	25.93		24533255084312	28606766922368	156281718165984	125425539226628	129695458422801		200106384595099	251801232159294	148077595103416				156690.5	211533.5	91853546875	933533828125	8863928125
3.05606e+18	High	Q3SXM5	Inactive hydroxysteroid dehydrogenase-like protein 1 OS=Homo sapiens OX=9606 GN=HSDL1 PE=1 SV=3	2	2	cytoskeleton;mitochondrion;other cell component			ENSG00000103160	HSDL1	100000	100000		100000			1e-17	1e-17		1e-17			0.00727117	0.0122222		0.00529319									102377140252408												601714875
3.06221e+18	High	P19838	Nuclear factor NF-kappa-B p105 subunit OS=Homo sapiens OX=9606 GN=NFKB1 PE=1 SV=2	21	1	non-structural extracellular;cytosol;mitochondrion;nucleus;other cell component	cytoskeletal activity;nucleic acid binding activity;other molecular function	RNA metabolism OR transcription;other metabolic processes;stress response;signal transduction;other biological processes	ENSG00000109320	NFKB1	100000	1219	0.010	100000		100000	1e-17	0.305422226842398	1e-17	1e-17		1e-17	0.00727117	0.686552406847244	0.00766988	0.00529319		0.00538007	14.60		2017-03-01		460301498540884	566310210671679					428253383590726	409452250441918					2939881875	41875959375
3.07521e+18	High	P37198	Nuclear pore glycoprotein p62 OS=Homo sapiens OX=9606 GN=NUP62 PE=1 SV=3	13	4	other membranes;cytoskeleton;nucleus;other cell component	other molecular function	cell cycle OR cell proliferation;cell organization and biogenesis;other metabolic processes;stress response;transport;signal transduction;other biological processes	ENSG00000213024	NUP62	1315	0.923	0.669	2030	1620	2147	0.683079010426457	0.406829692414051	0.27315985667593	0.202428477932968	0.0782156799443214	0.144420134888393	0.943876834392644	0.788209364592057	0.672962711919107	0.503418388086518	0.269480301947703	0.419305496462655	49.42	42.46	57.39	42.19	261438017819503	306588907594091	980247182023525	26231614244231	367150943020103	147346657933605	455301848281042	130091979448848	267862006899907		26648226416007	14401040625	166976838541667	226707984375	576133802083333	195240135416667	250926255208333
3.07907e+18	High	P16403	Histone H1.2 OS=Homo sapiens OX=9606 GN=H1-2 PE=1 SV=2	417	2	nucleus;other cell component	nucleic acid binding activity;other molecular function	cell organization and biogenesis;protein metabolism;other metabolic processes;other biological processes	ENSG00000187837; ENSGGOG00000007676	H1-2	3011	1393	0.370	3169	0.836	1931	1.32778e+08	0.000122488946914245	7.19101e+08	0.000476993836984407	0.0233122770396084	0.0747036539277692	8.9009e+08	0.00093366724171193	4.86482e+09	0.00215441652948379	0.0997462481853568	0.248593851182384	107.28	64.09	81.56	72.26	705834950095471	605411188050181	179986243568064	677459388414827	368141215130576	334912133739957	897848686247629	160652623015768	161331606204913	685616413701043	461469186775099	93683459375	450807	447672915625	10578572.5	504228453125	2516030484375
3.08083e+18	High	Q9Y6D6	Brefeldin A-inhibited guanine nucleotide-exchange protein 1 OS=Homo sapiens OX=9606 GN=ARFGEF1 PE=1 SV=2	13	4	other membranes;cytosol;ER/Golgi;nucleus;other cell component	enzyme regulator activity;cytoskeletal activity;other molecular function	cell organization and biogenesis;protein metabolism;other metabolic processes;transport;other biological processes	ENSG00000066777	ARFGEF1	1222	1172	0.853	1234	0.984	1329	0.98841884719445	0.546884340527857	0.809971314055751	0.826455006993104	0.528199002188217	0.863153460410336	0.998991591785923	0.878179967624662	0.967530580218927	0.957635956284918	0.847921128166447	0.977256271936914	99.74	65.19	46.01	1963-03-01	13487606590499	769088164260447	169000730831239	127516382467545	141599485700616	377701144696205	16727888635731	38867334806484	472598902042159		140469093024286	1334405625	861434739583333	568704291666667	993290625	949095833333333	967749895833333
3.0356e+18	High	P46777	60S ribosomal protein L5 OS=Homo sapiens OX=9606 GN=RPL5 PE=1 SV=3	83	9	cytosol;ER/Golgi;translational apparatus;nucleus;other cell component	enzyme regulator activity;nucleic acid binding activity;other molecular function	cell organization and biogenesis;protein metabolism;RNA metabolism OR transcription;other metabolic processes;other biological processes	ENSCATG00000040807; ENSG00000122406; ENSGGOG00000002699; ENSMMUG00000005072; ENSNLEG00000010500; ENSPANG00000017672; ENSPPAG00000027174; ENSPPYG00000001152; ENSPTEG00000028252; ENSPTRG00000000963; ENSRROG00000002878; ENSTGEG00000023692	RPL5	1175	1028	0.776	1448	1082	1531	0.871957855018126	0.87851100708745	0.554082378573318	0.831974132597441	0.827712827326893	0.493525552776342	0.979787568283038	0.984455764232764	0.905607156150865	0.959989223027031	0.965776043624458	0.828613012963969	43.06	26.92	37.70	31.92	423878150623418	64834005864263	266063581559892	373358521543526	412495636344511	237534909700837	572368201054428	590008781503888	269848806963598	317832596006165	272432767623722	162161652083333	2707251	479416783333333	156377111458333	277888229166667	281916708333333
3.0842e+18	High	O14497	AT-rich interactive domain-containing protein 1A OS=Homo sapiens OX=9606 GN=ARID1A PE=1 SV=3	4	1	nucleus;other cell component	nucleic acid binding activity;other molecular function	cell organization and biogenesis;developmental processes;signal transduction;other biological processes	ENSG00000117713	ARID1A	0.963	1115	1123	0.629	0.567	0.564	0.328660724728878	0.597426684777456	0.316556070750072	0.00281521025051612	4.75488e+08	0.00122939968458091	0.7202203122938	0.90664696155646	0.729086811286164	0.0120817070212385	3.20198e+09	0.00563806766794846	2025-11-30	30.79	34.20		8743780234447	746500286108034	46515463553876	838963585338827		538975510770214	834082586566787	66924396994521	40326623062151	118603122552228			558453125	552001625	2733915625	6244349375
3.08758e+18	High	Q15172	Serine/threonine-protein phosphatase 2A 56 kDa regulatory subunit alpha isoform OS=Homo sapiens OX=9606 GN=PPP2R5A PE=1 SV=1	1	1	plasma membrane;other membranes;cytosol;cytoskeleton;nucleus;other cell component	enzyme regulator activity;other molecular function	protein metabolism;other metabolic processes;signal transduction;other biological processes	ENSG00000066027; ENSGGOG00000014986; ENSNLEG00000002787; ENSPPAG00000015631; ENSPPYG00000000237; ENSPTRG00000001958	PPP2R5A
3.0903e+18	High	Q9NTJ5	Phosphatidylinositide phosphatase SAC1 OS=Homo sapiens OX=9606 GN=SACM1L PE=1 SV=2	40	14	other membranes;ER/Golgi;other cell component	other molecular function	other metabolic processes	ENSG00000211456	SACM1L	0.928	1208	1209	2028	1628	1581	0.417467625942734	0.383832850163274	0.338585371914519	0.16125037702789	0.0513965674667463	0.502636920814552	0.801625786710307	0.769353937807631	0.751860131875752	0.436183638709145	0.19538890774539	0.834399623698589	71.92	113.77	85.85	30.59	468490363545023	500644566605894	151605993883798	155004413725417	325663092470376	159723318466134	296195508060804	205244579463249	981499279950638	307742588804511	265006725243846	162010541666667	299218302083333	370202958333333	891054208333333	115368739583333	222571729166667
3.09935e+18	High	Q00796	Sorbitol dehydrogenase OS=Homo sapiens OX=9606 GN=SORD PE=1 SV=4	5	1	non-structural extracellular;other membranes;cytosol;cytoskeleton;mitochondrion	other molecular function	other metabolic processes;stress response;other biological processes	ENSG00000140263	SORD	1925	1586	0.824	100000	100000	100000	0.0282660665654129	0.000404316164963836	0.73189668968917	1e-17	1e-17	1e-17	0.127397768101559	0.00291802843039511	0.952156220915606	0.00529319	0.00814011	0.00538007	2025-07-26	2025-06-03	1945-03-01			656563875007572	953274650566302		402126944910998	419926894742116	511045100247985	486687058312585						48549790625	560280875		2748303125
3.10594e+18	Medium	Q9BPZ2	Spindlin-2B OS=Homo sapiens OX=9606 GN=SPIN2B PE=1 SV=1	3	1	cytosol;nucleus	other molecular function	cell cycle OR cell proliferation;other biological processes	ENSG00000186787	SPIN-2; SPIN2; SPIN2B	0.888	1390	1242	1121	1263	1086	0.321427224713508	0.0525407383743037	0.221122942529532	0.676062761599479	0.49965057476539	0.67009542813636	0.710741131890864	0.21772532009842	0.605970147284978	0.906608052293552	0.828273552940095	0.916769063294658	41.29	1988-11-01	29.34	1960-02-01	457268073940593	354598805480392	773230037562585	560439799595593	473552068791499		454569442644119	255128120926551	447625184594917	41549794531686	400521108692633		29205078125	26220903125	45446084375	4171315625	32364521875
3.10711e+18	High	P30536	Translocator protein OS=Homo sapiens OX=9606 GN=TSPO PE=1 SV=3	20	2	other membranes;cytosol;mitochondrion;ER/Golgi;other cell component	transporter activity;other molecular function	cell cycle OR cell proliferation;cell organization and biogenesis;other metabolic processes;stress response;transport;developmental processes;other biological processes	ENSG00000100300	TSPO	1712	1116	0.634	2870	2008	2764	0.0493645189589036	0.410844277753124	0.0734669255683675	0.00317902836032102	3.70449e+06	0.00166913092336185	0.201307245273057	0.792225064862938	0.286575029514845	0.0135608753281967	2.52331e+09	0.00762176629520787	2021-08-01	25.99	1970-09-01	40.34	341439092896304	316263905706076	372522936655225	297269572315989	174475212353645	236979598903255	318936418989968	280223767042383	340119335894722	177316271053383	176768297445247	7670899375	21807241640625	2338621875	21894789375	2212557375	11924363125
3.11413e+18	High	ENSBTAP00000025024	RPS4 UniProtKB Gene Name|Bos taurus ribosomal protein S4, X-linked (RPS4X), mRNA. [Source:RefSeq mRNA;Acc:NM_001035445]|X|ENSBTAG00000018800|ENSBTAT00000025024	94	5	cytosol;translational apparatus;nucleus;other cell component	nucleic acid binding activity;other molecular function	protein metabolism;other metabolic processes;other biological processes	ENSAMEG00000005805; ENSAMEG00000015463; ENSBGRG00000025116; ENSBIXG00005026386; ENSBTAG00000018800; ENSCAFG00000052502; ENSCAFG00040011392; ENSCAFG00845020005; ENSCANG00000028204; ENSCATG00000029683; ENSCCAG00000026154; ENSCCNG00000023869; ENSCHIG00000023292; ENSCJAG00000004192; ENSCWAG00000001884; ENSCWAG00000003080; ENSDLEG00000012257; ENSEASG00005010786; ENSECAG00000010852; ENSECAG00000011532;…	LOC101121718; LOC101342853; LOC103794402; LOC105856025; LOC109555393; LOC112621791; LOC112808627; LOC113899183; RPS4; Rps4x; RPS4X	1666	1059	0.570	2432	1375	2190	0.053741433131604	0.895075445927457	0.0158132113837193	0.0184029739721456	0.118928507440349	0.0267927420434046	0.215746561940204	0.986698049250855	0.0783400028550637	0.0711231977710637	0.372955560015006	0.103813726774019	41.82	55.02	29.25	32.73	267078661657018	408204978032529	173242640154017	191822537599636	177248516555038	515311348419698	27090558014555	350425483177541	191850655916103	147851376530342	169850173592227	851418541666667	170579439583333	301848258333333	101822216666667	142772220833333	121139022916667
3.12423e+18	Medium	Q9NX24	H/ACA ribonucleoprotein complex subunit 2 OS=Homo sapiens OX=9606 GN=NHP2 PE=1 SV=1	1	1	nucleus;other cell component	nucleic acid binding activity	cell organization and biogenesis;DNA metabolism;RNA metabolism OR transcription;other metabolic processes	ENSCATG00000043608; ENSCSAG00000008690; ENSG00000145912; ENSMFAG00000032376; ENSMLEG00000028639; ENSMMUG00000018757; ENSMNEG00000038787; ENSPANG00000019121; ENSPPAG00000028668; ENSRBIG00000018610; ENSRROG00000043373; ENSTGEG00000016553	NHP2
3.12553e+18	Medium	Q9Y2L9	Leucine-rich repeat and calponin homology domain-containing protein 1 OS=Homo sapiens OX=9606 GN=LRCH1 PE=1 SV=3	4	1	other cell component		other biological processes	ENSG00000136141	LRCH1	0.443	1185	3003	0.530	1344	0.448	8.44857e+07	0.325642103137919	93.8516	0.000264681260694344	0.165308920580117	2.32717e+09	5.72395e+08	0.709728827147535	7020.67	0.0012205598222902	0.467468558014059	0.000113769019274706	48.90		47.08	59.87	108969338542332	720158082669241	376939186872391	162457874282387			764585859770892	382668469641886		1898908670923	769388994262835		6959720625	5325228125	221543515625	1209163
3.12584e+18	High	P02774	Vitamin D-binding protein OS=Homo sapiens OX=9606 GN=GC PE=1 SV=2	85	7	non-structural extracellular;cytosol;other cytoplasmic organelle;other cell component	transporter activity;cytoskeletal activity;other molecular function	other metabolic processes;transport	ENSG00000145321	GC	1495	0.999	0.701	0.046	0.779	0.138	0.325704961850725	0.500595849861341	0.212819690543579	1e-17	0.00442241095452856	1e-17	0.715222886164947	0.855498769787771	0.592137303321863	0.00529319	0.0230900504991508	0.00538007	53.99		1944-12-01	20.44	476018611296527	287898330693292	861835014570942			514602449900121	225918161067241	185777804362659	236877815525139	166756767048702	140438753185101	109963103333333	304026489583333	2128871875	506537833333333
3.14249e+18	High	Q3YEC7	Rab-like protein 6 OS=Homo sapiens OX=9606 GN=RABL6 PE=1 SV=2	17	3	cytosol;cytoskeleton;nucleus;other cell component	other molecular function		ENSG00000196642	RABL6	0.503	1009	1918	0.494	0.977	0.510	0.00146983950929558	0.73263718134955	0.0112396449349124	0.0030005510564648	0.454847208935598	0.00638513697758292	0.00855387370107454	0.946007937059326	0.0577494589633996	0.0128252930133133	0.811386080720154	0.0275005561509149	14.19	2025-09-11	45.88	2019-08-01	463465048675064	602720756366426	49146888031471	38255485751753	473438489238302	409021868889848	18973238128922	321645650951356	497150506381952	418450552823809	462784118462287	3941545625	296008703125	44568346875	2888575859375	284733	32356759375
3.14685e+18	High	Q02809	Procollagen-lysine,2-oxoglutarate 5-dioxygenase 1 OS=Homo sapiens OX=9606 GN=PLOD1 PE=1 SV=2	2	2	other membranes;ER/Golgi;other cell component	other molecular function	protein metabolism;other metabolic processes;stress response;other biological processes	ENSG00000083444	PLOD1
3.08631e+18	High	Q9UL45	Biogenesis of lysosome-related organelles complex 1 subunit 6 OS=Homo sapiens OX=9606 GN=BLOC1S6 PE=1 SV=1	1	1	other membranes;cytosol;ER/Golgi;other cytoplasmic organelle;other cell component	cytoskeletal activity;other molecular function	cell-cell signaling;cell cycle OR cell proliferation;cell organization and biogenesis;stress response;transport;developmental processes;other biological processes	ENSG00000104164; ENSPPAG00000001302; ENSPTRG00000007038	BLOC1S6
3.01667e+18	High	ENSBTAP00000026118	LDHB UniProtKB Gene Name|Bos taurus lactate dehydrogenase B (LDHB), mRNA. [Source:RefSeq mRNA;Acc:NM_174100]|5|ENSBTAG00000019603|ENSBTAT00000026118	485	0	other membranes;mitochondrion;other cell component	other molecular function	other metabolic processes	ENSBGRG00000003594; ENSBIXG00000007731; ENSBIXG00005000172; ENSBTAG00000019603	LDHB
3.01394e+18	High	A0MZ66	Shootin-1 OS=Homo sapiens OX=9606 GN=SHTN1 PE=1 SV=4	71	15	cytoskeleton;other cell component	cytoskeletal activity;other molecular function	cell cycle OR cell proliferation;cell organization and biogenesis;developmental processes;signal transduction;other biological processes	ENSG00000187164	SHTN1	1280	1039	0.814	1529	1204	1384	0.788866753201654	0.861794289160448	0.741602244313676	0.646837720169116	0.60900004462585	0.731089560622658	0.966004700486538	0.980495781074661	0.952156220915606	0.894984105653012	0.888900065136154	0.930546268112457	49.48	32.23	57.21	96.99	153310965051066	108600421335629	505269718735908	124166787083893	893828681845781	646661363508946	151188904967839	100085602384285	401525729771437	143136502874656	266731230116696		979175885416667	803048708333333	2969689375	924165020833333	610879770833333
3.01127e+18	Medium	P12074	Cytochrome c oxidase subunit 6A1, mitochondrial OS=Homo sapiens OX=9606 GN=COX6A1 PE=1 SV=4	1	1	other membranes;mitochondrion	enzyme regulator activity;other molecular function	other metabolic processes	ENSG00000111775; ENSPPAG00000042873; ENSPTRG00000005532	COX6A1
2.83737e+18	High	P30273	High affinity immunoglobulin epsilon receptor subunit gamma OS=Homo sapiens OX=9606 GN=FCER1G PE=1 SV=1	68	3	plasma membrane;other membranes;other cell component	other molecular function	stress response;transport;signal transduction;other biological processes	ENSG00000158869; ENSPPAG00000026233; ENSPTRG00000001579	FCER1G	1120	1225	0.953	1254	1102	1122	0.647802643581395	0.0328056486482253	0.552905847912893	0.737633389947028	0.979530062779615	0.506740701511226	0.92842068409337	0.150143499552136	0.90492838003412	0.930462666977141	0.994424507469574	0.835387750679738	16.62	24.84	2025-09-01	1953-07-01	586766777385326	821807619583919	73166210589884	70254870537058	43413348620065	688681549816228	588647162264191	668934807248728	561043784114035	604323622084363	69376675421955	618434933333333	374759808333333	607687833333333	430029566666667	5229022625	296704916666667
2.83948e+18	High	Q99828	Calcium and integrin-binding protein 1 OS=Homo sapiens OX=9606 GN=CIB1 PE=1 SV=4	8	2	plasma membrane;other membranes;cytoskeleton;ER/Golgi;nucleus;other cell component	enzyme regulator activity;other molecular function	cell adhesion;cell cycle OR cell proliferation;cell organization and biogenesis;DNA metabolism;other metabolic processes;stress response;developmental processes;signal transduction;other biological processes	ENSG00000185043; ENSGGOG00000004802	CIB1	0.871	1111	1275	0.859	0.986	0.774	0.213057263639694	0.718056460656026	0.146049070212453	0.173071732028789	0.506882973244883	0.0971303585497263	0.572945459542692	0.942439872245515	0.470997153481496	0.4561563888418	0.832694227607466	0.308235615591898	1998-07-01	1947-11-01	28.62		561974334614175	501973731020254		66127471852959	562091308536317		58722803553046	389525633981186		618044069403497			35892521875	3711858125		4921823125	384156625
2.84068e+18	High	Q6P1N0	Coiled-coil and C2 domain-containing protein 1A OS=Homo sapiens OX=9606 GN=CC2D1A PE=1 SV=1	10	3	plasma membrane;other membranes;cytosol;cytoskeleton;nucleus	nucleic acid binding activity;other molecular function	other biological processes	ENSG00000132024; ENSG00000288293	CC2D1A	2015	100000	100000	1892	1004	0.010	0.0530201993701132	1e-17	1e-17	0.238395539973186	0.618424245063308	1e-17	0.213660980974679	0.0122222	0.00766988	0.559996645672241	0.894231196941394	0.00538007	2025-05-04	36.55			331134744460541	350658644543649		189130383572038	307533283983267	156288127799549					30561127039994		211491171875	25929546875		14076846875	2101810625
2.85021e+18	High	Q96DE0	U8 snoRNA-decapping enzyme OS=Homo sapiens OX=9606 GN=NUDT16 PE=1 SV=2	11	4	nucleus;other cell component	nucleic acid binding activity;other molecular function	RNA metabolism OR transcription;other metabolic processes;other biological processes	ENSG00000198585; ENSGGOG00000040922; ENSPPAG00000031532	NUDT16	1532	0.985	0.673	1502	1009	1509	0.405439653083648	0.65281810058313	0.289704457005062	0.727663851886145	0.630654830792678	0.677985432620624	0.795133672713283	0.926229729557204	0.694653558249678	0.927906850438009	0.899316588075585	0.918275496988286	46.21	50.91	35.00	60.40	259572346952826	412399158497354	158360568816379	779753906485075		165691364694801	277163512676232	263497102976938	134411756567266	91170671497567	184920240162368	556402395833333	165785260416667	30494965625	930753776041667	580365572916667
2.86757e+18	High	P12081	Histidine--tRNA ligase, cytoplasmic OS=Homo sapiens OX=9606 GN=HARS1 PE=1 SV=2	134	16	cytosol;mitochondrion;other cell component	other molecular function	protein metabolism;RNA metabolism OR transcription;other metabolic processes	ENSG00000170445	HARS1	1245	1133	0.849	1397	1112	1285	0.894741661843251	0.309089618854165	0.867356794258417	0.957378086645388	0.99080598582096	0.986780796005024	0.986075591548488	0.690957171790319	0.975441715050987	0.99451842643701	0.997738639335579	0.997586679979686	19.28	22.39	28.15	22.77	505598656000496	446157413049837	341462299178661	41366531288893	390907257303424	2653738130696	249898408962434	209903057063147	138955409092522	186695764723783	151963801847738	117464966666667	322918854166667	3299122875	200692209375	307888302083333	267162310416667
2.87094e+18	Medium	P15848	Arylsulfatase B OS=Homo sapiens OX=9606 GN=ARSB PE=1 SV=1	1	1	non-structural extracellular;mitochondrion;ER/Golgi;other cytoplasmic organelle;other cell component	other molecular function	cell organization and biogenesis;other metabolic processes;transport;developmental processes;other biological processes	ENSG00000113273	ARSB
2.87339e+18	High	Q9UI15	Transgelin-3 OS=Homo sapiens OX=9606 GN=TAGLN3 PE=1 SV=2	24	1	cytoskeleton;nucleus	cytoskeletal activity	cell organization and biogenesis;developmental processes;other biological processes	ENSAMEG00000018148; ENSCATG00000033140; ENSCCAG00000035204; ENSCJAG00000020237; ENSCSAG00000006572; ENSG00000144834; ENSGGOG00000016373; ENSMFAG00000001611; ENSMLEG00000003842; ENSMMUG00000000697; ENSMNEG00000045169; ENSNLEG00000029148; ENSPANG00000016218; ENSPPAG00000039173; ENSPPYG00000030310; ENSPTRG00000015211; ENSSBOG00000029984; ENSTGEG00000001893; ENSUMAG00000004715	TAGLN3	1216	1220	1003	100000	100000	100000	0.832014074576543	0.291285523817485	0.70722702055778	1e-17	1e-17	1e-17	0.975364221349185	0.673363202694901	0.944973603079185	0.00529319	0.00814011	0.00538007	1967-04-01		21.39			549727041319115	514578043321768			437272643039095	436020603461828	351861731037922	541014169431362					406497125	30243984375
2.87414e+18	High	A6NHR9	Structural maintenance of chromosomes flexible hinge domain-containing protein 1 OS=Homo sapiens OX=9606 GN=SMCHD1 PE=1 SV=2	3	2	nucleus;other cell component	nucleic acid binding activity;other molecular function	cell organization and biogenesis;DNA metabolism;other metabolic processes;stress response;developmental processes;other biological processes	ENSG00000101596	SMCHD1	100000	0.996	0.010	1671	0.010	1700	1e-17	0.704632072786695	1e-17	0.500905866414889	1e-17	0.430165087061152	0.00727117	0.940713285064677	0.00766988	0.821959381173049	0.00814011	0.78739988637343	35.12		54.99	13.17	256753849254281	301606506176173	142485093424669				257888783720205	439388734183109	135891215806386		138138820044294	166502390625	163985125	223023734375	83744671875
2.87421e+18	High	Q7Z3T8	Zinc finger FYVE domain-containing protein 16 OS=Homo sapiens OX=9606 GN=ZFYVE16 PE=1 SV=3	23	8	other membranes;cytosol;other cytoplasmic organelle;other cell component	other molecular function	cell organization and biogenesis;transport;signal transduction;other biological processes	ENSG00000039319	ZFYVE16	1335	1047	0.720	1182	1001	1597	0.625783247616714	0.933820802586522	0.359234066664244	0.661348255696053	0.538116030357407	0.369682880659195	0.915614750649319	0.994814862314272	0.77157170345603	0.901186262032969	0.851871309643535	0.733797133690683	1955-12-01	55.70	65.81	42.30	959811988793479	11467081216272		504752883756918	526027102653289	139481442661179	931821778180071	111565163508924	189051355851951	284761954291803	527821524306913		613018614583333	847936375		375684166666667	35950884375
2.87489e+18	High	ENSBTAP00000040410	EDF1 UniProtKB Gene Name|Bos taurus endothelial differentiation-related factor 1 (EDF1), mRNA. [Source:RefSeq mRNA;Acc:NM_001035307]|11|ENSBTAG00000030302|ENSBTAT00000042787	56	4	cytosol;nucleus;other cell component	nucleic acid binding activity;other molecular function	other biological processes	ENSBGRG00000007569; ENSBIXG00000009641; ENSBIXG00005005090; ENSBTAG00000030302; ENSCAFG00000019544; ENSCAFG00030004162; ENSCAFG00845005198; ENSCATG00000040060; ENSCCAG00000020655; ENSCJAG00000011166; ENSCSAG00000016077; ENSECAG00000012630; ENSFCAG00000000388; ENSG00000107223; ENSLCNG00005013346; ENSMICG00000016498; ENSMMSG00000019468; ENSMMSG00000020553; ENSPANG00000026162; ENSPANG00000048414; EN…	EDF1; LOC101354658	1384	1258	0.841	1444	1115	1311	0.436989915153056	0.0324339931006681	0.834870990127282	0.819398440001267	0.973711573342664	0.955485752696548	0.813912928135307	0.148869694951268	0.970560395023791	0.955889851387164	0.993741955292495	0.993873263267341	70.13	42.20	35.19	67.26	254319140740826	225823042098615	335463789568423	18423484735649	13600375094036	737131128580294	207217678950112	203604771908925	101402945883578	478633807621131	119718273750602	354114510416667	162430110416667	1669854.5	197166625	137124754166667	9295063125
2.89675e+18	High	O95236	Apolipoprotein L3 OS=Homo sapiens OX=9606 GN=APOL3 PE=1 SV=3	12	6	non-structural extracellular;other cell component	transporter activity;other molecular function	protein metabolism;other metabolic processes;stress response;transport	ENSG00000128284	APOL3	1049	1023	1033	1215	1294	1121	0.621425415014566	0.824518673789358	0.587543237108057	0.797719782527826	0.553700889399376	0.639281257443382	0.912889161446502	0.966280150399726	0.911843347648191	0.950434082508816	0.858287070515486	0.90422668248928	1978-05-01	72.43	25.82		258668929822646	238360810793912		254385996455553	820707302512464		326269509935658	225517706136248		886085399587816			165208260416667	176256536458333		18933778125	560905572916667
2.9053e+18	High	Q10469	Alpha-1,6-mannosyl-glycoprotein 2-beta-N-acetylglucosaminyltransferase OS=Homo sapiens OX=9606 GN=MGAT2 PE=1 SV=1	1	1	other membranes;ER/Golgi	other molecular function	protein metabolism;other metabolic processes;other biological processes	ENSG00000168282	MGAT2
2.92183e+18	High	Q99714	3-hydroxyacyl-CoA dehydrogenase type-2 OS=Homo sapiens OX=9606 GN=HSD17B10 PE=1 SV=3	11	6	plasma membrane;other membranes;mitochondrion;other cell component	nucleic acid binding activity;other molecular function	cell organization and biogenesis;RNA metabolism OR transcription;other metabolic processes	ENSG00000072506; ENSPPAG00000032534; ENSPTRG00000021929	HSD17B10	1291	0.950	0.757	1438	0.938	1263	0.720978700476646	0.489656376588666	0.50565199600417	0.763537704486571	0.399099910117151	0.996846383303361	0.955416960000326	0.853122801607576	0.879347781066325	0.938047566788193	0.769722691178191	0.999988567885566	62.29	65.45	88.07	2025-08-26	174002604820238	328024828697496	639086426360727	142918983540526	218837415108225	49966157031445	183246496726607	314056001355857	100309343914419	22363876867668	261568876493215	15237734375	111133052083333	242558833333333	375618822916667	106373635416667	149562609375
2.94369e+18	High	P10412	Histone H1.4 OS=Homo sapiens OX=9606 GN=H1-4 PE=1 SV=2	378	1	nucleus;other cell component	nucleic acid binding activity;other molecular function	cell organization and biogenesis;protein metabolism;other metabolic processes;other biological processes	ENSG00000168298; ENSPPAG00000017130; ENSPTRG00000017810	H1-4; HIST1H1E	4767	1454	0.463	3302	0.904	1445	1.33227	1.04591e+08	0.00131228516383031	0.000248991500364948	0.0950285188842586	0.633912697945943	9.63204	8.83826e+09	0.00784413835957158	0.00114987161726508	0.312334444208606	0.902755172348682	61.12	93.52	74.12	104.23		726264338987979	183171928053738	144482067312949	689393539692518	160654844380984	106457487440404	170895358160134	14905224569386		89763893371834	1358971875		5370381	10765809	107537028125	4711602.75
2.95066e+18	High	ENSBTAP00000001953	FYB UniProtKB Gene Name|Bos taurus FYN binding protein (FYB), mRNA. [Source:RefSeq mRNA;Acc:NM_001105414]|20|ENSBTAG00000001492|ENSBTAT00000001953	33	1	plasma membrane;other membranes;other cell component	other molecular function	signal transduction;other biological processes	ENSBTAG00000001492	FYB1	0.191	1095	5732	1524	7822	1391	1e-17	0.67878039410348	1e-17	0.632819513006853	1e-17	0.717803099710156	0.00727117	0.934128324931019	0.00766988	0.889499061228783	0.00814011	0.929202203003453		113.04		1943-03-01		116882329654405			204231473224995	183115748548105		106695507566213		766821878299122	757128189492344	8074106875		864289.5			1395803
2.95166e+18	High	Q5VW32	BRO1 domain-containing protein BROX OS=Homo sapiens OX=9606 GN=BROX PE=1 SV=1	30	5	other membranes;nucleus		cell cycle OR cell proliferation;cell organization and biogenesis	ENSG00000162819	BROX	1357	1023	0.851	1451	1008	1356	0.549405781939872	0.831939254788814	0.850589110378369	0.714655024066627	0.561513887241157	0.83657517946652	0.877492615016597	0.971032958019088	0.974777228334089	0.921294537728525	0.863620891718426	0.970388098017928	31.89	32.71	23.33	107.75	599183485163471	10313688843248	632199297300295	572677709441717	701610377131093	35118104168816	751408226117861	100993314835607	646169225463647	292724320163383	195911315639969	368177375	3826901875	76264846875	371570958333333	42624015625	479509770833333
2.95826e+18	Medium	Q96C00	Zinc finger and BTB domain-containing protein 9 OS=Homo sapiens OX=9606 GN=ZBTB9 PE=1 SV=1	6	1	nucleus	nucleic acid binding activity;other molecular function	other biological processes	ENSG00000213588; ENSG00000236515	ZBTB9	1446	100000	100000	1339	0.946	0.010	0.282223833398323	1e-17	1e-17	0.920011867942322	0.189745191739777	1e-17	0.663195599189279	0.0122222	0.00766988	0.982639671428175	0.515320809463756	0.00538007	14.18	2025-11-10		1983-02-01	329484525662269	269448924571584		210497658701488	228150193161709	186203129591753				227068113236662	218160584467801		2104372	1992447.25		1566719875	1559273.5
2.95872e+18	High	P54687	Branched-chain-amino-acid aminotransferase, cytosolic OS=Homo sapiens OX=9606 GN=BCAT1 PE=1 SV=3	7	3	cytosol;mitochondrion	other molecular function	cell cycle OR cell proliferation;other metabolic processes	ENSG00000060982; ENSGGOG00000009816	BCAT1	1056	1002	0.803	0.728	1056	0.721	0.745544261802982	0.687746133879112	0.662739279662865	0.0742690181676586	0.748396832067599	0.0453886010979772	0.957647549116546	0.936421126520651	0.941350817077672	0.236895121512757	0.940422725543549	0.163347677397805	69.23	119.38	47.95	68.10	111040113084702	334896352618153	40914047192406	17861410205734	688121921182776	423417457459273	11239451667731	791239406077928	3886597533989	143284541833828	463621703059738	510775208333333	7091978125	247640	240469608072917	132941271354167	470291197916667
2.97458e+18	High	P45984	Mitogen-activated protein kinase 9 OS=Homo sapiens OX=9606 GN=MAPK9 PE=1 SV=2	25	1	plasma membrane;other membranes;cytosol;mitochondrion;nucleus;other cell component	kinase activity;other molecular function	protein metabolism;other metabolic processes;stress response;signal transduction;other biological processes	ENSG00000050748; ENSGGOG00000016519; ENSOCUG00000015542; ENSPPAG00000038007; ENSPTEG00000013173; ENSPTRG00000017633	MAPK9
2.98605e+18	High	Q8N3U4	Cohesin subunit SA-2 OS=Homo sapiens OX=9606 GN=STAG2 PE=1 SV=3	64	8	cytosol;cytoskeleton;nucleus;other cell component	other molecular function	cell cycle OR cell proliferation;cell organization and biogenesis;other biological processes	ENSG00000101972; ENSPPAG00000039185; ENSPPYG00000020697; ENSPTRG00000022248	STAG2	0.723	0.760	1004	0.568	0.755	0.849	0.00405109101272583	0.000123680371933554	0.418339493689235	0.0002404753325016	0.00188506113007914	0.0779487211493741	0.0221936925740281	0.00094050151720629	0.819212288262077	0.00111377128926795	0.0103434002378231	0.257137935640349	2025-01-20	1951-11-01	24.17	2025-02-16	340622356398836	235455160803676	2568956863854	397094949934208	381704649282733	317730479055846	505120160834801	347179627558365	333083670782585	49423725941711	526261870318209	383376831770833	217550778125	174107945833333	150988741666667	295555092708333	260872864583333
2.99229e+18	High	Q15005	Signal peptidase complex subunit 2 OS=Homo sapiens OX=9606 GN=SPCS2 PE=1 SV=3	2	2	other membranes;ER/Golgi	other molecular function	protein metabolism;other metabolic processes;transport	ENSG00000118363; ENSGGOG00000014500; ENSPPAG00000030175	SPCS2	0.010		100000	0.010	1110	0.010	1e-17		1e-17	1e-17	0.93246599452508	1e-17	0.00727117		0.00766988	0.00529319	0.988343836822544	0.00538007		34.39		23.45				161618252270417	220877608408531	321177089930133				170191283629063	237863354249257					1202913.75	1509569625
2.99916e+18	High	ENSBTAP00000024975	DNAJB3 EntrezGene|Bos taurus DnaJ (Hsp40) homolog, subfamily B, member 3 (DNAJB3), mRNA. [Source:RefSeq mRNA;Acc:NM_001075916]|3|ENSBTAG00000018756|ENSBTAT00000024975	3	1		other molecular function	protein metabolism;other metabolic processes	ENSBGRG00000013370	DNAJB3; LOC528549	100000	0.891	0.010	100000		100000	1e-17	0.0567419962029732	1e-17	1e-17		1e-17	0.00727117	0.230435350588777	0.00766988	0.00529319		0.00538007	14.83		1994-01-01		209253757920819	269144560937433	211012687763457					235967116437174	242538041429944				1336474.75	1990196625	1240213125
3.00271e+18	High	P78371	T-complex protein 1 subunit beta OS=Homo sapiens OX=9606 GN=CCT2 PE=1 SV=4	272	26	non-structural extracellular;cytosol;cytoskeleton;other cytoplasmic organelle;other cell component	other molecular function	cell organization and biogenesis;protein metabolism;other metabolic processes;transport;other biological processes	ENSCANG00000030834; ENSCSAG00000004209; ENSG00000166226; ENSGGOG00000006241; ENSMNEG00000033246; ENSPTEG00000030838; ENSPTRG00000005210; ENSRBIG00000042534; ENSRROG00000028760; ENSTGEG00000022886	CCT2; HEL-S-100n	1302	1065	0.827	1488	1230	1451	0.667555349168512	0.801579929440167	0.752330707352375	0.743716228061502	0.500125395697892	0.617498709394045	0.937124438321909	0.960345869870488	0.952797150888495	0.930462666977141	0.828273552940095	0.894490919949339	33.87	71.82	89.79	23.91	533474613180759	441354868761205	259585125392487	405631783032736	123905525793637	135889586027721	724036339985861	135129280244534	211081875482803	137918264071078	124176659994907	846865916666667	340722841666667	326361033333333	152569441666667	3019090	846822
3.00674e+18	High	Q8WUD1	Ras-related protein Rab-2B OS=Homo sapiens OX=9606 GN=RAB2B PE=1 SV=1	94	1	plasma membrane;other membranes;ER/Golgi;other cell component	other molecular function	cell organization and biogenesis;stress response;transport;other biological processes	ENSANAG00000018900; ENSCJAG00000008981; ENSG00000129472; ENSGGOG00000014650; ENSNLEG00000014534; ENSPPAG00000035840; ENSPPYG00000005597	RAB2B	1350	1749	1153	1107	1056	0.984	0.541729279400231	13720.1	0.121871816809162	0.379043004607339	0.606080164692678	0.253861770602781	0.873533082401821	1.37416e+07	0.412898342632851	0.721590042260096	0.886822482955261	0.599147639399672	59.21	34.63	46.29	27.39	135754208166477	147625000709082	362098457450122	100539815157877	193602621819739	206406482899134	167880033393209	727191574614935	207014814435673	127915970053976	189359901870425		8670433125	1091617	2128209.75	7483110625	1323161
3.00888e+18	High	Q15041	ADP-ribosylation factor-like protein 6-interacting protein 1 OS=Homo sapiens OX=9606 GN=ARL6IP1 PE=1 SV=2	10	2	other membranes;cytosol;ER/Golgi	other molecular function	cell organization and biogenesis;transport;other biological processes	ENSG00000170540; ENSPPAG00000020433; ENSPTRG00000007824; ENSSBOG00000025926	ARL6IP1	1882	1097	0.735	2860	1600	2568	0.0261529815004977	0.615073417864305	0.347873124976838	0.00222126019447488	0.0199428588913675	0.00424058041203557	0.11948396652456	0.912072054874784	0.761802653458051	0.00959084770961276	0.0872831475555715	0.0186937697056516	19.61	52.15	14.60	25.99	130485413311839	194534206941978	165647417918554	953964207688155	319427107086247	108788017913147	156462595869552	124514446140009	12094736231554	721965492251554	631654090047334	422078890625	833392.25	1438488375	973581.75	710029125	218309796875
2.50485e+18	High	O75787	Renin receptor OS=Homo sapiens OX=9606 GN=ATP6AP2 PE=1 SV=2	50	7	plasma membrane;other membranes;ER/Golgi;other cytoplasmic organelle;other cell component	other molecular function	cell organization and biogenesis;protein metabolism;other metabolic processes;transport;developmental processes;other biological processes	ENSG00000182220; ENSPPYG00000020251	ATP6AP2	1115	0.956	1105	0.833	0.909	0.875	0.722388827318228	0.329673128313823	0.223956676930226	0.0950308795749109	0.167549110865293	0.199709465216697	0.955680354135923	0.715294514729565	0.610581672521549	0.290749781819927	0.470343927516687	0.52158642617071	51.31	47.06	51.85	62.63	313849968453087	996625605033832	999662516272366	12793943200438	179932508697142	636114321646476	803663116735283	124064125209468	396914493901637	453521132089872	115978294240716	407159708333333	200451625	736957458333333	587545036458333	9522445625	1229733.75
3.15718e+18	High	ENSBTAP00000030521	Uncharacterized protein [Source:UniProtKB/TrEMBL;Acc:G5E5T5]|21|ENSBTAG00000048049|ENSBTAT00000030542	270	6						0.011	100000	100000	0.010	0.811	0.010	1e-17	1e-17	1e-17	1e-17	0.0117155737683003	1e-17	0.00727117	0.0122222	0.00766988	0.00529319	0.0554524681716836	0.00538007		28.81		1993-12-01		38034910152403		810166244329021	835293584402985	471336064566685				913880477826408	873406344410029	110680874166667		28125015625		603001270833333	570874445833333
2.49412e+18	Medium	Q9H814	Phosphorylated adapter RNA export protein OS=Homo sapiens OX=9606 GN=PHAX PE=1 SV=1	1	1	cytosol;nucleus;other cell component	nucleic acid binding activity;other molecular function	transport;other biological processes	ENSG00000164902; ENSGGOG00000013877; ENSPPAG00000013754; ENSPTRG00000017186	PHAX	100000	100000		100000			1e-17	1e-17		1e-17			0.00727117	0.0122222		0.00529319			36.57				990514756636456	168156607812851											632628046875	1243438515625
2.46623e+18	High	Q5TEJ8	Protein THEMIS2 OS=Homo sapiens OX=9606 GN=THEMIS2 PE=1 SV=1	43	13	nucleus;other cell component		cell adhesion;stress response;signal transduction;other biological processes	ENSG00000130775	THEMIS2	1401	1089	0.809	1612	1360	1660	0.374430589838308	0.652367438031131	0.651816312659926	0.495553223438977	0.147187148948269	0.290761961551518	0.768835309217523	0.926229729557204	0.939379635214567	0.820898262569366	0.432225492897644	0.644451529256497	21.44	16.66	27.93	41.20	228782099718219	251878299065031	163179163874407	147522044312252	166548818150705	118788443740578	232103565397582	225976373002714	133762423546386	115266064423007	101968459549198	468614.75	14611995625	186252079166667	959074.75	1097996625	113826403125
2.06194e+18	High	Q8IYS5	Osteoclast-associated immunoglobulin-like receptor OS=Homo sapiens OX=9606 GN=OSCAR PE=1 SV=3	7	2	non-structural extracellular;plasma membrane;other membranes;other cell component	other molecular function	signal transduction;other biological processes	ENSG00000170909; ENSG00000273511; ENSG00000274703; ENSG00000275551; ENSG00000275644; ENSG00000275736; ENSG00000276982; ENSG00000277088; ENSG00000278378; ENSG00000278533	OSCAR	0.900	1065	1444	0.947	1053	0.930	0.352861817261532	0.9969321941205	0.129868830010985	0.331699471435152	0.739563546913096	0.347022537276943	0.747106773732528	0.99988749291281	0.431946171290455	0.673866984844189	0.937715810848991	0.708387749732204	47.69		39.29			626790290664185	310649388860592		201389442115218		399304638426259	649632063617723	306456964914377		537402983591655			463481.75	182582125		1376379375
2.06452e+18	High	Q92841	Probable ATP-dependent RNA helicase DDX17 OS=Homo sapiens OX=9606 GN=DDX17 PE=1 SV=2	166	14	cytosol;nucleus;other cell component	nucleic acid binding activity;other molecular function	RNA metabolism OR transcription;other metabolic processes;stress response;signal transduction;other biological processes	ENSG00000100201	DDX17	1083	1046	0.921	1291	1149	1262	0.499209982653553	0.990187886653609	0.762638299667904	0.779895252692626	0.876966883086466	0.915703510217831	0.853643690638924	0.99988749291281	0.955699884977535	0.945733042825983	0.978289273082394	0.988567251482727	39.63	80.63	20.92	2021-02-01	326457722728552	334251968345743	145910785926309	536008910670159	140701740840891	15627836117221	320238565484912	304103756878971	212131139236358	137061571541001	140577296394515	143237185416667	208504022916667	247163508333333	857581	398947816666667	961614333333333
2.07532e+18	High	Q92743	Serine protease HTRA1 OS=Homo sapiens OX=9606 GN=HTRA1 PE=1 SV=1	7	1	non-structural extracellular;plasma membrane;other membranes;cytosol	other molecular function	protein metabolism;other biological processes	ENSG00000166033	HTRA1	0.635	0.983	2087	0.608	0.882	0.464	0.021206673553998	0.667407099915472	0.00193426166245492	0.0251967067809922	0.264541483463848	0.0013295730724916	0.0998284521745608	0.930168560102698	0.0112864433943061	0.0944024763758161	0.628418224446204	0.00608869911701759	50.84	2025-01-31	54.91	30.41	63813125131337	19142207399144	12179391805215	191893806271402	277785157492962	152017769978038	919338189962901	19480728408188	72459984413998	186761156937831	314971469514123	198235.5	4075655859375	1415475625	715835703125	142825265625	189849953125
2.07542e+18	High	ENSBTAP00000024692	Uncharacterized protein [Source:UniProtKB/TrEMBL;Acc:E1BH84]|11|ENSBTAG00000018554|ENSBTAT00000024692	195	1						100000	0.584	0.010	100000		100000	1e-17	0.00102397548567579	1e-17	1e-17		1e-17	0.00727117	0.00692978480670861	0.00766988	0.00529319		0.00538007			2025-07-17		173044428464636						262391831751416	334450133150133					110521078125
2.08239e+18	High	Q6P4A8	Phospholipase B-like 1 OS=Homo sapiens OX=9606 GN=PLBD1 PE=1 SV=2	59	9	non-structural extracellular;cytosol;other cytoplasmic organelle	other molecular function	other metabolic processes	ENSG00000121316	PLBD1	1177	1050	0.929	1851	1205	1428	0.926674421624509	0.94749899246663	0.756072304575357	0.201599921265459	0.630618036360853	0.632577793106452	0.991958290758018	0.995606502723473	0.952797150888495	0.502430986278407	0.899316588075585	0.901862252034042	67.29	58.45	49.20	84.05	13130677396698	131995797086372	211405999998841	13283122585541	859586321259684	342690876050695	134177945185925	113986706677424	431853326204599	111980052515062	790667241949015	484089947916667	838638166666667	9760464375	124252479166667	988653854166667	587477114583333
2.08729e+18	High	P61626	Lysozyme C OS=Homo sapiens OX=9606 GN=LYZ PE=1 SV=1	655	10	non-structural extracellular;other cytoplasmic organelle;other cell component	other molecular function	other metabolic processes;stress response;other biological processes	ENSG00000090382; ENSPPAG00000038937; ENSPTRG00000029654	LYZ; LYZF1	1143	0.970	0.827	1128	1052	1177	0.728892041867393	0.334728548704684	0.868257202576955	0.438958275897366	0.688727825492151	0.654368008866054	0.956303782622504	0.720259069388157	0.975525123827197	0.777455265762385	0.92422459665273	0.911519322223554	66.55	67.62	62.89	68.47	824440613095439	254173494868297	949578822813536	857782088405373	238764651559309	778505350047664	928578584310121	248539097250952	905561015730069	691871002307385	244612722560032	982082728958333	526558793125	187949267817057	558108676666667	638441422395833	16318171321875
2.08933e+18	High	Q9BTM9	Ubiquitin-related modifier 1 OS=Homo sapiens OX=9606 GN=URM1 PE=1 SV=1	4	1	cytosol;nucleus	other molecular function	protein metabolism;RNA metabolism OR transcription;other metabolic processes	ENSG00000167118; ENSGGOG00000014806; ENSPPAG00000030946; ENSPTRG00000021427	C9orf74; URM1	0.743	0.842	1134	100000	100000	100000	0.0931242304874118	0.105408017736592	0.337589069722663	1e-17	1e-17	1e-17	0.330617030585197	0.364105659534087	0.751059747250963	0.00529319	0.00814011	0.00538007	23.45		2025-03-04		329662361445488	460747292199529			52479427982185		476238984535543	449861736938456					21055078125	3407008125			35866628125
2.09006e+18	High	Q16769	Glutaminyl-peptide cyclotransferase OS=Homo sapiens OX=9606 GN=QPCT PE=1 SV=1	59	9	non-structural extracellular;other cell component	other molecular function	protein metabolism;other metabolic processes	ENSG00000115828; ENSPPAG00000032157	QPCT	1262	1001	0.859	1476	1200	1355	0.80729652602543	0.501755932543202	0.954989577087322	0.745460473261071	0.616404032139162	0.814159072572068	0.966004700486538	0.855498769787771	0.9926629700301	0.930462666977141	0.892671137452754	0.962073943311663	28.77	37.79	75.64	50.46	107762835011643	136720236026047	754046601923328	123914262850805	116212940557405	55842632881108	201700648120044	158759316158084	188302023389623	115949416892537	393658415353383	125622204166667	688266291666667	101098142708333	44318590625	922285.5	794247666666667
2.09362e+18	High	Q15418	Ribosomal protein S6 kinase alpha-1 OS=Homo sapiens OX=9606 GN=RPS6KA1 PE=1 SV=2	53	1	cytosol;nucleus;other cell component	enzyme regulator activity;kinase activity;other molecular function	cell-cell signaling;cell cycle OR cell proliferation;protein metabolism;other metabolic processes;stress response;developmental processes;signal transduction;other biological processes	ENSG00000117676; ENSG00000281877; ENSGGOG00000002930; ENSPTRG00000000387	RPS6KA1
2.09519e+18	Medium	O95487	Protein transport protein Sec24B OS=Homo sapiens OX=9606 GN=SEC24B PE=1 SV=2	1	1	other membranes;cytosol;ER/Golgi	other molecular function	cell cycle OR cell proliferation;cell organization and biogenesis;transport;developmental processes;other biological processes	ENSG00000138802	SEC24B
2.09649e+18	High	Q8IVB4	Sodium/hydrogen exchanger 9 OS=Homo sapiens OX=9606 GN=SLC9A9 PE=1 SV=1	1	1	plasma membrane;other membranes;other cytoplasmic organelle;other cell component	transporter activity	cell organization and biogenesis;stress response;transport;other biological processes	ENSG00000181804	SLC9A9	1440	1047	0.728	1460	1014	1394	0.399714960990021	0.973331799620358	0.400357918843671	0.710997946078883	0.588270737166387	0.721809104889356	0.793078827947543	0.995769905413739	0.805443051237498	0.919326430621309	0.877931478000385	0.929202203003453	2013-11-01	0.13	1941-04-01	34.89	562420220679346	658497399721495		422365862539008		423119341696619	563182761864816	599411480505009			536092623031332	3239075625	359210	48692765625		3143640625
2.03701e+18	High	O00151	PDZ and LIM domain protein 1 OS=Homo sapiens OX=9606 GN=PDLIM1 PE=1 SV=4	851	21	cytoskeleton;other cell component	cytoskeletal activity;other molecular function	cell organization and biogenesis;stress response;developmental processes;other biological processes	ENSG00000107438	HEL-S-112; PDLIM1	0.938	1017	1161	0.926	1021	0.900	0.144660403749948	0.738219996674706	0.0980007924966213	0.11235422134938	0.520137674209747	0.0971643824346202	0.45089284770198	0.946829296446784	0.35834178347702	0.331496968823887	0.84217590034488	0.308235615591898	21.46	20.94	30.30	33.55	374137258616638	508464119996319	580287447382789	414342525237901	596277734698007	624819717108342	371870548627546	576833653996989	702112356276979	382132029834974	660026020542081	779086606666667	238956281666667	375985147916667	341060111666667	308392346666667	407521053333333
2.10068e+18	Medium	O95218	Zinc finger Ran-binding domain-containing protein 2 OS=Homo sapiens OX=9606 GN=ZRANB2 PE=1 SV=2	3	1	nucleus	nucleic acid binding activity;other molecular function	RNA metabolism OR transcription;other metabolic processes	ENSANAG00000018241; ENSCANG00000036472; ENSCATG00000025001; ENSCJAG00000006356; ENSG00000132485; ENSGGOG00000023501; ENSMFAG00000003326; ENSMLEG00000036639; ENSMNEG00000042080; ENSNLEG00000009455; ENSPANG00000013398; ENSPPAG00000037049; ENSPTEG00000035792; ENSPTRG00000000856; ENSSBOG00000013268; ENSTGEG00000015794	ZRANB2	0.906	1231	1428	0.821	0.972	0.667	0.344137970980766	0.305256984532882	0.0877089790267294	0.146621941224752	0.447506776659191	0.0410106473944052	0.738821805740268	0.686552406847244	0.328023327857796	0.407529181877588	0.804509507666841	0.149535102405473	29.75	62.20	38.04		681965636144699	476550492761218	383105089900617	904299727636819		351805739572484	57973227697903	387012862967289	269283856065034		580496569068197		435562	35238653125	225167484375	6730641875
2.10605e+18	High	P62910	60S ribosomal protein L32 OS=Homo sapiens OX=9606 GN=RPL32 PE=1 SV=2	18	1	other membranes;cytosol;ER/Golgi;translational apparatus;other cell component	other molecular function	protein metabolism;other metabolic processes;developmental processes;other biological processes	ENSAMEG00000004583; ENSAMEG00000018587; ENSANAG00000019907; ENSBMSG00010010483; ENSCAFG00000017346; ENSCAFG00020007109; ENSCAFG00030022674; ENSCAFG00040021699; ENSCAFG00805028560; ENSCAFG00845028446; ENSCATG00000038198; ENSCCAG00000025373; ENSCCNG00000005625; ENSCJAG00000061647; ENSCLAG00000007426; ENSCPOG00000019967; ENSCSAG00000009485; ENSCSAG00000018921; ENSCWAG00000018094; ENSFCAG00000030450;…	LOC100415625; LOC101375315; LOC101577206; LOC102726231; LOC102909002; LOC105861123; LOC107140623; LOC111144104; LOC111540882; LOC112811032; LOC114496478; LOC450727; Rpl32; RPL32; Rpl32_5	0.896	0.925	1085	1021	0.974	0.856	0.101688808485935	0.113636192653691	0.219510303158959	0.236569316727202	0.305770775537352	0.0799677920247133	0.353712303189992	0.38258517632219	0.604151573674852	0.558253072664627	0.678905064006875	0.262731953071147	21.48	2025-08-19	2025-03-29	67.79	394096278827042	568488198295642	603297910676461	673615721141255	54234992019566	462179489884212	701256952955249	449718557053849	425848999772271	819479753772271	556568163501133	1400347	25170383125	4203701125	354584359375	5013676375	3706645375
2.10769e+18	High	P04150	Glucocorticoid receptor OS=Homo sapiens OX=9606 GN=NR3C1 PE=1 SV=1	4	3	other membranes;cytosol;cytoskeleton;mitochondrion;nucleus;other cell component	nucleic acid binding activity;other molecular function	cell-cell signaling;cell cycle OR cell proliferation;cell organization and biogenesis;other metabolic processes;stress response;developmental processes;signal transduction;other biological processes	ENSG00000113580	NR3C1	1293	1875	1172	1456	1114	1035	0.713064844487512	1.66533	0.106784050734473	0.807552636154263	0.987794351864254	0.385694036898024	0.951002536562044	19.1094	0.377869520275517	0.951713143401355	0.996538871152123	0.747228718895826	32.43	26.55	49.55	90.62	560768489988238	282912941423536	485070214673139	431309061282296	303677633092786	26199251592652	393610195553184	132072404576656	266182120743527	436375734113976	271531151552462	77779.25	3581550625	209200728125	2850968125	3210204.25	2075459.5
2.12045e+18	High	Q9Y2Z0	Protein SGT1 homolog OS=Homo sapiens OX=9606 GN=SUGT1 PE=1 SV=3	49	12	cytosol;nucleus;other cell component	other molecular function	cell cycle OR cell proliferation;other biological processes	ENSG00000165416; ENSPTRG00000005906	SUGT1	1279	1036	0.782	1594	1116	1414	0.790718569324811	0.839877739019374	0.594457585764912	0.527297723820519	0.954298137391087	0.664930038734983	0.966004700486538	0.973045099155059	0.916563053843779	0.836577980927784	0.990768911750552	0.914619811432054	22.80	1985-05-01	45.95	47.25	879865819320074	128258339568923	139326146798169	692136238083244	616369836945971	666214237621231	102608831153277	192116787624537	836064737704332	25512162038283	518102162622891	726499645833333	561958104166667	948409708333333	81888021875	515152333333333	421252833333333
2.12127e+18	High	ENSBTAP00000027602	FOLR1 EntrezGene|Bos taurus folate receptor 1 (adult) (FOLR1), transcript variant 1, mRNA. [Source:RefSeq mRNA;Acc:NM_001206527]|15|ENSBTAG00000038532|ENSBTAT00000027602	174	7	non-structural extracellular;plasma membrane;other membranes;other cytoplasmic organelle;other cell component	other molecular function	cell adhesion;cell organization and biogenesis;transport;other biological processes	ENSBIXG00000017128	FOLR1; LOC113905541	1125	0.688	0.679	0.625	0.681	0.960	0.686035111593588	3.42994e+06	0.218502797916563	0.00131654808143833	8.15209e+09	0.171883085029642	0.943876834392644	3.36145e+07	0.603204168055872	0.00580647814740932	0.000510669237393913	0.47649996720386	30.94	1987-11-01	1930-10-01	1963-10-01	787140064954568	557750374375323	426196285894441	44833757558554	433387409367476	356943961811437	917119147030586	86313671648813	747242302787803	601876110963671	59590738256631	716198310416667	5027354.5	4124300	2504940.5	333694633333333	296195016666667
2.12166e+18	High	Q9Y6I9	Testis-expressed protein 264 OS=Homo sapiens OX=9606 GN=TEX264 PE=1 SV=1	1	1	non-structural extracellular;other membranes;cytosol;ER/Golgi;nucleus;other cytoplasmic organelle;other cell component	other molecular function	cell organization and biogenesis;DNA metabolism;other metabolic processes;stress response	ENSG00000164081	TEX264
2.1221e+18	High	ENSBTAP00000004751	PRDX1 UniProtKB Gene Name|Bos taurus peroxiredoxin 1 (PRDX1), mRNA. [Source:RefSeq mRNA;Acc:NM_174431]|3|ENSBTAG00000003642|ENSBTAT00000004751	322	0	cytosol	other molecular function	other metabolic processes;stress response;other biological processes	ENSBIXG00000025912; ENSBIXG00005010891; ENSBTAG00000003642; ENSCHIG00000009892; ENSMMSG00000005177	PRDX1
2.13331e+18	Medium	P49795	Regulator of G-protein signaling 19 OS=Homo sapiens OX=9606 GN=RGS19 PE=1 SV=1	4	1	plasma membrane;other membranes;ER/Golgi;other cell component	other molecular function	other metabolic processes;signal transduction;other biological processes	ENSG00000171700; ENSPPAG00000043905; ENSPTRG00000043827	RGS19	1157	1444	1214	1219	1025	0.844	0.835487502684823	0.00340783780978637	0.188525862969995	0.700095665904367	0.59090891240159	0.112186487978204	0.975943048351776	0.0209258953093716	0.552303563583521	0.915118670466012	0.878645051821071	0.346099979833308	1930-09-01	1963-11-01		41.54	101428124719581	8891459958079		92614822269906	798385978702486	739205038837538			657631594755574	10619241707857	779154049002394	43321953125	647807375	657481375		689325875	545650.25
2.14158e+18	High	P79483	HLA class II histocompatibility antigen, DR beta 3 chain OS=Homo sapiens OX=9606 GN=HLA-DRB3 PE=1 SV=1	127	5	plasma membrane;other membranes;ER/Golgi;other cytoplasmic organelle	other molecular function	cell organization and biogenesis;signal transduction;other biological processes	ENSG00000196101; ENSG00000231679	HLA-DRB3	1699	0.990	0.591	1964	1367	1637	0.0544321349872965	0.498952331931481	0.0346535475941026	0.137794848408603	0.124863341146115	0.333311633716549	0.217968631281833	0.855498769787771	0.157574631417183	0.389258230898948	0.385988607006716	0.692270983623873						508355579692648			133187724853887			481592489712395			228084853861849			3759048875			910260416666667
2.14339e+18	High	Q02153	Guanylate cyclase soluble subunit beta-1 OS=Homo sapiens OX=9606 GN=GUCY1B1 PE=1 SV=1	3	2	cytosol;other cell component	other molecular function	cell-cell signaling;other metabolic processes;signal transduction;other biological processes	ENSCSAG00000003257; ENSG00000061918; ENSGGOG00000007160; ENSMMUG00000005447; ENSMNEG00000031535; ENSPPAG00000006289; ENSPTRG00000016542; ENSRROG00000038208; ENSTGEG00000016489	GUCY1B1
2.16083e+18	High	Q13162	Peroxiredoxin-4 OS=Homo sapiens OX=9606 GN=PRDX4 PE=1 SV=1	155	8	non-structural extracellular;cytosol;ER/Golgi;other cell component	other molecular function	cell organization and biogenesis;protein metabolism;other metabolic processes;stress response;developmental processes;signal transduction;other biological processes	ENSG00000123131; ENSPPAG00000038998; ENSPTRG00000049325	HEL-S-97n; PRDX4	1230	1090	0.888	1582	1211	1410	0.934890904967436	0.637537790779646	0.903920184266339	0.555982429682383	0.568958388614896	0.721828128928399	0.994138293299514	0.922737787725382	0.98114272397674	0.859906774865363	0.867639580785351	0.929202203003453	1982-10-01	17.72	1936-08-01	14.80	186232953458141	213782118228162	231409617128806	175417935921429	190852702630218	244150433633859	200272154656304	22136701897541	236813363185647	147710550341202	168775920531414	198266804166667	11894440625	158081756770833	136009472916667	130562386458333	130436690625
2.17004e+18	Medium	O15027	Protein transport protein Sec16A OS=Homo sapiens OX=9606 GN=SEC16A PE=1 SV=4	1	1	other membranes;cytosol;ER/Golgi;other cell component		cell organization and biogenesis;other metabolic processes;stress response;transport;other biological processes	ENSG00000148396	SEC16A	100000	1130	0.010	100000		100000	1e-17	0.695113064799661	1e-17	1e-17		1e-17	0.00727117	0.940713285064677	0.00766988	0.00529319		0.00538007	1997-01-01				394977134993253	384111724051016					344689537145814						252266421875	2840324375
2.10088e+18	High	P36871	Phosphoglucomutase-1 OS=Homo sapiens OX=9606 GN=PGM1 PE=1 SV=3	275	25	non-structural extracellular;cytosol;other cell component	other molecular function	other metabolic processes	ENSG00000079739	PGM1	1051	0.988	0.906	1166	1173	1200	0.426440415432201	0.488769407499476	0.800512947399255	0.462838655881757	0.754565746294719	0.726020064589709	0.806556202402273	0.852706814286753	0.964840632768392	0.799802265166604	0.942239280773891	0.929247109819888	18.63	1988-11-01	1936-08-01	81.20	241419145898034	203467103516857	165601947394441	160685992041501	19175857882269	154216454184799	260003198285402	230510144500774	222236342128982	200073056590075	181882041001162	696197645833333	1541910625	150454291666667	973314.5	1195975	131055804166667
2.17063e+18	High	O75396	Vesicle-trafficking protein SEC22b OS=Homo sapiens OX=9606 GN=SEC22B PE=1 SV=4	81	1						0.746	1237	1893	100000	100000	100000	0.0216167098220308	0.197763552539271	0.000969103985820174	1e-17	1e-17	1e-17	0.101608129377963	0.546677411265402	0.00587553902260117	0.00529319	0.00814011	0.00538007	38.55	49.78			758262305074077	648455555104894	328955528372799	101665136050845	331990747771668	992288960580337			524172057543543				484291625	4795021875	1933414375	756686.75	2268963125
2.03619e+18	High	P23469	Receptor-type tyrosine-protein phosphatase epsilon OS=Homo sapiens OX=9606 GN=PTPRE PE=1 SV=1	147	23	plasma membrane;other membranes;nucleus;other cell component	other molecular function	protein metabolism;other metabolic processes;other biological processes	ENSG00000132334	PTPRE	1552	1007	0.769	1716	0.983	1354	0.213052392871631	0.643585657758119	0.488443430363031	0.318338039280951	0.476731229413426	0.830187379847005	0.572945459542692	0.923846098713785	0.87271376500128	0.657410344892256	0.824368037789308	0.968551943154839	36.06	70.46	41.87	50.02	194682053220533	121599805391989	260092620820359	672088696464487	369294802811152	125182200732604	223813472240566	127291723733621	312434688975951	594872304439672	284003263392033		124340729166667	899173	15286771875	500231083333333	252391458333333
2.0358e+18	High	ENSBTAP00000030179	FLNA HGNC Symbol|filamin A, alpha [Source:HGNC Symbol;Acc:3754]|X|ENSBTAG00000011190|ENSBTAT00000030194	6325	1						0.830	0.781	1035	0.551	0.906	0.772	0.180962287647429	0.0975702138316679	0.551712235904632	0.0102530383762547	0.321421628097644	0.110492915834274	0.520128203664111	0.346835777183226	0.90492838003412	0.0415930067293896	0.696982027788104	0.341669841681711	59.21	24.29	52.39			130182796483563	317699686139079		116057887396827	164181119317037	135434371805272		294808002664172			141527515625		96264015625	186725890625		79318796875
1.94844e+18	High	P52594	Arf-GAP domain and FG repeat-containing protein 1 OS=Homo sapiens OX=9606 GN=AGFG1 PE=1 SV=2	50	5	cytosol;nucleus;other cell component	enzyme regulator activity;nucleic acid binding activity;other molecular function	cell organization and biogenesis;other metabolic processes;transport	ENSG00000173744	AGFG1	1119	1186	0.950	1009	0.893	0.913	0.695007732023086	0.172831267536061	0.694591345819336	0.255750910790509	0.238328872636107	0.172300710183666	0.946789739980002	0.499620972759435	0.94460646398227	0.580035784508154	0.593668305692126	0.476783459543854	57.09	20.87	36.93	55.53	131639940021829	130228234088948	33559724491866	560896468833411	644677803050903	420738616874486	120476673587114	116481407316587	560885605515385	512973940250551	941084089082564	3029811875	840766052083333	962976145833333	1972450625	417471458333333	440599677083333
1.94861e+18	Medium	O42043	Endogenous retrovirus group K member 18 Env polyprotein OS=Homo sapiens OX=9606 GN=ERVK-18 PE=1 SV=2	10	1	plasma membrane;other membranes	other molecular function			ERVK-18	0.471	1683	2197	100000	100000	100000	9.52154e+06	41684.9	5.04959e+07	1e-17	1e-17	1e-17	6.61305e+07	43886.1	3.54027e+08	0.00529319	0.00814011	0.00538007	65.38		44.45		38614635486717	397737832921683	110486168067523			843638301695604	383956891945201	229422777739305	583027148741956				2466263.25	2941083	6493751.5
1.949e+18	Medium	Q2TAL8	Glutamine-rich protein 1 OS=Homo sapiens OX=9606 GN=QRICH1 PE=1 SV=1	1	1	plasma membrane;other membranes;nucleus;other cell component	nucleic acid binding activity	stress response;signal transduction;other biological processes	ENSG00000198218; ENSGGOG00000013251; ENSPPAG00000028104; ENSPTRG00000023070	QRICH1
1.94918e+18	High	Q9NZZ3	Charged multivesicular body protein 5 OS=Homo sapiens OX=9606 GN=CHMP5 PE=1 SV=1	3	1	plasma membrane;other membranes;cytosol;cytoskeleton;nucleus;other cytoplasmic organelle;other cell component		cell cycle OR cell proliferation;cell organization and biogenesis;protein metabolism;other metabolic processes;stress response;transport;other biological processes	ENSCANG00000010840; ENSCATG00000044041; ENSCSAG00000009962; ENSG00000086065; ENSGGOG00000016542; ENSMFAG00000045456; ENSMLEG00000033762; ENSMMUG00000020149; ENSMNEG00000036968; ENSNLEG00000034816; ENSPPAG00000034164; ENSPPYG00000019137; ENSPTEG00000014247; ENSPTRG00000020857; ENSTGEG00000011083	CHMP5	100000	1279	0.010	100000		100000	1e-17	0.124470080500804	1e-17	1e-17		1e-17	0.00727117	0.405576666800373	0.00766988	0.00529319		0.00538007	45.21		34.84		10264712623819	658565693477783	400971969900482					645237065635945	390172107742386				65559296875	48697815625	235668625
1.95749e+18	High	P13073	Cytochrome c oxidase subunit 4 isoform 1, mitochondrial OS=Homo sapiens OX=9606 GN=COX4I1 PE=1 SV=1	49	5	other membranes;cytosol;mitochondrion;nucleus	transporter activity	other metabolic processes;transport	ENSG00000131143; ENSPPAG00000040562; ENSPTRG00000008434	COX4I1	1801	0.911	0.500	2312	1103	2645	0.0183014831665023	0.099367148465346	0.00142758005833832	0.0312804006826586	0.86549659646137	0.00245271768917688	0.0879772507739197	0.351159692992716	0.00847758829419938	0.113979413122117	0.976843047397252	0.0110807175035863	26.33	40.62	26.17	13.22	212377734626982	300808825805309	366146870693582	133446703465137	997911844332278	218445276431954	267289936143627	300882041196549	432452121843317	108157306815995	130018195137624	14098741875	135642715625	2224338875	215200403125	9932348125	682014541666667
1.96439e+18	High	Q96I99	Succinate--CoA ligase [GDP-forming] subunit beta, mitochondrial OS=Homo sapiens OX=9606 GN=SUCLG2 PE=1 SV=2	10	3	plasma membrane;other membranes;mitochondrion;other cell component	other molecular function	other metabolic processes	ENSG00000172340	SUCLG2	0.010		100000	0.010	4918	0.010	1e-17		1e-17	1e-17	1e-17	1e-17	0.00727117		0.00766988	0.00529319	0.00814011	0.00538007		52.54		14.76					21806588346939	47588405422212				72732673394748		589816.5					1490353125
1.96579e+18	High	Q9H479	Fructosamine-3-kinase OS=Homo sapiens OX=9606 GN=FN3K PE=1 SV=1	16	3	cytosol	kinase activity;other molecular function	protein metabolism;other metabolic processes;other biological processes	ENSG00000167363	FN3K	0.921	1190	1216	1167	1269	1213	0.400395134889694	0.413468166916618	0.248920984973578	0.762721383471973	0.485350988369186	0.950856921072957	0.793078827947543	0.794556296665068	0.644884087126278	0.937658830414136	0.825450397798243	0.991440270291457	88.20	80.11	72.79	55.46	233437917438601	39767430338742	12763815735384	469689727307746	238374172782852	122580477857412	495284711289065	434432313240451	147351058089553	219755891732283	379972390852669	688235375	1490935625	294061322916667	750184833333333	349586895833333	16291484375
1.96728e+18	High	ENSBTAP00000043065	Bos taurus hemoglobin, epsilon 1 (HBE1), mRNA. [Source:RefSeq mRNA;Acc:NM_001110507]|15|ENSBTAG00000037815|ENSBTAT00000045696	613	1	cytosol	other molecular function	transport	ENSBIXG00000006217; ENSBIXG00005022693; ENSBTAG00000037815; ENSCHIG00000024977	HBE1; LOC104982919; LOC109569204; LOC113905588	1072	0.676	0.606	0.954	0.855	1411	0.552294649332887	1.17995e+07	0.0474027941084905	0.16078091541864	0.0546016057683569	0.711166164653065	0.878812569589944	1.10544e+08	0.204587245623492	0.43509841781868	0.203758889032294	0.929202203003453	24.17	26.98	48.65	1966-09-01	12607652340942	76869457359405	10256754009671	111428122554069	757235498443957		151671545272058	836141342411308	236250900891454	100366431168813		115088103125	80523328125	568413.25	6028339375	829352	517526296875
1.96854e+18	High	P23246	Splicing factor, proline- and glutamine-rich OS=Homo sapiens OX=9606 GN=SFPQ PE=1 SV=2	142	13	cytosol;nucleus;other cell component	nucleic acid binding activity;other molecular function	cell organization and biogenesis;DNA metabolism;RNA metabolism OR transcription;other metabolic processes;stress response;other biological processes	ENSG00000116560; ENSPPYG00000001560	SFPQ	1219	1094	1011	1406	1116	1249	0.946318194285859	0.53010820407123	0.402083050015495	0.914801389346372	0.93864434000059	0.847635887929318	0.995297871593012	0.870963767995991	0.805443051237498	0.981321200859187	0.989768069357623	0.973515141433639	45.80	85.36	38.58	34.52	589886329317742	542544673746177	212871366329167	461646971697289	137876274178029	995614299917587	569543010408566	557358050945502	255681802330279	129195674841495	217548501510447	120345458333333	376752222916667	401186104166667	125113738541667	343600727083333	942303916666667
1.97827e+18	High	Q01518	Adenylyl cyclase-associated protein 1 OS=Homo sapiens OX=9606 GN=CAP1 PE=1 SV=5	1121	21	non-structural extracellular;plasma membrane;other membranes;cytoskeleton;other cytoplasmic organelle;other cell component	cytoskeletal activity;other molecular function	cell organization and biogenesis;transport;signal transduction;other biological processes	ENSG00000131236	CAP1	1220	1025	0.833	1370	1160	1367	0.983107846876696	0.817121170974835	0.897612403558333	0.975903798207345	0.694261391513106	0.820232822991539	0.998991591785923	0.964342040477146	0.979801193596082	0.99624565076954	0.92422459665273	0.963702616232033	14.43	2016-07-01	14.29	1954-10-01	52022228076434	625663656962548	473583224759873	434636879015497	470893899384528	408455265404158	599728391989388	692188595438639	519747435160911	353679732148283	429942328336867	424107651145833	332258760625	462648657708333	278345410104167	323497297291667	32182851.5
1.98177e+18	High	P0DOY2	Immunoglobulin lambda constant 2 OS=Homo sapiens OX=9606 GN=IGLC2 PE=1 SV=1	155	2	non-structural extracellular;plasma membrane;other membranes;other cell component		other biological processes	ENSCCRG00020016855; ENSG00000211677	IGLC2	1904	1052	0.522	1848	1141	2068	0.0115624620432115	0.910143890257255	0.00444231351583935	0.196016209570994	0.886547875724314	0.0533685716312686	0.0586896535819563	0.986698049250855	0.0247200767848193	0.495521382610989	0.979948362173514	0.187739711113182	1935-12-01	39.36	1930-02-01	26.95	57200226965203	587243092193777	464592102628203	135159695947552	239403695529982		528776669975666	535384342721564	511905732878455	162679305854342	284243797406299	2485751875	365329921875	43423846875	2730609375	1005984.5	1636184625
2.03593e+18	Medium	P05160	Coagulation factor XIII B chain OS=Homo sapiens OX=9606 GN=F13B PE=1 SV=3	1	1	non-structural extracellular;other cell component		protein metabolism;other metabolic processes;stress response	ENSG00000143278	F13B
1.98702e+18	High	Q9BRA2	Thioredoxin domain-containing protein 17 OS=Homo sapiens OX=9606 GN=TXNDC17 PE=1 SV=1	109	6	cytosol	other molecular function	signal transduction;other biological processes	ENSG00000129235; ENSGGOG00000003055; ENSNLEG00000034458; ENSPPAG00000032552; ENSPTRG00000008644	TXNDC17	1419	1066	0.757	1330	1013	1268	0.420553953248177	0.759449540557057	0.471039770875578	0.929355102159048	0.477903938099597	0.912956052416888	0.801625786710307	0.952859010571096	0.859455196730849	0.985443559904936	0.825421169609007	0.988567251482727	65.44	18.63	18.28	1937-09-01	489551265606631	531136500402542	916436933021968	370878243568375	376921636277056	265087924106372	475070991324444	522863718009596	361573926558004	343966441836415	375442760742178	311069633333333	312669608333333	3927503	538629.75	2760421.75	257603954166667
1.99785e+18	High	ENSBTAP00000035184	SKP1 UniProtKB Gene Name|Bos taurus S-phase kinase-associated protein 1 (SKP1), mRNA. [Source:RefSeq mRNA;Acc:NM_001034781]|7|ENSBTAG00000025191|ENSBTAT00000035306	123	10	cytosol;cytoskeleton;nucleus;other cell component	kinase activity;other molecular function	cell organization and biogenesis;protein metabolism;other metabolic processes;other biological processes	ENSABRG00000011783; ENSACAG00000002723; ENSACCG00020009740; ENSACOG00000011349; ENSACUG00000010216; ENSAMEG00000017810; ENSAMEG00000029461; ENSANAG00000020252; ENSAPLG00000015147; ENSAPLG00020017297; ENSBGRG00000001048; ENSBIXG00000025721; ENSBIXG00005000834; ENSBJAG00000013863; ENSBMSG00010000571; ENSBOBG00000013987; ENSBTAG00000025191; ENSCABG00000004621; ENSCAFG00000000994; ENSCAFG00020001272;…	LOC101350591; LOC101572495; LOC101876493; LOC111141245; LOC113917386; skp1; Skp1; SKP1; Skp1_0; SKP1A	1077	1160	1031	1315	1182	1124	0.520212680490012	0.218500233919216	0.380032159581489	0.846645892248739	0.624450228064156	0.585086308370705	0.861546196800438	0.581088575408337	0.79529412488355	0.96748686951788	0.89513595827484	0.878623324163913	19.28	13.66	2025-11-12	32.27	314125103592084	317304844548828	22089628820766	361941359540383	307289548236769	276948005729566	303799410153266	28087155274777	238329071279637	324074683683046	249525370177148	1652256375	2006273.5	2346319125	129830333333333	2693905125	210014483333333
1.99932e+18	High	P01040	Cystatin-A OS=Homo sapiens OX=9606 GN=CSTA PE=1 SV=1	38	3	non-structural extracellular;plasma membrane;cytosol;nucleus;other cell component	enzyme regulator activity;other molecular function	cell adhesion;protein metabolism;other metabolic processes;other biological processes	ENSG00000121552; ENSPTRG00000015290	CSTA	1618	1262	0.863	4572	2444	3092	0.0796919181887361	0.025083828444846	0.937382544154629	8.91531e+07	103150	0.000167354817816712	0.295819007061576	0.120146265373962	0.988776766685209	4.40444e+08	777693	0.000799737576513468	28.73	30.30	29.31	63.01	47708975556721	336075217238095	273897300735205	261026945450464	200680957645032	139555519829683	379481308065309	272262318161265	212800753963913	190154457896054	118926521356866	425058864583333	304710614583333	248511714583333	160981328125	194280594791667	1371537296875
2.00015e+18	High	ENSBTAP00000003206	RAB11B UniProtKB Gene Name|Bos taurus RAB11B, member RAS oncogene family (RAB11B), mRNA. [Source:RefSeq mRNA;Acc:NM_001035391]|7|ENSBTAG00000002475|ENSBTAT00000003206	514	2	other membranes;cytosol;ER/Golgi;other cytoplasmic organelle;other cell component	cytoskeletal activity;other molecular function	cell-cell signaling;other metabolic processes;transport;other biological processes	ENSANAG00000037616; ENSBGRG00000025122; ENSBIXG00000022490; ENSBIXG00005010314; ENSBMSG00010013204; ENSBTAG00000002475; ENSCAFG00000032060; ENSCAFG00020022184; ENSCAFG00030016224; ENSCAFG00040021795; ENSCAFG00845006072; ENSCANG00000040517; ENSCATG00000029188; ENSCCAG00000031042; ENSCCNG00000006095; ENSCGRG00001013827; ENSCJAG00000010778; ENSCLAG00000003207; ENSCSAG00000008024; ENSCWAG00000016886;…	LOC101348686; Rab11b; RAB11B; RAB25	1059	1097	0.978	1072	1128	0.983	0.465141641122039	0.555007499290282	0.554949790531862	0.316031508691486	0.919859510183246	0.243303281599442	0.836163293638075	0.883720898934608	0.905607156150865	0.654555997689582	0.985538874863259	0.585508841627672	1991-08-01	14.51	2015-10-01	1977-09-01	325024001439147	334087388563546	382580987877371	257636059498245	290772821651649	343181325562512	296527210726438	297271602685184	352341835566488		210865944591772	1836168	2075883.25	247041809375	224859446875	19175678125	1987262640625
2.00097e+18	Medium	Q9H267	Vacuolar protein sorting-associated protein 33B OS=Homo sapiens OX=9606 GN=VPS33B PE=1 SV=2	1	1	other membranes;cytosol;ER/Golgi;other cytoplasmic organelle;other cell component	other molecular function	cell organization and biogenesis;protein metabolism;other metabolic processes;transport;other biological processes	ENSG00000184056	VPS33B	0.010		100000	0.010	0.922	0.010	1e-17		1e-17	1e-17	0.252389674281403	1e-17	0.00727117		0.00766988	0.00529319	0.612764100102566	0.00538007										665321425416017					721371289953811
2.00246e+18	High	Q7Z6P3	Ras-related protein Rab-44 OS=Homo sapiens OX=9606 GN=RAB44 PE=1 SV=4	3	3	plasma membrane;other membranes;other cytoplasmic organelle	other molecular function	cell-cell signaling;stress response;transport	ENSG00000255587	RAB44	2089	0.921	0.447	2052	0.924	2166	0.00747661748442563	0.120294539681077	0.00025462148664479	0.0921200156017281	0.271707199986874	0.024683172548164	0.0393001688283911	0.397040436195173	0.00162743010439833	0.283751019540751	0.636242516700763	0.0971166208349627	40.91	44.44	49.79	57.82	150866524644892	172491546949748	705444768670938		745821751664997	389160119970039	193860998987955	188092631122446	631363453904104	885876898900467	735071702813053	212552229166667	963563583333333	127549333854167	414620.5		509725666666667
2.00251e+18	Medium	Q9BTY2	Plasma alpha-L-fucosidase OS=Homo sapiens OX=9606 GN=FUCA2 PE=1 SV=2	2	1	non-structural extracellular;ER/Golgi;other cytoplasmic organelle	other molecular function	other metabolic processes;other biological processes	ENSG00000001036	FUCA2	100000	1133	0.010	100000		100000	1e-17	0.710996520727019	1e-17	1e-17		1e-17	0.00727117	0.940713285064677	0.00766988	0.00529319		0.00538007	1946-01-01		14.23		141033865163819	13815596574725					136276465850573	111357595091718					90076375	102159796875
2.01519e+18	High	P53396	ATP-citrate synthase OS=Homo sapiens OX=9606 GN=ACLY PE=1 SV=3	282	32	non-structural extracellular;cytosol;nucleus;other cytoplasmic organelle;other cell component	other molecular function	other metabolic processes	ENSG00000131473; ENSGGOG00000003570	ACLY	1300	1020	0.834	1614	1234	1661	0.65538565475607	0.729949493947538	0.813560469314558	0.502021042413148	0.471353851480875	0.300279231209926	0.932686051660321	0.944911917934726	0.967530580218927	0.822286049552365	0.820720176359776	0.653494602940631	29.55	1960-07-01	26.91	1936-11-01	202628457585216	236945697391259	351417201644051	124916544763162	13491706042778	145441646502197	346211873173639	199010505342091	275398053961427	163459956957268	131004123347235	1564103	1294159875	175210127083333	2065431375	929745416666667	922079416666667
2.01529e+18	High	P24752	Acetyl-CoA acetyltransferase, mitochondrial OS=Homo sapiens OX=9606 GN=ACAT1 PE=1 SV=1	28	5	mitochondrion;ER/Golgi	other molecular function	other metabolic processes;stress response;developmental processes;other biological processes	ENSG00000075239; ENSPPAG00000035088; ENSPTRG00000004247	ACAT1	0.921	1010	1208	6859	6562	5434	0.118917435339676	0.671556674750054	0.0622122579871356	2346.59	1e-17	11464.5	0.394156590287271	0.931744264167771	0.255182496357027	12178.2	0.00814011	60756.2	36.00	31.68	37.95	137.06	951048181279551	135221652735082	196881502776692	121858728973056	128561846081278	209047206571367	988401994893507	107409156721601	18953238911182	548094041322488	195929295624196	152600738541667	6074212921875	999900113020833	115715801927083	9069863	878645233333333
2.02032e+18	High	P07741	Adenine phosphoribosyltransferase OS=Homo sapiens OX=9606 GN=APRT PE=1 SV=2	109	10	non-structural extracellular;cytosol;nucleus;other cell component	other molecular function	other metabolic processes;transport;other biological processes	ENSG00000198931; ENSPPAG00000005769; ENSPTRG00000008466	APRT	1173	1162	1110	1496	1305	1237	0.842880105599185	0.152897352364764	0.158496512544655	0.694400925006339	0.175203837772246	0.823454596623092	0.977073944521356	0.468294039497674	0.494117923045677	0.913856141241918	0.486759466778401	0.96440628433335	41.32	18.25	17.13	2025-06-23	96705523414422	10005473007363	19078559654797	92081512093891	112643162635101	133199251712848	997181234323993	735345700393834	101625451972545	226478392993463	210863823128479	142632758333333	6176447.75	739857366666667	112132973333333	685356483333333	769850316666667
2.0317e+18	High	Q9Y5L4	Mitochondrial import inner membrane translocase subunit Tim13 OS=Homo sapiens OX=9606 GN=TIMM13 PE=1 SV=1	7	2	other membranes;mitochondrion;nucleus	other molecular function	cell organization and biogenesis;transport;other biological processes	ENSANAG00000024807; ENSCCAG00000029801; ENSEASG00005022009; ENSECAG00000010820; ENSG00000099800; ENSGGOG00000003459; ENSHGLG00000005774; ENSMICG00000026616; ENSPCOG00000023149; ENSPPAG00000035656; ENSPPYG00000009352; ENSPTRG00000010237; ENSSBOG00000021092	TIMM13	0.964	0.992	0.929	1030	1017	1016	0.497736512423688	0.665055356812567	0.987688263092603	0.492796817783313	0.62857495530888	0.514914773328017	0.853643690638924	0.929550777931175	0.998553613943355	0.820898262569366	0.897519962593878	0.83947444685736	39.14	31.95	24.27	46.76	411147905302054	247088923300198	19783555371913	306247989032615	398943505278324	205124482780872	268259394819652	384545216023478	442163012216166	279451680716175	239983788865525	545083859375	26259446875	1827105625	1162765390625	2279383125	2726546171875
2.03265e+18	Medium	ENSBTAP00000024220	WDR43 UniProtKB Gene Name|Bos taurus WD repeat domain 43 (WDR43), mRNA. [Source:RefSeq mRNA;Acc:NM_001205598]|11|ENSBTAG00000018196|ENSBTAT00000024220	2	1	nucleus;other cell component	other molecular function	RNA metabolism OR transcription;other metabolic processes;other biological processes	ENSBIXG00005029729; ENSBTAG00000018196	WDR43
1.99221e+18	High	Q13247	Serine/arginine-rich splicing factor 6 OS=Homo sapiens OX=9606 GN=SRSF6 PE=1 SV=2	75	4	nucleus;other cell component	nucleic acid binding activity	cell organization and biogenesis;RNA metabolism OR transcription;other metabolic processes;other biological processes	ENSG00000124193; ENSGGOG00000009808; ENSNLEG00000006524; ENSPPYG00000011019	SRSF6	1756	1013	0.655	1856	1071	1718	0.0821030380675951	0.62955668505394	0.124929910203486	0.239195721361384	0.84537953398201	0.207091167073478	0.302823451491333	0.920387637636145	0.420451822733803	0.560851483530575	0.971534642678931	0.532998276467901	81.01	51.36	45.09	91.79	63095871019378	145863044336039	230231618449552	109400849826345	706479894714351	355952078866778	142617686943081	145384956718631	547892234803721	985456254437684	487507485573433	526424270833333	402984583333333	107858816666667	135317111979167	814263145833333	482837802083333
2.1745e+18	Medium	Q02241	Kinesin-like protein KIF23 OS=Homo sapiens OX=9606 GN=KIF23 PE=1 SV=3	6	1	cytosol;cytoskeleton;nucleus;other cell component	cytoskeletal activity;other molecular function	cell cycle OR cell proliferation;cell organization and biogenesis;other biological processes	ENSG00000137807	KIF23	1334	1784	1015	3662	2110	2080	0.599026939919936	109.668	0.35262158067187	4.31736e+08	1.36794e+07	0.0413246843812798	0.902692983533019	1234	0.76475085228886	0.000206565763453235	9.79036e+07	0.150507855636794	51.47	54.52	24.60	99.98	457293898440231	127851605171839	152666268107147	35307729627176	114450102978106	688218574245896	519343242828178	678332905093073	855959847649922	326197277375781	11090271079719	1248907125	2920672.75	9454021	8972859	2627930.5	7821997
2.17662e+18	High	ENSBTAP00000018741	IDH2 UniProtKB Gene Name|Bos taurus isocitrate dehydrogenase 2 (NADP+), mitochondrial (IDH2), mRNA. [Source:RefSeq mRNA;Acc:NM_175790]|21|ENSBTAG00000014093|ENSBTAT00000018741	157	2	other membranes;cytosol;mitochondrion;other cytoplasmic organelle	other molecular function	other metabolic processes	ENSBGRG00000006356; ENSBIXG00000014271; ENSBIXG00005003221; ENSBTAG00000014093	IDH2	1056	0.802	0.799	1162	1330	1998	0.743142878581158	0.0236575953493301	0.637690180956538	0.748123423436517	0.369190402483652	0.117510629214333	0.957647549116546	0.114085758373943	0.93732644655726	0.930462666977141	0.739043355511348	0.359530599469406	59.47	17.40	59.37	66.94	565862590273899	441231252554485	128217575999449		407098702381916	317913637319184	509256177783814		124616614647022		452423057843651	161722015625	36140859375	326269625	753590328125		27822821875
2.17675e+18	High	P14598	Neutrophil cytosol factor 1 OS=Homo sapiens OX=9606 GN=NCF1 PE=1 SV=4	113	10	plasma membrane;other membranes;cytosol;ER/Golgi;other cytoplasmic organelle;other cell component	enzyme regulator activity;other molecular function	other metabolic processes;stress response;transport;other biological processes	ENSG00000158517	NCF1	1512	0.957	0.609	1748	1049	1699	0.18944659385971	0.270573671908334	0.0422309647282679	0.296894150390402	0.563950574336419	0.251508906920825	0.536878429962057	0.652403638237027	0.185280717753379	0.628815693066811	0.864402303010883	0.595802059161643	80.20	77.59	82.28	65.88	240551616243541	47821270475085	621222071910318	171031281506541	216429088101507	169073529024977	275682790540804	55748681187438	660173504418722	127194577345625	219950359306082	469984270833333	153636983333333	353615658333333	365119166666667	127297429166667	147916658333333
2.35669e+18	High	Q96AP7	Endothelial cell-selective adhesion molecule OS=Homo sapiens OX=9606 GN=ESAM PE=1 SV=1	39	5	plasma membrane;other membranes;other cell component	other molecular function	cell adhesion;cell organization and biogenesis;other biological processes	ENSG00000149564	ESAM	0.857	1117	1111	0.998	0.958	0.856	0.123164358126376	0.54300166873438	0.343601120070444	0.23480122202749	0.340464378105519	0.10849189720472	0.405759199529871	0.876952574590782	0.758185348481264	0.55565844336472	0.717795307220431	0.336462212850082	57.64	83.14	51.25	55.97	399490493918016	936715949767683	148271471059071	547049160305005	320052701497244	1602653750361	643369900021477	778573102656731	159644975958615	345340342189734	99862749869769	1321433.5	255149041666667	692657104166667	871455770833333	407165	218737354166667
2.35728e+18	High	ENSBTAP00000018998	RHOC UniProtKB Gene Name|Bos taurus ras homolog gene family, member C (RHOC), mRNA. [Source:RefSeq mRNA;Acc:NM_001046138]|3|ENSBTAG00000014299|ENSBTAT00000018998	153	2	plasma membrane;other membranes;cytosol;ER/Golgi;nucleus;other cell component	other molecular function	cell cycle OR cell proliferation;cell organization and biogenesis;stress response;signal transduction;other biological processes	ENSAMEG00000003493; ENSANAG00000020910; ENSBGRG00000005321; ENSBIXG00000023774; ENSBIXG00005017234; ENSBMSG00010009025; ENSBTAG00000014299; ENSCAFG00000013413; ENSCAFG00020008569; ENSCAFG00030019503; ENSCAFG00040013246; ENSCAFG00845006667; ENSCCAG00000010980; ENSCCNG00000022923; ENSCGRG00001021156; ENSCHIG00000024084; ENSCLAG00000004444; ENSCPOG00000014541; ENSDLEG00000015225; ENSEASG00005005492;…	LOC101349642; LOC111143038; PPM1J; Rhoc; RHOC; Rhoc_predicted		100000	100000		35610	0.010		1e-17	1e-17		1e-17	1e-17		0.0122222	0.00766988		0.00814011	0.00538007		1931-08-01				205263240576834		21813930057335		245358758398259						6496653125		1517824.5		16235961
2.36952e+18	High	Q13488	V-type proton ATPase 116 kDa subunit a isoform 3 OS=Homo sapiens OX=9606 GN=TCIRG1 PE=1 SV=3	3	1	plasma membrane;other membranes;nucleus;other cytoplasmic organelle	transporter activity;other molecular function	cell cycle OR cell proliferation;cell organization and biogenesis;protein metabolism;other metabolic processes;stress response;transport;developmental processes;other biological processes	ENSG00000110719	TCIRG1	100000	1019	0.010	100000		100000	1e-17	0.68391688503141	1e-17	1e-17		1e-17	0.00727117	0.936109171216366	0.00766988	0.00529319		0.00538007	34.44				114538222107044	107362636446494	560295645925188				105391723811779						731539.75	793895875	3293100625
2.38127e+18	High	P41439	Folate receptor gamma OS=Homo sapiens OX=9606 GN=FOLR3 PE=1 SV=2	15	1	non-structural extracellular;other membranes;other cell component	other molecular function	cell adhesion;cell organization and biogenesis;transport;other biological processes	ENSG00000110203	FOLR3	1172	0.468	0.653	0.386	0.421	0.826	0.875374445620858	1e-17	0.0997354570594224	1.88939e+07	0.488498	0.0713323870149734	0.981129559421614	0.0122222	0.36301653495728	9.45883e+07	3.93856	0.239655751732795	32.85	2024-09-01	39.50	57.50	194727374124658	183340082684162	990803358441979	15635759059531	166112766858812	138167320263148	211600036516753	416699300577891	2312493298		233519116134957	5535536.5	1243696.75	1355713125	582338125	1163759	1135283875
2.38282e+18	High	ENSBTAP00000018878	CDK5RAP3 HGNC Symbol|CDK5 regulatory subunit associated protein 3 [Source:HGNC Symbol;Acc:18673]|19|ENSBTAG00000014202|ENSBTAT00000018878	7	1	cytosol;cytoskeleton;nucleus;other cell component	other molecular function	cell cycle OR cell proliferation;cell organization and biogenesis;protein metabolism;other metabolic processes;stress response;developmental processes;signal transduction;other biological processes	ENSBTAG00000014202	CDK5RAP3	1443	1994	1382	0.546	0.379	0.274	0.337023991174891	4.17444	0.00901063777516886	8.86686e+09	1e-17	5828.83	0.731476600554088	47.7292	0.0470178033415778	0.000421076912657542	0.00814011	30967.2			45.84			194899561633725			135073797772554		136847704933102	698473233299071		356724485504229				1441190			923150625
2.38361e+18	High	Q93052	Lipoma-preferred partner OS=Homo sapiens OX=9606 GN=LPP PE=1 SV=1	51	8	plasma membrane;other membranes;cytosol;cytoskeleton;nucleus;other cell component	other molecular function	cell adhesion	ENSG00000145012; ENSGGOG00000016679	LPP	1435	1105	0.772	1437	1075	1488	0.413975428869103	0.610838955839596	0.535830480521807	0.819234847203033	0.85036844984818	0.527585594653078	0.799296539029935	0.910389478111563	0.898384629122323	0.955889851387164	0.973139258836177	0.845683034406583	25.57	1933-03-01	40.06	60.85	108936556399935	145219000968931	876059387636022	588129686214086	609021413607071	569766429431465	623460460973751	143346047222948	982563737876791	164742010559412	559737016243018	752345791666667	6957626875	107382577083333	514898114583333	437740958333333	416230614583333
2.38672e+18	High	Q9UHB6	LIM domain and actin-binding protein 1 OS=Homo sapiens OX=9606 GN=LIMA1 PE=1 SV=1	4	3	plasma membrane;other membranes;cytosol;cytoskeleton;other cell component	cytoskeletal activity;other molecular function	cell cycle OR cell proliferation;cell organization and biogenesis;other metabolic processes;transport;other biological processes	ENSG00000050405	LIMA1	0.010		100000	0.010	0.941	0.010	1e-17		1e-17	1e-17	0.413917329398861	1e-17	0.00727117		0.00766988	0.00529319	0.778311919272256	0.00538007									244746630432053							260139734375					167270046875
2.40075e+18	High	P27918	Properdin OS=Homo sapiens OX=9606 GN=CFP PE=1 SV=2	45	4	non-structural extracellular;plasma membrane;other membranes;ER/Golgi;other cell component		stress response;other biological processes	ENSG00000126759	CFP	1092	1024	0.917	1061	1006	1096	0.652861102789909	0.729510691670117	0.791646184332517	0.307174056986826	0.426151031580748	0.511156283364431	0.931266055937747	0.944911917934726	0.962310408527937	0.642263866527902	0.788387385496178	0.837680865714286	27.51	49.17	35.07	35.85	950152934405208	162053716173091	116379560941976	9874169647854	155695050423711	5464932149529	125682762054907	160986247222835	764588486937605	705192670656511	147663552041688	105160158333333	606849510416667	119831052083333	684013177083333	734927786458333	1064084859375
2.40671e+18	High	ENSBTAP00000054179	Bos taurus IgM (LOC524810), mRNA. [Source:RefSeq mRNA;Acc:NM_001205186]|21|ENSBTAG00000047700|ENSBTAT00000063930	32	4						0.141	1013	4839	0.162	0.805	0.176	1e-17	0.767199501287253	1e-17	1e-17	0.00991312816668244	0.0222045	0.00727117	0.954397741352889	0.00766988	0.00529319	0.0481518012424263	0.11926	2025-01-17	25.86	76.45	2016-06-01	31988520979697	244845174761816	237762350558101	722685543109624	682360758382466	430674857391187	347294857691568	945573171282335	223023179618814	726449917398509	753290887853899	6671333.5	204306.25	181051416666667	139743.25	5378899.75	466353779166667
2.40838e+18	Medium	Q9Y587	AP-4 complex subunit sigma-1 OS=Homo sapiens OX=9606 GN=AP4S1 PE=1 SV=1	2	1	other membranes;ER/Golgi;other cytoplasmic organelle;other cell component		transport;other biological processes	ENSCANG00000008358; ENSCATG00000035780; ENSG00000100478; ENSGGOG00000003198; ENSMICG00000003359; ENSMMUG00000003123; ENSPANG00000017427; ENSPCOG00000016646; ENSPPAG00000041450; ENSPPYG00000005723; ENSPSMG00000005555; ENSPTRG00000006239; ENSRROG00000019504	AP4S1
2.41295e+18	High	ENSBTAP00000027793	SERPINF2 UniProtKB Gene Name|Bos taurus serpin peptidase inhibitor, clade F (alpha-2 antiplasmin, pigment epithelium derived factor), member 2 (SERPINF2), mRNA. [Source:RefSeq mRNA;Acc:NM_174670]|19|ENSBTAG00000020859|ENSBTAT00000027793	7	2	non-structural extracellular;other cell component	enzyme regulator activity;other molecular function	cell organization and biogenesis;stress response;developmental processes;other biological processes	ENSBIXG00000029361; ENSBTAG00000020859	SERPINF2	0.974	1383	1123	1013	1041	0.957	0.190452103619495	0.00155855881692668	0.16622803214378	0.191405397052613	0.544778430693921	0.207361918999007	0.537843289784307	0.0102617185263078	0.509595551501863	0.487424239583493	0.853385403196452	0.533323563102364	19.73	38.82	42.05	39.81	285034015143158	209252221406686	202529308652121	3361577304009	214947054781822	156614348032194	279472184769561	151330418901151	134602317746263	291972805787684	206524259227259	1262169.75	1820472.75	1547321125	1190352625	25019993125	1469037.75
2.33884e+18	Medium	ENSBTAP00000018249	TBCE UniProtKB Gene Name|Bos taurus tubulin folding cofactor E (TBCE), mRNA. [Source:RefSeq mRNA;Acc:NM_001038032]|28|ENSBTAG00000013735|ENSBTAT00000018249	2	1	cytosol;cytoskeleton;other cell component	cytoskeletal activity	cell cycle OR cell proliferation;cell organization and biogenesis;protein metabolism;other metabolic processes;developmental processes;other biological processes	ENSBTAG00000013735	TBCE	0.010		100000	0.010	0.906	0.010	1e-17		1e-17	1e-17	0.0795586749669595	1e-17	0.00727117		0.00766988	0.00529319	0.273187715111481	0.00538007				13.76				170377383780613						20734735573026		1705814125				1268107375
2.4137e+18	High	P13693	Translationally-controlled tumor protein OS=Homo sapiens OX=9606 GN=TPT1 PE=1 SV=1	171	10	non-structural extracellular;cytosol;cytoskeleton;nucleus;other cytoplasmic organelle;other cell component	other molecular function	transport;other biological processes	ENSAMEG00000013022; ENSANAG00000037538; ENSCAFG00000004533; ENSCAFG00020018805; ENSCAFG00030022461; ENSCAFG00040016078; ENSCAFG00845009258; ENSCATG00000031478; ENSCWAG00000001363; ENSEASG00005017078; ENSECAG00000018348; ENSFCAG00000002107; ENSG00000133112; ENSGGOG00000001684; ENSLCNG00005000185; ENSMICG00000002027; ENSMLEG00000011456; ENSMMUG00000022979; ENSMNEG00000045220; ENSNVIG00000000842; EN…	LOC102734546; LOC111146917; seTCTP; TPT1	1332	0.923	0.764	1473	1084	1514	0.605053448943862	0.103824570373168	0.551026531536426	0.743358803069562	0.876805325909831	0.493197583033773	0.903457393805979	0.360196171278311	0.90492838003412	0.930462666977141	0.978289273082394	0.828613012963969	2025-06-22	2025-11-29	18.98	13.50	116028397099824	11708433323174	770582604646066	111399039735306	915740280982524	606499483740486	131524530078729	138828779723856	955743755290191	747121643994395	605633761398147	789785391666667	741057291145833	865783220833333	452904832552083	829135538541667	625855070833333
2.42083e+18	High	P30622	CAP-Gly domain-containing linker protein 1 OS=Homo sapiens OX=9606 GN=CLIP1 PE=1 SV=2	88	19	other membranes;cytosol;cytoskeleton;nucleus;other cell component	cytoskeletal activity;other molecular function	cell cycle OR cell proliferation;cell organization and biogenesis;other biological processes	ENSG00000130779	CLIP1	1279	1076	0.793	1384	1161	1297	0.708608887981521	0.840514582440097	0.63960824439911	0.839850042239795	0.832301425087683	0.950085564301798	0.950386276530628	0.973045099155059	0.93732644655726	0.963521929647923	0.969192030864533	0.991440270291457	72.00	59.23	57.63		104736312601731	381075187555458	291873550318909	737452129752788	824633219701408	187536777165078	105214449930514	919949269261582	254246520008332	246218079863045			6689363125	2817870625	171546.75	548880645833333	563588708333333
2.42261e+18	High	ENSBTAP00000003559	APEX1 UniProtKB Gene Name|Bos taurus APEX nuclease (multifunctional DNA repair enzyme) 1 (APEX1), mRNA. [Source:RefSeq mRNA;Acc:NM_176609]|10|ENSBTAG00000002745|ENSBTAT00000003559	133	1	cytoskeleton;mitochondrion;nucleus;other cell component	nucleic acid binding activity;other molecular function	cell organization and biogenesis;DNA metabolism;other metabolic processes;stress response;other biological processes	ENSBIXG00000022058; ENSBIXG00005019477; ENSBMUG00000012225; ENSBTAG00000002745	APEX1	1835	0.935	0.508	1417	0.772	1519	0.0214191449743513	0.188488347088793	0.00207825319835142	0.92396172629197	0.0027823009699155	0.478322233757793	0.100754009113251	0.529061000627586	0.0120055897102588	0.983203887403361	0.0149890141342902	0.819282771991703	68.55	107.54	72.02	66.10	233469270866733	470817088233462	105976457633011		329923435295436	448995989186419	221353664629944	503727304121375	113818281670661		261738768402518	949964625	1491135875	3481469.5	622869625		2254834.25
2.42287e+18	High	Q9P0J0	NADH dehydrogenase [ubiquinone] 1 alpha subcomplex subunit 13 OS=Homo sapiens OX=9606 GN=NDUFA13 PE=1 SV=3	3	2	other membranes;mitochondrion;nucleus;other cell component	other molecular function	cell organization and biogenesis;other metabolic processes;transport;signal transduction;other biological processes	ENSG00000186010	NDUFA13	100000	1125	0.010	100000		100000	1e-17	0.768921819823365	1e-17	1e-17		1e-17	0.00727117	0.954561382052484	0.00766988	0.00529319		0.00538007	37.31		33.34			70569732351558	121155153425098				618305098712881	657249801938331	109225002994641					521829765625	71208140625
2.42686e+18	High	P22314	Ubiquitin-like modifier-activating enzyme 1 OS=Homo sapiens OX=9606 GN=UBA1 PE=1 SV=3	613	39	cytosol;mitochondrion;nucleus;other cell component	other molecular function	protein metabolism;other metabolic processes;stress response	ENSG00000130985	UBA1; UBE1	1303	1045	0.848	1465	1128	1383	0.689051291467062	0.979408267687488	0.949142640346417	0.759077368847882	0.868950125015238	0.757021399745527	0.944547229782826	0.997551179935741	0.9926629700301	0.935706009993723	0.976843047397252	0.93854151739568	2025-02-27	2025-07-25	2025-08-20	14.89	557754535697198	771633075867504	456560688758369	531687473324878	504252399494929	322780481166563	623487643854621	597519204066704	421419344040662	464290163665143	503289085978025	373521616666667	356230091666667	570586133333333	268340527083333	3957314	344627104166667
2.42971e+18	High	P40818	Ubiquitin carboxyl-terminal hydrolase 8 OS=Homo sapiens OX=9606 GN=USP8 PE=1 SV=1	5	1	plasma membrane;other membranes;cytosol;nucleus;other cytoplasmic organelle;other cell component	other molecular function	cell cycle OR cell proliferation;cell organization and biogenesis;protein metabolism;other metabolic processes;signal transduction;other biological processes	ENSG00000138592	USP8	1463	1190	0.828	2035	1391	1231	0.392819990145287	0.492213775931921	0.735112035562344	0.189095090424784	0.323501432623487	0.929536481568019	0.787277404547344	0.853498436467677	0.952156220915606	0.483007218948757	0.698989993463633	0.988567251482727	2023-09-01	1971-11-01	43.16	53.01	389184554895966	341503858061015		229381088433514	27077795292046		343776206765454	311024378454609	133128686896788	265632037922279		12078884375	24856678125	2525259375		170726796875	1850609375
2.43051e+18	High	ENSBTAP00000048362	HIST1H3A HGNC Symbol|histone cluster 1, H3a [Source:HGNC Symbol;Acc:4766]|23|ENSBTAG00000031717|ENSBTAT00000044972	324	1	non-structural extracellular;nucleus;other cell component	nucleic acid binding activity;other molecular function	cell organization and biogenesis;other metabolic processes	ENSAMEG00000029357; ENSANAG00000001722; ENSANAG00000015986; ENSANAG00000017766; ENSANAG00000019402; ENSANAG00000020027; ENSANAG00000020219; ENSANAG00000031494; ENSBGRG00000015308; ENSBGRG00000015411; ENSBGRG00000015501; ENSBGRG00000016323; ENSBGRG00000016344; ENSBGRG00000016419; ENSBGRG00000016473; ENSBIXG00000001068; ENSBIXG00000001074; ENSBIXG00000001374; ENSBIXG00000013445; ENSBIXG00000013448;…	H31_4; H3110; H315; H3c1; H3C1; H3c10; H3C10; H3c11; H3C11; H3C12; H3C2; H3C3; H3C4; H3C6; H3C7; H3c8; H3C8; HIST1H3E; LOC100773314; LOC101324316; LOC101349047; LOC101363281; LOC101671045; LOC101827561; LOC101954283; LOC102026529; LOC102178319; LOC102508616; LOC102737083; LOC102825049; LOC102925535; LOC103014184; LOC103081931; LOC103123893; LOC103204632; LOC103274804; LOC103665060; LOC103728672; …	1410	1168	0.837	1478	1098	1600	0.401858433312753	0.134923566283916	0.916176457129144	0.732774234567812	0.957908053389435	0.350231062248001	0.793314234772652	0.428610112653787	0.984202598841852	0.930462666977141	0.991004039373009	0.712315410766209	45.84	43.96	53.69	40.25	586402246485679	65158342604729	233622099829283	417090048906081	404716920861594	161561512727839	533367255165917	479699174556033	149244496665949	303957749415548	385797019273427	16047320.5	37452698.75	48181510	13730984.5	31043731	27660041
2.43488e+18	High	O43920	NADH dehydrogenase [ubiquinone] iron-sulfur protein 5 OS=Homo sapiens OX=9606 GN=NDUFS5 PE=1 SV=3	2	1	other membranes;mitochondrion	transporter activity	cell organization and biogenesis;other metabolic processes;transport	ENSG00000168653; ENSPPAG00000030074; ENSPTRG00000000568	NDUFS5
2.44561e+18	High	ENSBTAP00000054889	PTBP1 UniProtKB Gene Name|Bos taurus polypyrimidine tract binding protein 1 (PTBP1), mRNA. [Source:RefSeq mRNA;Acc:NM_174442]|7|ENSBTAG00000045828|ENSBTAT00000066209	196	1	nucleus	nucleic acid binding activity	RNA metabolism OR transcription;other metabolic processes	ENSBGRG00000006180; ENSCHIG00010028364	PTBP1	2880	2220	0.750	100000	100000	100000	2.78671e+09	1e-17	0.454197045623955	1e-17	1e-17	1e-17	0.000176918740582899	0.0122222	0.846186243032514	0.00529319	0.00814011	0.00538007	1988-01-01	40.19	29.94		147701772498824	143833268813698		677810245584838	377792868571995		656632579116582	500516081658213	909127480740806				943350.75	10635789375		50448959375	258199390625
2.44751e+18	High	Q9H910	Jupiter microtubule associated homolog 2 OS=Homo sapiens OX=9606 GN=JPT2 PE=1 SV=1	14	3	plasma membrane;other membranes;cytosol;nucleus;other cell component		transport;other biological processes	ENSG00000206053	JPT2	1258	1256	1100	1444	1148	1043	0.852564143855308	0.0726265352899218	0.352420241954504	0.800901173548655	0.846143741486628	0.427189541695527	0.977122895628288	0.27829266975958	0.76475085228886	0.951662978962576	0.971534642678931	0.784885313123885	2025-04-22	17.52	1976-10-01	34.59	917876109977176	82138278396054	123939930594938	729651133129396	679941221262842	938383802764333	66333799597208	804533792756133	804563112133444	12243101062223	635805870935012	788461666666667	586234.75	6073736875	728448.75	543074416666667	464700166666667
2.45783e+18	High	Q9GZY8	Mitochondrial fission factor OS=Homo sapiens OX=9606 GN=MFF PE=1 SV=1	3	1	other membranes;mitochondrion;ER/Golgi;other cytoplasmic organelle;other cell component	other molecular function	cell organization and biogenesis;transport;signal transduction;other biological processes	ENSG00000168958	C2orf33; MFF	0.010	0.010	0.925		100000	100000	1e-17	1e-17	0.95225337357168		1e-17	1e-17	0.00727117	0.0122222	0.9926629700301		0.00814011	0.00538007										419075852946394			453163334819267
2.45825e+18	High	P16402	Histone H1.3 OS=Homo sapiens OX=9606 GN=H1-3 PE=1 SV=2	410	2	nucleus;other cell component	nucleic acid binding activity;other molecular function	cell organization and biogenesis;other biological processes	ENSG00000124575	H1-3	1496	1050	0.739	2150	1244	1796	0.274895382688076	0.884917649296628	0.380427857493979	0.0575276042065176	0.333067298978062	0.179434829403031	0.65672250084867	0.984743391989767	0.795506472743564	0.189763675780609	0.709729167113986	0.489507436101631	63.53	72.81	39.99	28.94	276732123509653	472740390014436	989612341219894	582467743415643	397011803542173	504719840326981	519571243623077	363618132366618	807882122726559	29488281897327	3731816524195	2049106609375	176744971875	349569140625	5816381125	4335268125	27133441171875
2.41748e+18	Medium	Q8N386	Leucine-rich repeat-containing protein 25 OS=Homo sapiens OX=9606 GN=LRRC25 PE=1 SV=2	2	1	other membranes;cytosol;cytoskeleton;ER/Golgi			ENSG00000175489	LRRC25	1572	1299	0.826	100000	100000	100000	0.233272457152311	0.166827092298682	0.700364041135871	1e-17	1e-17	1e-17	0.598099456488789	0.491392820344224	0.94460646398227	0.00529319	0.00814011	0.00538007		1964-10-01	1988-08-01			463904187988347		273596712339193	31810994549238		335475202011084	380444907610517						3430351875		2036361875	21740959375
2.33783e+18	High	Q53FT3	Protein Hikeshi OS=Homo sapiens OX=9606 GN=HIKESHI PE=1 SV=2	3	2	cytosol;nucleus	other molecular function	cell organization and biogenesis;stress response;transport;developmental processes	ENSANAG00000022595; ENSCANG00000001714; ENSCATG00000032118; ENSCJAG00000041472; ENSCSAG00000003649; ENSG00000149196; ENSGGOG00000023168; ENSMFAG00000035626; ENSMLEG00000006177; ENSMMUG00000017730; ENSMNEG00000035878; ENSNLEG00000016224; ENSPANG00000006476; ENSPPAG00000037523; ENSPPYG00000003746; ENSPTEG00000031254; ENSPTRG00000004144; ENSRBIG00000030285; ENSRROG00000044938; ENSTGEG00000007343	C11orf73; HIKESHI	1277	1347	1208	1365	1069	0.885	0.73651868509352	0.0911655598164633	0.336710217714561	0.868826171499255	0.801013716681663	0.305006212166717	0.957368836933794	0.331039426083686	0.750787126434639	0.971291473160789	0.954411107842383	0.65882996659952	1996-10-01	2025-02-01	21.93	37.90	473499894873537	553057038113971		162953883832618	157855631648981		389392118303757	260481858441869	396271785986896		197447284204963	1139773359375	3024178203125	408959.5		1212854765625	1078851171875
2.33722e+18	High	Q9Y262	Eukaryotic translation initiation factor 3 subunit L OS=Homo sapiens OX=9606 GN=EIF3L PE=1 SV=1	108	17	cytosol;translational apparatus;nucleus;other cell component	nucleic acid binding activity	cell organization and biogenesis;protein metabolism;other metabolic processes;other biological processes	ENSG00000100129; ENSMFAG00000040574; ENSMMUG00000019785	EIF3L	1109	0.996	0.868	1441	1207	1440	0.643501728003728	0.517962897249686	0.976373084556476	0.829431400831626	0.620599701692488	0.617577875343359	0.927378288963649	0.862370376944937	0.995397729158789	0.959413582929351	0.894231196941394	0.894490919949339	47.51	34.05	56.89	65.95	792293104596545	233930111076054	196934777071394	168230615702403	89704684539379	106471712703848	114752308273121	223931762775215	72774905636302	103718447081807	659691973999479	203115854166667	506026625	17298024375	115747113541667	1252129125	613079197916667
2.32949e+18	Medium	P78347	General transcription factor II-I OS=Homo sapiens OX=9606 GN=GTF2I PE=1 SV=2	1	1	nucleus;other cell component	nucleic acid binding activity;other molecular function	RNA metabolism OR transcription;other metabolic processes;other biological processes	ENSG00000263001; ENSPPAG00000033441; ENSPPYG00000017484; ENSPTRG00000019293; ENSPTRG00000048479	GTF2I	100000	1304	0.010	100000		100000	1e-17	0.221792225504059	1e-17	1e-17		1e-17	0.00727117	0.584242113425224	0.00766988	0.00529319		0.00538007	25.14		2013-06-01		265187887171646	379871594622854					248719798145204	258648870306019	229075152630246				169371828125	2808970625
2.19074e+18	High	Q92619	Rho GTPase-activating protein 45 OS=Homo sapiens OX=9606 GN=ARHGAP45 PE=1 SV=2	130	23	non-structural extracellular;plasma membrane;other membranes;cytosol;other cytoplasmic organelle;other cell component	enzyme regulator activity;other molecular function	signal transduction;other biological processes	ENSG00000180448	ARHGAP45	1020	1035	0.994	1167	1180	1162	0.294866906956966	0.88345934593459	0.445518573268663	0.457819770436402	0.710715112553653	0.627156145463108	0.681659546288273	0.984588737150844	0.839747895545082	0.794793080084769	0.93139579481252	0.899365323188702	1947-06-01	1974-03-01	1982-06-01	13.48	214521799275467	203465646921477	188475038875287	201840596894581	216642944438976	214001899972621	207801726438758	198644418314233	181463564812209	173732795657876	221853405130891	181130245833333	1370121	150453214583333	110774958333333	150228594791667	148062816666667
2.19236e+18	High	O95433	Activator of 90 kDa heat shock protein ATPase homolog 1 OS=Homo sapiens OX=9606 GN=AHSA1 PE=1 SV=1	63	15	cytosol;ER/Golgi	other molecular function	protein metabolism;other metabolic processes;other biological processes	ENSG00000100591; ENSGGOG00000007832	AHSA1	1354	1078	0.766	1489	1114	1411	0.541273420922297	0.665452809548825	0.561747263782614	0.709711511549133	0.949346194090563	0.711128702836215	0.873533082401821	0.929665888507177	0.906025609637731	0.919307207947688	0.990467076563476	0.929202203003453	52.96	67.07	118.44	71.57	7026935111086	461433168591503	215576729235734	694348693755726	352887543169079	161012957102283	697949647514481	141220324318355	188137647300242	624288534387397	309874795869651	12461386375	448800606458333	341207985625	126703797708333	516799049166667	241178053333333
2.1946e+18	High	Q68BL8	Olfactomedin-like protein 2B OS=Homo sapiens OX=9606 GN=OLFML2B PE=2 SV=2	1	1	non-structural extracellular;extracellular matrix	other molecular function	cell organization and biogenesis;signal transduction	ENSG00000162745	OLFML2B
2.1977e+18	Medium	Q52LR7	Enhancer of polycomb homolog 2 OS=Homo sapiens OX=9606 GN=EPC2 PE=1 SV=2	2	1	nucleus;other cell component		cell organization and biogenesis;protein metabolism;DNA metabolism;other metabolic processes;stress response;other biological processes	ENSG00000135999	EPC2	100000	1062	0.010	1730	0.010	1733	1e-17	0.853213088483127	1e-17	0.328308703793537	1e-17	0.218442364994059	0.00727117	0.977987906356825	0.00766988	0.66889749657168	0.00814011	0.547825931107149	21.74		26.16	2025-01-25	233335461011467	322259303001612	21856800454519				301249348650279		207201608493294	150392216874494	18624990079328	1115376125	1490281.25	2382955	1284619
2.19891e+18	Medium	Q9BQC3	2-(3-amino-3-carboxypropyl)histidine synthase subunit 2 OS=Homo sapiens OX=9606 GN=DPH2 PE=1 SV=1	2	1	cytosol;other cell component	other molecular function	protein metabolism;other metabolic processes	ENSG00000132768	DPH2	1248	1789	1302	1016	0.831	0.643	0.870776943250324	3795.45	0.0249193234158283	0.169817387833715	0.0146975896287045	0.00267126076698143	0.978738499178601	41393.1	0.118033045286579	0.450185612589128	0.0671533663374732	0.0119999514003327	38.27	7.00	18.43	1938-04-01		126258867992234	219941435558347	124733807091136	138097921963109	143029654468316	106085260416675	777589248091591	111573753247347	158986708928181	169152159715121			9336245625	1292691.25	9283853125	943818.75
2.20188e+18	High	ENSBTAP00000002616	EIF5A UniProtKB Gene Name|Bos taurus eukaryotic translation initiation factor 5A (EIF5A), mRNA. [Source:RefSeq mRNA;Acc:NM_001003658]|19|ENSBTAG00000002018|ENSBTAT00000002616	316	12	other membranes;cytosol;ER/Golgi;nucleus;other cell component	translation activity;nucleic acid binding activity	protein metabolism;other metabolic processes;signal transduction;other biological processes	ENSAMEG00000023620; ENSANAG00000021881; ENSBIXG00000000964; ENSBMSG00010021837; ENSBTAG00000002018; ENSCAFG00000016129; ENSCAFG00020008847; ENSCAFG00030012709; ENSCAFG00040004116; ENSCAFG00845020953; ENSCANG00000036284; ENSCATG00000043556; ENSCCAG00000027102; ENSCCNG00000016680; ENSCGRG00001022619; ENSCHIG00000025365; ENSCHIG00010031613; ENSCJAG00000041936; ENSCLAG00000013712; ENSCPOG00000038013;…	Eif5a; EIF5A; LOC101358224; LOC111161197; LOC117799153; LOC496181	1198	1010	0.836	1198	1013	1211	0.936493929726464	0.669151394807904	0.913307002223761	0.598579766693288	0.476886722872937	0.749253567615521	0.994874494624312	0.931077392670045	0.98360579646505	0.875863888960018	0.824396359318852	0.936015929733452	21.94	2025-05-20	21.43	25.31	245372611925891	229424261390552	158387876408495	200479885052241	16776086188333	133429759266886	212684584947853	199159624257404	138815292810937	20882417603493	161452469624825	12543910390625	156716086458333	169648381197917	930914274609375	149215826145833	114654764322917
2.20756e+18	High	Q14761	Protein tyrosine phosphatase receptor type C-associated protein OS=Homo sapiens OX=9606 GN=PTPRCAP PE=1 SV=1	26	2	plasma membrane;other membranes		stress response	ENSG00000213402	PTPRCAP	1015	0.996	0.990	0.828	0.846	0.903	0.467776183434542	0.672730460870313	0.673990580643964	0.0915460770053491	0.0925422533731168	0.219202540874404	0.837117900181567	0.931931059835792	0.944239444625765	0.282255998430135	0.306886062388971	0.548867997393851	2025-07-04	19.42	20.15	56.46	595885577174034	616668255823229	568527940226489	707932466206432	642490291644133	478184042444409	749672236208213	555496579897266	522542440636867	77598078009359	772609808284905	203224578125	380583859375	455996984375	3341485390625	526909359375	439104640625
2.21044e+18	High	P09493	Tropomyosin alpha-1 chain OS=Homo sapiens OX=9606 GN=TPM1 PE=1 SV=2	888	2	plasma membrane;other membranes;cytosol;cytoskeleton;other cell component	cytoskeletal activity;other molecular function	cell cycle OR cell proliferation;cell organization and biogenesis;stress response;developmental processes;other biological processes	ENSG00000140416; ENSGGOG00000009130; ENSPPAG00000004536; ENSPTRG00000007141	TPM1	0.010		100000	0.010	1266	0.010	1e-17		1e-17	1e-17	0.267580615615584	1e-17	0.00727117		0.00766988	0.00529319	0.632183204931137	0.00538007		39.24		27.92				128553213933908	207146162327208	292981717725174				101538943809121	176584137529661	17095258				9568129	14157232
2.21401e+18	High	P12956	X-ray repair cross-complementing protein 6 OS=Homo sapiens OX=9606 GN=XRCC6 PE=1 SV=2	334	28	non-structural extracellular;cytosol;nucleus;other cell component	nucleic acid binding activity;other molecular function	cell organization and biogenesis;DNA metabolism;other metabolic processes;stress response;other biological processes	ENSG00000196419; ENSPTRG00000022548; ENSPTRG00000045824	XRCC6	1411	1055	0.753	1559	1126	1484	0.421245426634336	0.883696565913863	0.492328972561671	0.57376659582596	0.879715933065388	0.544069527817064	0.802000267714966	0.984588737150844	0.873763288326308	0.864677109735338	0.978289273082394	0.854949309183378	34.04	49.56	34.75	35.27	526344754899856	609955981165507	296140541449344	554156252010216	484905075200706	176808156558624	643417840378869	633109103320519	318434723892434	478870384164076	307764124355676	644127129166667	3361691	4510335.75	174054645833333	412454760416667	331404336458333
2.22185e+18	High	P48595	Serpin B10 OS=Homo sapiens OX=9606 GN=SERPINB10 PE=1 SV=1	49	9	non-structural extracellular;plasma membrane;other membranes;cytosol;nucleus	enzyme regulator activity	other biological processes	ENSG00000242550	SERPINB10	1910	1000	0.566	1440	0.845	1515	0.0254046292048091	0.547088141200093	0.0449135024418195	0.785431383975189	0.132529525136929	0.477428589020614	0.116315863542192	0.878179967624662	0.195333772046636	0.94744377408822	0.404278148191239	0.819103337205292	1993-07-01	28.44	20.84	64.19	112763531471233	12359621938621	105636637421277	665597891301946	395768654222975	701537865131762	115744107455335	142322051253239	93529596569554	361890532605506	904945879829927	2956289375	720205046875	913935536458333	620872354166667	495400020833333	270484791666667
2.22959e+18	High	P53992	Protein transport protein Sec24C OS=Homo sapiens OX=9606 GN=SEC24C PE=1 SV=3	47	13	other membranes;cytosol;ER/Golgi	other molecular function	cell organization and biogenesis;transport;developmental processes	ENSG00000176986	SEC24C	1664	1074	0.683	1528	1092	1395	0.148865709255468	0.826822821738013	0.290098962844588	0.581824240292907	0.933502276357217	0.717235223779221	0.460360867308272	0.967558621182781	0.694992949379487	0.867766413149238	0.988423748009544	0.929202203003453	85.61	73.04	43.36	91.27	731925588538881	139414733216829	115277464328551	962107895177535	363729938156512	248155222140086	124839179679034	892395025220438	488710311087359	126913700191876	546324093715033	124765666666667	467470729166667	103090595833333	677535677083333	716090416666667	248588197916667
2.23654e+18	High	P52597	Heterogeneous nuclear ribonucleoprotein F OS=Homo sapiens OX=9606 GN=HNRNPF PE=1 SV=3	167	12	plasma membrane;other membranes;cytosol;nucleus;other cell component	nucleic acid binding activity	RNA metabolism OR transcription;other metabolic processes;other biological processes	ENSG00000169813; ENSMFAG00000021184; ENSMLEG00000023515; ENSMMUG00000020982; ENSPPYG00000002212; ENSPTEG00000018543; ENSPTRG00000002446; ENSRROG00000001235	HNRNPF; HNRPF	1401	1016	0.767	1424	1195	1396	0.393977506478387	0.719107828871155	0.484952376836849	0.882453908743775	0.640842430444968	0.747194366899769	0.787870578931222	0.942808608333438	0.870099760213422	0.972808000377928	0.905923722046011	0.934249443687115	42.67	74.82	32.46	42.66	492445749375539	469508837373266	196310707597549	240697878023035	537971516820537	106594427757293	470201069100581	460173586252391	245080793196592	199575290125318	862214086896605	121859120833333	3145182.75	347179560416667	115380320833333	17914980703125	367672154166667
2.24455e+18	High	ENSBTAP00000001187	PGK1 UniProtKB Gene Name|Bos taurus phosphoglycerate kinase 1 (PGK1), mRNA. [Source:RefSeq mRNA;Acc:NM_001034299]|X|ENSBTAG00000000894|ENSBTAT00000001187	810	1	non-structural extracellular;other membranes;cytosol	kinase activity;other molecular function	protein metabolism;other metabolic processes;stress response;other biological processes	ENSBGRG00000014778; ENSBIXG00005024390; ENSBMUG00000016916; ENSBTAG00000000894	PGK1	0.970	1097	1038	1592	1711	1697	0.203461413144081	0.501538935202394	0.291875034379225	0.515256583101164	0.000365468973501093	0.229999642666762	0.557086290620695	0.855498769787771	0.695688971064325	0.830701357071111	0.00216360553143604	0.568087523763968	20.34	16.75	24.96	46.33	310619021169854	370797386320442	245202298113875	333801526224731	350846433245809	252882305590645	330988246607183	337882397858835	208169513457645	195057770990241	276366163681269	10002396	19838806375	27418711.5	14411603	248446224375	23978307375
2.2449e+18	High	Q86VS8	Protein Hook homolog 3 OS=Homo sapiens OX=9606 GN=HOOK3 PE=1 SV=2	29	7	other membranes;cytosol;cytoskeleton;ER/Golgi;other cell component	cytoskeletal activity;other molecular function	cell cycle OR cell proliferation;cell organization and biogenesis;transport;developmental processes;other biological processes	ENSG00000168172; ENSPPYG00000018562; ENSPTRG00000052829	FNTA; HOOK3	1059	1225	1108	1088	0.875	0.975	0.439408736669557	0.0334152118658049	0.166655719310191	0.363042238917612	0.0491230895005708	0.233494960849799	0.815341279521838	0.152060664553377	0.509595551501863	0.703884450447806	0.189274010650444	0.571209032631862	13.54	83.79	2025-10-13	76.49	688463030672573	590043208045274	775242884528706	71260113311932	606945227537727	187945391954262	669790298751087	514305529523115	606324278620654	216182366980012	311639198531487	880235145833333	439711795833333	436309021875	45564388125	530384216666667	4148116625
2.24739e+18	High	P36639	7,8-dihydro-8-oxoguanine triphosphatase OS=Homo sapiens OX=9606 GN=NUDT1 PE=1 SV=3	5	3						100000	1315	0.010	100000		100000	1e-17	0.0997195521076462	1e-17	1e-17		1e-17	0.00727117	0.351159692992716	0.00766988	0.00529319		0.00538007	24.89		1970-10-01		60720992362227	662789045293788	399879470374993					482467836737152	414597969131758				3878165625	490101125	235026515625
2.2477e+18	High	Q8NI22	Multiple coagulation factor deficiency protein 2 OS=Homo sapiens OX=9606 GN=MCFD2 PE=1 SV=1	17	3	other membranes;ER/Golgi	other molecular function	transport	ENSCANG00000028683; ENSCSAG00000013524; ENSG00000180398; ENSGGOG00000012267; ENSMFAG00000061552; ENSMNEG00000032272; ENSPPAG00000025149; ENSPPYG00000036629; ENSPTEG00000033216; ENSPTRG00000011898	MCFD2	0.677	0.802	0.900	0.500	0.696	0.593	0.0538473017874395	0.0917206090900553	0.938852486706397	0.0035610126262966	0.0089186894713833	0.0173992390007898	0.216035102815137	0.33248720795145	0.988776766685209	0.0151295556449255	0.0439336274375872	0.0702810097875909	32.37	33.58	24.35	48.45	281945441519831	202966677073296	391238839034434	398940597272704	296200054164137	577713902920844	30249689899613	30096966084523	449823249294291	621095489111886	4271090759346	1101506	180074645833333	150084.25	229948041666667	296928795572917	2024354609375
2.27075e+18	High	ENSBTAP00000020009	CD14 UniProtKB Gene Name|Bos taurus CD14 molecule (CD14), mRNA. [Source:RefSeq mRNA;Acc:NM_174008]|7|ENSBTAG00000015032|ENSBTAT00000020009	47	8	non-structural extracellular;plasma membrane;other membranes;ER/Golgi	other molecular function	stress response;transport;signal transduction;other biological processes	ENSBTAG00000015032	CD14	0.852	0.685	0.822	0.565	0.727	0.809	0.0789241758504469	746417	0.725649970896641	8.88034e+09	0.000578502231545652	0.0396185706503842	0.293827262758986	7.10767e+07	0.950989652139688	0.000421402844953775	0.0033808720159167	0.14562625218866	39.27	46.50	19.50	1939-08-01	126201811538615	109456104912252	538210061528184	15515562820433	145055550554306	551126673706701	192567245377089	167973927892257	129402366342322	185256783114017	206383350935965	219050579166667	806033479166667	809376083333333	31632940625	1154812875	991370083333333
2.2714e+18	High	P46778	60S ribosomal protein L21 OS=Homo sapiens OX=9606 GN=RPL21 PE=1 SV=2	25	2	other membranes;cytosol;ER/Golgi;translational apparatus;other cell component	other molecular function	protein metabolism;other metabolic processes	ENSAMEG00000031074; ENSANAG00000023031; ENSCAFG00000006810; ENSCAFG00000042835; ENSCAFG00000055557; ENSCAFG00020004535; ENSCAFG00020024203; ENSCAFG00020025313; ENSCAFG00030019838; ENSCAFG00030021978; ENSCAFG00040011375; ENSCAFG00040019919; ENSCAFG00845011960; ENSCAFG00845018554; ENSCAFG00845025858; ENSCAFG00845028706; ENSCANG00000013238; ENSCANG00000016356; ENSCANG00000023517; ENSCATG00000032591;…	LOC102750853; LOC102823497; LOC105854794; LOC106025698; LOC106558335; LOC111159891; LOC112620767; LOC112656592; LOC113224813; LOC122221530; LOC712987; RASL11A; Rpl21; RPL21; Rpl21_3	1449	1106	0.668	1453	1283	1580	0.363911482387534	0.57102975226569	0.187085935604864	0.767028715727049	0.423518354334417	0.357288852868433	0.758667187134826	0.894248851118091	0.550110423122662	0.940337693561286	0.785718180026576	0.721372422431669	22.65	44.54	23.53	95.34	154378956690842	180966739417985	113665580683431	956613029221295	565152103742034	400960705017701	146811717689168	164847107610557	101872963926925	207448075620425	592556038812723	31245003125	985997	1338163375	6680619375	712000625	386248.5
2.27212e+18	High	P35268	60S ribosomal protein L22 OS=Homo sapiens OX=9606 GN=RPL22 PE=1 SV=2	53	3	cytosol;translational apparatus;nucleus;other cell component	nucleic acid binding activity;other molecular function	protein metabolism;other metabolic processes;other biological processes	ENSBMSG00010003794; ENSBMSG00010007542; ENSDLEG00000008445; ENSG00000116251; ENSGGOG00000027739; ENSMMNG00015014841; ENSPCTG00005000548; ENSPSNG00000003761; ENSPTRG00000000076	LOC118896992; Rpl22; RPL22	1281	1069	0.788	2225	1404	2163	0.742743418115054	0.830134150982565	0.556227917190598	0.0422929833303745	0.0910577525294933	0.0317832121151624	0.957647549116546	0.96983261001076	0.906025609637731	0.147770385287542	0.303491699375578	0.120583121604279	37.89	25.64	27.34	40.29	183695560184223	30319559679601	150109273521587	187671269375691	134929186553991	115292341259893	217907904446234	265229574509259	150349153233586	15986123813089	125669791320334	664319145833333	117323808333333	224198791666667	882257333333333	139682459895833	922162291666667
2.27235e+18	High	ENSBTAP00000010568	PPP6C UniProtKB Gene Name|Bos taurus protein phosphatase 6, catalytic subunit (PPP6C), mRNA. [Source:RefSeq mRNA;Acc:NM_001130750]|11|ENSBTAG00000008033|ENSBTAT00000010568	27	5	cytosol;cytoskeleton;mitochondrion;nucleus;other cell component	enzyme regulator activity;other molecular function	cell cycle OR cell proliferation;cell organization and biogenesis;protein metabolism;other metabolic processes;stress response;transport;other biological processes	ENSAMEG00000016567; ENSANAG00000033545; ENSBGRG00000019741; ENSBIXG00000020458; ENSBIXG00005002881; ENSBTAG00000008033; ENSCABG00000000418; ENSCAFG00000032009; ENSCAFG00020015642; ENSCAFG00030006427; ENSCAFG00040020664; ENSCAFG00845009869; ENSCANG00000040246; ENSCCNG00000011193; ENSCHIG00000002356; ENSCJAG00000006827; ENSCLAG00000013734; ENSCPBG00000028147; ENSCPOG00000004898; ENSCPRG00005010855;…	LOC101361685; LOC111145712; Ppp6c; PPP6C	1235	0.966	0.781	1457	1198	1533	0.835651302139915	0.452737799799101	0.564376112947528	0.700440684666064	0.696089083201817	0.536672758646239	0.975943048351776	0.825748188312825	0.906101598023982	0.915298028168305	0.925100674378553	0.85124638261368	64.84	61.01	61.07	49.96	766663846265708	870497222067535	154049761618265	712413555845013	577933476674797	151037087751179	783884277635165	9190611030821	193234389773079	23304910500217	637900451674448	367301479166667	489657572916667	643691489583333	905417291666667	530244604166667	394983822916667
2.28222e+18	High	ENSBTAP00000027565	Uncharacterized protein [Source:UniProtKB/TrEMBL;Acc:F1MF42]|4|ENSBTAG00000020685|ENSBTAT00000027565	117	1						1038	0.842	0.632	0.547	0.527	0.833	0.507017480144349	0.021165153787609	0.196082855455617	0.00179901468035859		0.178545059297784	0.854279290398757	0.103872062434573	0.56790876152432	0.00784744733602005		0.487706701426623					146143182234981								385017009871115				933396.25
2.28345e+18	High	P41240	Tyrosine-protein kinase CSK OS=Homo sapiens OX=9606 GN=CSK PE=1 SV=1	177	17	plasma membrane;other membranes;cytosol;other cell component	kinase activity;other molecular function	cell organization and biogenesis;protein metabolism;other metabolic processes;developmental processes;signal transduction;other biological processes	ENSCATG00000031253; ENSCSAG00000014249; ENSG00000103653; ENSGGOG00000011152; ENSMLEG00000034945; ENSPPAG00000028392; ENSPPYG00000006646; ENSPTRG00000007282; ENSRBIG00000027941; ENSRROG00000042365; ENSTGEG00000028325	CSK	1115	1007	0.880	1264	1184	1247	0.618879320456747	0.62821807290413	0.960938990067126	0.724449111205012	0.671623475103489	0.87129554663758	0.911677812123929	0.920117379506049	0.9926629700301	0.926530940176993	0.918753627299925	0.979059788072884	16.13	1948-07-01	16.33	13.81	242716809879825	31117624061974	233742774658648	244240306295935	236859897623817	211330936786142	271760156097099	32481494664125	234768791749532	186830069481186	202769566436925	1537517	1550198625	2301001	137380770833333	1817864125	1618799.25
2.29167e+18	High	ENSBTAP00000009684	LSM3 UniProtKB Gene Name|Bos taurus LSM3 homolog, U6 small nuclear RNA associated (S. cerevisiae) (LSM3), mRNA. [Source:RefSeq mRNA;Acc:NM_001037487]|22|ENSBTAG00000007363|ENSBTAT00000009684	19	2	cytosol;nucleus;other cell component	nucleic acid binding activity	cell organization and biogenesis;RNA metabolism OR transcription;other metabolic processes	ENSANAG00000034627; ENSBGRG00000019432; ENSBIXG00000000255; ENSBIXG00005027836; ENSBMSG00010011411; ENSCAFG00030017509; ENSCAFG00040017333; ENSCAFG00845024243; ENSCANG00000033944; ENSCATG00000039421; ENSCCAG00000019503; ENSCCAG00000036499; ENSCCNG00000011843; ENSCGRG00001017598; ENSCHIG00000024650; ENSCJAG00000042664; ENSCLAG00000015997; ENSCPOG00000034071; ENSCWAG00000019659; ENSEASG00005015443;…	LOC101340864; LOC110587167; LOC111144211; LOC112815618; LOC113919772; LOC116738966; LOC123390793; Lsm3; LSM3; Lsm3_predicted	1083	0.981	0.899	1149	0.980	1167	0.513800951839536	0.42835933238641	0.868777650522896	0.449162472688588	0.319364533969505	0.701369610925745	0.857234195048635	0.807521537290043	0.975937625415344	0.785972662944638	0.695290522087374	0.926254520000783	17.78	21.68	15.31	1999-06-01	331225286780699	294342877767189	230869248794743	32533604660997	25113029971831	213164918996239	300167595220601	321279450969249	237056693390906	275332938815529	256136444273607	2394467.5	2115490	2176526.25	1356918.75	2421454.25	1716329125
2.29284e+18	High	Q9H074	Polyadenylate-binding protein-interacting protein 1 OS=Homo sapiens OX=9606 GN=PAIP1 PE=1 SV=1	9	3	cytosol;other cell component	nucleic acid binding activity	protein metabolism;other metabolic processes;other biological processes	ENSG00000172239	PAIP1	0.858	0.892	0.945	1072	1272	1339	0.265158150016394	0.219750936945317	0.896819612615003	0.559138100250018	0.505707725390956	0.820538741948164	0.644545498584418	0.581884075235872	0.979608468989864	0.860450208483116	0.832694227607466	0.963702616232033	1945-03-01	112.96	1967-10-01	76.24	46973948549178	467192275970299	441111856651767	838090791478022	128600921593262	124406862754473	401321483593909	342612264849614	329712581743939	916064163840409	274308438412579		300016098958333	345466572916667	259260578125	623785322916667	878912291666667
2.30843e+18	High	ENSBTAP00000021516	KRT7 UniProtKB Gene Name|Bos taurus keratin 7 (KRT7), mRNA. [Source:RefSeq mRNA;Acc:NM_001046411]|5|ENSBTAG00000016165|ENSBTAT00000021516	114	0	cytosol;cytoskeleton	bone, tooth or skin structural activity	other biological processes	ENSBTAG00000016165	KRT7
2.4879e+18	High	O75995	SAM and SH3 domain-containing protein 3 OS=Homo sapiens OX=9606 GN=SASH3 PE=1 SV=2	62	6	nucleus;other cell component		cell cycle OR cell proliferation;other biological processes	ENSG00000122122	SASH3	1047	1038	1055	1365	1242	1185	0.440382221811033	0.903091406010677	0.264900551006032	0.981427030241627	0.464409486444983	0.72614062697425	0.815341279521838	0.986698049250855	0.662810294768867	0.997938073547301	0.817614562291435	0.929247109819888	35.82	53.83	33.80	25.87	21632975563105	222286760970099	106665528546767	19551792242633	123406233004149	597259761435662	190973979726203	235562445159758	114928921223063	905719334839352	129402613805704	80308859375	138166816666667	1643705375	62691959375	145522670833333	843409625
1.94207e+18	High	Q6PI73	Leukocyte immunoglobulin-like receptor subfamily A member 6 OS=Homo sapiens OX=9606 GN=LILRA6 PE=2 SV=2	14	3	other membranes		other biological processes	ENSG00000244482; ENSG00000274148; ENSG00000275539	LILRA6	1140	1410	1237	100000	100000	100000	0.880370318256801	0.0127930399373737	0.188964709314086	1e-17	1e-17	1e-17	0.983260698158519	0.068073056547493	0.553080156088953	0.00529319	0.00814011	0.00538007	1965-05-01	1949-08-01	24.97		788340446705581	853966132338939		587116994538349	520579536474414		373926731163723	534297170748546					5035021171875	63146753125		43698721875	355785.75
3.16168e+18	Medium	O75438	NADH dehydrogenase [ubiquinone] 1 beta subcomplex subunit 1 OS=Homo sapiens OX=9606 GN=NDUFB1 PE=1 SV=1	1	1	other membranes;mitochondrion;nucleus	transporter activity	cell organization and biogenesis;other metabolic processes;transport	ENSG00000183648	NDUFB1
3.17852e+18	High	Q9NYF8	Bcl-2-associated transcription factor 1 OS=Homo sapiens OX=9606 GN=BCLAF1 PE=1 SV=2	19	3	nucleus;other cell component	nucleic acid binding activity;other molecular function	stress response;other biological processes	ENSG00000029363; ENSGGOG00000001824	BCLAF1	0.903	0.951	1176	2414	2656	2679	0.151523875023591	0.22142593473125	0.152194046650963	0.0434256898368441	2.58446e+08	0.0118124751921116	0.464288440585787	0.584015106555753	0.48178383937346	0.151147963588317	1.77058e+09	0.0490518037638532	59.33	32.12	37.59		13148364911926	107282491300526	298011468486839	878268755353794	553136729788713		13064080814818	11183833298802	580755100432136			621870104166667	83976784375	793303239583333	175154270833333	653689510416667	378036692708333
3.95393e+18	High	P16104	Histone H2AX OS=Homo sapiens OX=9606 GN=H2AX PE=1 SV=2	584	0	cytoskeleton;nucleus;other cell component	nucleic acid binding activity;other molecular function	cell cycle OR cell proliferation;cell organization and biogenesis;DNA metabolism;other metabolic processes;stress response;developmental processes;signal transduction;other biological processes	ENSCANG00000009604; ENSCATG00000017934; ENSCCAG00000012122; ENSCJAG00000042532; ENSCSAG00000000595; ENSG00000188486; ENSGGOG00000008066; ENSMFAG00000061491; ENSMLEG00000005566; ENSMMUG00000044496; ENSMNEG00000021267; ENSOCUG00000037138; ENSPANG00000010426; ENSPPYG00000003954; ENSPTEG00000017104; ENSPTRG00000004369; ENSRBIG00000019317; ENSRROG00000003801; ENSSBOG00000013319	H2afx; H2AFX; H2AX; LOC111540233; LOC116556174
3.95571e+18	High	Q96AX2	Ras-related protein Rab-37 OS=Homo sapiens OX=9606 GN=RAB37 PE=1 SV=3	43	1	plasma membrane;other membranes;ER/Golgi;other cytoplasmic organelle	other molecular function	transport	ENSG00000172794	RAB37	100000	0.848	0.010	0.926	0.010	1091	1e-17	0.0293050838081623	1e-17	0.170272872937395	1e-17	0.52905916112461	0.00727117	0.137535581047143	0.00766988	0.450693472846389	0.00814011	0.845683034406583	27.74			17.83	636307793571101		94689335804652						915061838566936	952031407428282	738802680674434		40640096875		5565303125
3.9591e+18	High	O43747	AP-1 complex subunit gamma-1 OS=Homo sapiens OX=9606 GN=AP1G1 PE=1 SV=5	137	16	plasma membrane;other membranes;cytosol;ER/Golgi;other cytoplasmic organelle;other cell component	cytoskeletal activity;other molecular function	cell organization and biogenesis;transport;other biological processes	ENSCANG00000031796; ENSCCAG00000037984; ENSCJAG00000015028; ENSG00000166747; ENSGGOG00000004800; ENSMFAG00000037769; ENSMLEG00000040277; ENSMMUG00000010878; ENSMNEG00000034875; ENSPPAG00000031149; ENSPPYG00000007524; ENSPTEG00000006797; ENSPTRG00000008327; ENSRBIG00000018408; ENSRROG00000025423; ENSSBOG00000025975; ENSTGEG00000011193	AP1G1	1332	1085	0.803	1744	1249	1569	0.590308423456045	0.667446969929491	0.643790229168062	0.346556951261658	0.388314875459556	0.377876297107201	0.900467086119757	0.930168560102698	0.937412762782224	0.687397276810004	0.758416657484229	0.742465148850361	53.37	65.14	13.68	2022-06-01	403727408049038	401437928908517	118110916368761	384314362244657	101638853379781	542302964212651	226352991048648	202843674649767	171726108378212	835691408263472	820488721394781	919714625	2578551	296844345833333	694189104166667	2860425875	69464228125
3.96128e+18	High	ENSBTAP00000012786	ACTN2 EntrezGene|Bos taurus actinin, alpha 2 (ACTN2), mRNA. [Source:RefSeq mRNA;Acc:NM_001034635]|28|ENSBTAG00000009696|ENSBTAT00000012786	845	0
3.96582e+18	Medium	ENSBTAP00000015321	ATR HGNC Symbol|ataxia telangiectasia and Rad3 related [Source:HGNC Symbol;Acc:882]|1|ENSBTAG00000011529|ENSBTAT00000015321	1	1							0.010	0.010	0.010	0.010	1739		1e-17	1e-17	1e-17	1e-17	0.21416812994953		0.0122222	0.00766988	0.00529319	0.00814011	0.541584354020844			46.19	90.44							536259633548463	251913969721062	261161600228547	450761708800523		991138.75
3.96813e+18	High	ENSBTAP00000013079	RPS3A UniProtKB Gene Name|Bos taurus ribosomal protein S3A (RPS3A), mRNA. [Source:RefSeq mRNA;Acc:NM_001034038]|17|ENSBTAG00000009908|ENSBTAT00000013079	139	11	cytosol;ER/Golgi;translational apparatus;nucleus;other cell component	nucleic acid binding activity;other molecular function	protein metabolism;other metabolic processes;other biological processes	ENSAMEG00000018425; ENSANAG00000022955; ENSBGRG00000012777; ENSBIXG00000012208; ENSBIXG00005005190; ENSBMSG00010000355; ENSBMUG00000020374; ENSBTAG00000009908; ENSCAFG00000007990; ENSCAFG00845005765; ENSCATG00000029484; ENSCCAG00000023774; ENSCHIG00000016445; ENSCJAG00000002268; ENSCLAG00000008053; ENSCPOG00000015569; ENSCSAG00000003344; ENSCWAG00000013495; ENSFCAG00000031288; ENSG00000145425; EN…	LOC101347346; LOC102748968; LOC102835741; LOC106983261; LOC111156951; LOC111553008; LOC116528963; RPS1; RPS3A; RPS3A1	1565	1179	0.741	1752	1140	1540	0.153946023057233	0.105287927080043	0.44633849105256	0.295954260098795	0.797589354975525	0.445301912528968	0.468548981846392	0.363887851988449	0.839747895545082	0.628286642108467	0.954411107842383	0.796124805987533	1935-07-01	83.48	13.61	22.34	252458884701216	217870237108946	236873572875587	197072735265272	486545543766699	201088912795396	2610282387161	198417941632281	237355273182826	245714948721596	220529380656785	155902162229167	161241990666667	161104727166667	139220876791667	146679907541667	332525501041667
3.97204e+18	High	ENSBTAP00000016378	RPL26 UniProtKB Gene Name|Bos taurus ribosomal protein L26 (RPL26), mRNA. [Source:RefSeq mRNA;Acc:NM_001015512]|19|ENSBTAG00000012344|ENSBTAT00000016378	12	3	other membranes;cytosol;translational apparatus;nucleus;other cell component	nucleic acid binding activity;other molecular function	cell cycle OR cell proliferation;protein metabolism;RNA metabolism OR transcription;other metabolic processes;stress response;signal transduction;other biological processes	ENSABRG00000015065; ENSACCG00020012774; ENSACDG00005017340; ENSACOG00000002899; ENSACUG00000009420; ENSAMEG00000002453; ENSAMEG00000027658; ENSAMEG00000028422; ENSAMEG00000028930; ENSAMEG00000029240; ENSAMEG00000031504; ENSANAG00000022476; ENSAPLG00020006718; ENSBMSG00010018132; ENSBTAG00000012344; ENSCAFG00000004590; ENSCAFG00000017066; ENSCAFG00020005561; ENSCAFG00020006358; ENSCAFG00020006992;…	LOC101876101; LOC103123240; LOC103165713; LOC111161078; LOC111532019; Rpl26; RPL26; RPL26L1	1368	1117	0.821	1703	0.957	1246	0.55538616183525	0.476197861912374	0.737544614080816	0.394855576792154	0.400259648093135	0.916132592584158	0.880066136575149	0.840001080307692	0.952156220915606	0.735363702775101	0.770415157778782	0.988567251482727	26.68	62.80	1974-12-01	79.46	934541213790944	110032880056376	155089564889723	157763958305081	594744012622236	571265047230701	160850341390742	159231842972003	127174964879737	119059773190542	629187138589194	148842489583333	596878520833333	8136410625	911528666666667	1174226.5	40647284375
3.97387e+18	High	P15374	Ubiquitin carboxyl-terminal hydrolase isozyme L3 OS=Homo sapiens OX=9606 GN=UCHL3 PE=1 SV=1	20	5	cytosol;nucleus;other cell component	other molecular function	protein metabolism;other metabolic processes	ENSAMEG00000011396; ENSCAFG00000050616; ENSCAFG00020025692; ENSCAFG00030009376; ENSCAFG00040007826; ENSCAFG00845024890; ENSG00000118939; ENSGGOG00000015683; ENSLCNG00005000259; ENSMPUG00000003202; ENSNLEG00000027639; ENSNVIG00000014646; ENSPLOG00000003261; ENSPPAG00000034468; ENSPPYG00000005419; ENSPTIG00000018112; ENSSSUG00005015477; ENSUAMG00000009645; ENSUMAG00000010846; ENSVVUG00000018178	LMO7; LOC111147008; UCHL3	0.967	0.826	0.993	0.772	0.921	0.955	0.44373561721964	0.0577781240765569	0.646690498493114	0.054402923745863	0.224282404011736	0.261028131642009	0.817038359562369	0.234047258164085	0.938677662462295	0.180704038618216	0.570183408911861	0.607680935559159	62.37	18.58	1953-06-01	13.57	145056674393084	684197715103558	480167671237329	496779659991614	725088758345922	632198675664698	69848761498828	669657866588066	613673275362544	845844087161742	88159795237112	10816250625	926456875	505931822916667	282215375	369749.75	495555875
3.97723e+18	High	Q6JBY9	CapZ-interacting protein OS=Homo sapiens OX=9606 GN=RCSD1 PE=1 SV=1	143	15	cytosol;cytoskeleton;other cytoplasmic organelle;other cell component	cytoskeletal activity;other molecular function	stress response;transport;other biological processes	ENSG00000198771	RCSD1	1319	1009	0.757	1575	1128	1526	0.627582592806951	0.660694430001708	0.432326888196468	0.570607456534165	0.916731580728024	0.501951555093637	0.916227435014894	0.929550777931175	0.828769716927188	0.862264367923251	0.984378508056945	0.834399623698589	35.74	33.58	37.13	2015-03-01	43785884548676	395652270078044	2054870868459	322506809238287	202313342888958	175308324832111	439543429628691	418903827513029	202476143308731	281112866119299	290101322204356	2993992625	279654376041667	2925661.25	120773677083333	240039642708333	138269369791667
3.97792e+18	High	Q9Y6A9	Signal peptidase complex subunit 1 OS=Homo sapiens OX=9606 GN=SPCS1 PE=1 SV=5	4	1	other membranes;ER/Golgi		protein metabolism;other metabolic processes;transport;other biological processes	ENSG00000114902	SPCS1	100000	100000		100000			1e-17	1e-17		1e-17			0.00727117	0.0122222		0.00529319							14537410338863												928484.25
3.98075e+18	High	Q9P1U1	Actin-related protein 3B OS=Homo sapiens OX=9606 GN=ACTR3B PE=2 SV=1	131	0	cytoskeleton;other cell component	cytoskeletal activity;other molecular function		ENSCANG00000039781; ENSCATG00000043872; ENSCCAG00000019061; ENSCJAG00000019650; ENSCSAG00000006554; ENSG00000133627; ENSMFAG00000034566; ENSMMUG00000018920; ENSMNEG00000033219; ENSPANG00000006816; ENSPPYG00000018206; ENSPTRG00000019897; ENSRROG00000045018; ENSTGEG00000006188	ACTR3B
3.95192e+18	High	Q9UQ80	Proliferation-associated protein 2G4 OS=Homo sapiens OX=9606 GN=PA2G4 PE=1 SV=3	139	15	non-structural extracellular;nucleus;other cytoplasmic organelle;other cell component	nucleic acid binding activity;other molecular function	RNA metabolism OR transcription;other metabolic processes;other biological processes	ENSANAG00000036810; ENSCJAG00000011811; ENSG00000170515; ENSGGOG00000043173; ENSPPAG00000035411; ENSPPYG00000025851; ENSPTRG00000045671	PA2G4	1267	1033	0.792	1356	1158	1485	0.819730271809611	0.901032304074713	0.599640799059496	0.969798107175737	0.715896959092222	0.586238450482421	0.969007789685654	0.986698049250855	0.920171623213268	0.995252253192514	0.931524599695169	0.879702928050182	44.61	26.52	25.99	24.72	465199641531676	482727268581602	183078380992937	383103495993147	361899905133335	225116642366319	504312698390326	330196741761628	329193487081715	339565150842545	306781787771763	20500625625	297116563541667	356953964583333	107603108333333	285141347916667	247337477083333
3.98519e+18	High	P53041	Serine/threonine-protein phosphatase 5 OS=Homo sapiens OX=9606 GN=PPP5C PE=1 SV=1	5	3	plasma membrane;other membranes;cytosol;nucleus;other cell component	cytoskeletal activity;nucleic acid binding activity;other molecular function	cell cycle OR cell proliferation;protein metabolism;DNA metabolism;RNA metabolism OR transcription;other metabolic processes;stress response;signal transduction;other biological processes	ENSG00000011485	PPP5C	100000	1285	0.010	100000		100000	1e-17	0.257541323478794	1e-17	1e-17		1e-17	0.00727117	0.634651851600891	0.00766988	0.00529319		0.00538007	46.45		46.85		345922145056611	366394005654669	130741009311514				338019526444944	169803483602034					2209356796875	2709310234375	768421640625
3.98868e+18	Medium	Q02487	Desmocollin-2 OS=Homo sapiens OX=9606 GN=DSC2 PE=1 SV=1	2	1	plasma membrane;other membranes;ER/Golgi;other cell component	other molecular function	cell adhesion;stress response;other biological processes	ENSG00000134755	DSC2	1477	1468	0.998	1779	1200	1204	0.27148236968708	0.000119272840195084	0.410690148053872	0.271266007218559	0.622515951678899	0.760121749392795	0.651045456362791	0.000911330204125311	0.813689235510435	0.600824479795566	0.894655246674957	0.940189425947981	33.79	1995-01-01	29.67	65.00	204340018132628	208327196001278	105341082559177	139731625396795	135929585869794		138296575663559	14188656305981	787031690351146	168214061891703	114887614409874	32487015625	1305091375	1540481	619135.25	10400130625	9289994375
3.99015e+18	High	ENSBTAP00000054606	CD81 UniProtKB Gene Name|Bos taurus CD81 molecule (CD81), mRNA. [Source:RefSeq mRNA;Acc:NM_001035099]|29|ENSBTAG00000047495|ENSBTAT00000065583	4	1						0.010		100000	0.010	1326	0.010	1e-17		1e-17	1e-17	0.205789230403356	1e-17	0.00727117		0.00766988	0.00529319	0.546129413063272	0.00538007				1966-02-01					152769601899331					113050325188744	117385698633246						1044091125
3.99482e+18	Medium	Q02040	A-kinase anchor protein 17A OS=Homo sapiens OX=9606 GN=AKAP17A PE=1 SV=2	15	1	cytosol;nucleus	other molecular function	RNA metabolism OR transcription;other metabolic processes;signal transduction;other biological processes	ENSG00000197976	AKAP17A	1794	1670	0.931	1876	1046	1355	0.028112752810957	41611.5	0.639341580019095	0.184565146996394	0.652446591500493	0.851321025756881	0.126976932561217	438812	0.93732644655726	0.476015249618785	0.910744888830117	0.973515141433639	26.50	1977-07-01	43.84	64.62	34057895773516	196972297422347	299137757914512	174552918733279	166747674732205	149699963888713	286097116439165	117791490812716	179080185112954	211086646628334	159482672234347	3912393.25	21752306	14565169	17581624	12991856	11396231
4.00236e+18	High	Q8NFP9	Neurobeachin OS=Homo sapiens OX=9606 GN=NBEA PE=1 SV=3	11	1	plasma membrane;other membranes;cytosol;ER/Golgi;other cell component	other molecular function	other biological processes	ENSG00000172915; ENSPTRG00000005775	NBEA	1272	1044	0.733	1879	1505	1794	0.792055181309037	0.945493839010881	0.39134365536239	0.228687390950296	0.0790255495728487	0.197520356049227	0.966004700486538	0.995606502723473	0.801265225003082	0.545486686274624	0.271954359331418	0.519919284311395	1944-04-01	36.32	18.82	2025-08-02	927559465555581	867583932699404	853797564194828	909663288941229	537932699804155		112182268087672	812547574032607	830992509520734		457959508788861	471617	592419375	641537.25	501813875	677056.25	367645625
4.00775e+18	High	Q562R1	Beta-actin-like protein 2 OS=Homo sapiens OX=9606 GN=ACTBL2 PE=1 SV=2	1924	5	other membranes;cytoskeleton;other cell component	cytoskeletal activity;other molecular function	cell organization and biogenesis;other biological processes	ENSG00000169067	ACTBL2	0.931	0.997	1113	1043	1070	0.941	0.133369471852198	0.545656506970182	0.153201310772789	0.271977553170763	0.793606412500915	0.145144594740357	0.427057297687514	0.878179967624662	0.483769615267646	0.601010036878389	0.954411107842383	0.421025076728631	16.90	1956-07-01	14.29	1997-09-01	183652220903521	182436350731024	2424046286964	208589973973662	195767604176488	227422141454878	184234550460627	185240295337825	234571212524657	21412915946968	208349596143061	177106473.25	117296128135417	134903045.5	142471718291667	155252110625	133795739166667
4.01051e+18	High	Q14103	Heterogeneous nuclear ribonucleoprotein D0 OS=Homo sapiens OX=9606 GN=HNRNPD PE=1 SV=1	242	11	cytosol;nucleus;other cell component	nucleic acid binding activity;other molecular function	RNA metabolism OR transcription;other metabolic processes;developmental processes;other biological processes	ENSCATG00000039829; ENSCSAG00000004463; ENSG00000138668; ENSMFAG00000031674; ENSMLEG00000028370; ENSMMUG00000060484; ENSMNEG00000028199; ENSPANG00000011785; ENSPPYG00000014885; ENSPTEG00000022396; ENSRBIG00000035345; ENSRROG00000011888; ENSTGEG00000011207	HNRNPD; HNRPD	1194	1020	0.891	1397	1224	1344	0.92270045799717	0.764681952853703	0.817660978752092	0.912123428735467	0.404542009495396	0.881088894104688	0.990712660827188	0.953431978987402	0.967530580218927	0.981071755179046	0.771732206316064	0.982731687224398	42.50	39.69	39.50	42.52	112150090657222	109777399988556	454039222716408	117696241073111	786186556185741	523190144461465	10710696387737	107232440893204	47461523857188	906593362894113	745229945129878	353765339583333	716287085416667	811751908333333	266858552083333	876005183333333	53731265625
4.01078e+18	High	Q15427	Splicing factor 3B subunit 4 OS=Homo sapiens OX=9606 GN=SF3B4 PE=1 SV=1	31	6	nucleus	nucleic acid binding activity;other molecular function	cell organization and biogenesis;RNA metabolism OR transcription;other metabolic processes;other biological processes	ENSANAG00000031025; ENSCANG00000035579; ENSCATG00000033114; ENSCSAG00000018129; ENSG00000143368; ENSGGOG00000004761; ENSMFAG00000042395; ENSMLEG00000038667; ENSMMUG00000007256; ENSMNEG00000031839; ENSPANG00000005126; ENSPPAG00000040904; ENSPPYG00000000912; ENSPTEG00000032173; ENSPTRG00000001243; ENSRBIG00000043392; ENSRROG00000029366; ENSTGEG00000012356	SF3B4	0.736	1223	1277	0.967	1422	0.974	0.0154846431177829	0.0992347167968843	0.0541862936199156	0.262586251246642	0.119249158217779	0.275380405522134	0.0758711696326215	0.350952047208493	0.227539541678353	0.589039837801777	0.373504498730738	0.625150813676406	22.00	46.66	33.62	88.25	121101813729227	903907223541335	799991787548312	633066555012082	125653687650958		118476461891687	115309905775553	599449044000855	590909807886239	111948726249064	713112447916667	773460.5	668396604166667	470189885416667	471187166666667	858769666666667
4.0121e+18	High	P49137	MAP kinase-activated protein kinase 2 OS=Homo sapiens OX=9606 GN=MAPKAPK2 PE=1 SV=1	29	1	cytosol;cytoskeleton;nucleus;other cell component	kinase activity;other molecular function	protein metabolism;other metabolic processes;stress response;transport;signal transduction;other biological processes	ENSG00000162889	MAPKAPK2
4.01473e+18	High	Q53EL6	Programmed cell death protein 4 OS=Homo sapiens OX=9606 GN=PDCD4 PE=1 SV=2	17	5	cytosol;nucleus;other cell component	nucleic acid binding activity	developmental processes;signal transduction;other biological processes	ENSG00000150593	PDCD4	1287	0.961	0.787	1159	0.879	1096	0.70001699703846	0.499671060873	0.582198509067186	0.750546553395197	0.208648654151844	0.675859330980435	0.95035420127738	0.855498769787771	0.910395624407932	0.931214174214137	0.54789535755873	0.918231791595688	30.40	45.99	43.31	15.26	358806289488911	518092268985926	287597059577886	28475019719121	239033275600679	542138912343261		393131145151564	740227452155948	308221861246729	413876186376713	397987333333333	229164604166667	383104708333333	169033270833333	211937651041667	163365302083333
4.02251e+18	High	ENSBTAP00000028853	UQCRC2 UniProtKB Gene Name|Bos taurus ubiquinol-cytochrome c reductase core protein II (UQCRC2), mRNA. [Source:RefSeq mRNA;Acc:NM_174630]|25|ENSBTAG00000021651|ENSBTAT00000028853	3	1	other membranes;mitochondrion	other molecular function	protein metabolism	ENSBIXG00000009402; ENSBIXG00005019127; ENSBTAG00000021651	LOC113883210; UQCRC2	10793	6639	0.615	100000	100000	100000	1e-17	1e-17	0.156679358807527	1e-17	1e-17	1e-17	0.00727117	0.0122222	0.491098374282973	0.00529319	0.00814011	0.00538007			53.50		17934381681374					166170414870655	352968439555155	100027961139202	270131322213792				11454441015625
4.02429e+18	Medium	P78406	mRNA export factor OS=Homo sapiens OX=9606 GN=RAE1 PE=1 SV=1	1	1	cytoskeleton;nucleus;other cell component	cytoskeletal activity;nucleic acid binding activity;other molecular function	cell cycle OR cell proliferation;cell organization and biogenesis;other metabolic processes;transport;other biological processes	ENSCANG00000033313; ENSCATG00000029401; ENSG00000101146; ENSMLEG00000037014; ENSMMUG00000000252; ENSMNEG00000043504; ENSPANG00000024502; ENSPPYG00000011159; ENSPTEG00000009095; ENSPTRG00000013658; ENSRBIG00000031999; ENSRROG00000044550; ENSTGEG00000013132	RAE1	100000	1170	0.010	100000		100000	1e-17	0.461326609548531	1e-17	1e-17		1e-17	0.00727117	0.830758847307051	0.00766988	0.00529319		0.00538007					546539719116473							467056255200193					34906734375
3.98862e+18	High	P55786	Puromycin-sensitive aminopeptidase OS=Homo sapiens OX=9606 GN=NPEPPS PE=1 SV=2	244	28	cytosol;nucleus;other cell component	other molecular function	protein metabolism;other metabolic processes;stress response	ENSG00000141279	NPEPPS	1316	1140	0.889	1318	1103	1249	0.65086232080762	0.380654832210631	0.914763151992449	0.972474680900086	0.979951600564894	0.925867744846363	0.929572351468582	0.765629832756565	0.984024952399557	0.995635167780668	0.994424507469574	0.988567251482727	124.53	44.52	43.41	91.57	590604838855278	68762425008155	554160722970297	374985876297893	930155178460287	584217886933509	165181318337302	646183576143083	158111346282186	195802639695795	612705816646108	307027854166667	377211125	508465583333333	325704302083333	279099458333333	6357068125
4.02831e+18	Medium	Q6ZTA4	Tripartite motif-containing protein 67 OS=Homo sapiens OX=9606 GN=TRIM67 PE=2 SV=3	1	1	cytoskeleton;other cell component	other molecular function	other biological processes	ENSG00000119283	TRIM67	2363	0.903	0.382	1300	0.550	1440	0.00692926648885606	0.240268483509903	0.0012450763735532	0.979107829980006	0.00022967934031537	0.642595616033585	0.0365439738893612	0.608781939949635	0.00747750584343365	0.996311013055961	0.00138180687381612	0.905445932702195	29.67	50.86	49.99	40.22	42771110721249	654837091045977			326333763576029	153693030018319	405154365909117	848209973778287			303852626869843	545390.25	27317315625	48422103125			22303009375
3.95158e+18	High	P11171	Protein 4.1 OS=Homo sapiens OX=9606 GN=EPB41 PE=1 SV=4	22	5	plasma membrane;other membranes;cytosol;cytoskeleton;nucleus;other cell component	cytoskeletal activity;other molecular function	cell cycle OR cell proliferation;cell organization and biogenesis;other biological processes	ENSG00000159023	EPB41	1631	1028	0.669	1715	0.837	1490	0.107891112612967	0.836993168610345	0.124720640283905	0.368049209914978	0.0207841971341622	0.556053246084687	0.36842988750962	0.971686732254685	0.420451822733803	0.709276569334187	0.0904310956072287	0.862444406515572	35.39	71.36	19.72	48.58	404390103134977	429664110279134	737347810701111	580992350493462	364761146611986	222239498714985	41683339343173	620530513484446	565207356087617	405828051958544	473242099063968	1553499375	258278354166667	317716270833333	433371302083333	4324286875	24929296875
3.94668e+18	High	Q00688	Peptidyl-prolyl cis-trans isomerase FKBP3 OS=Homo sapiens OX=9606 GN=FKBP3 PE=1 SV=1	85	8	nucleus	other molecular function		ENSG00000100442; ENSGGOG00000013322; ENSPPAG00000033157; ENSPTRG00000006305	FKBP3	1207	1067	0.922	1308	1091	1211	0.98971692555219	0.750779320893232	0.726598089304444	0.880459429561676	0.902618436876193	0.767295213491206	0.998991591785923	0.949104203677486	0.950989652139688	0.972135818537173	0.981711790214919	0.942644053086175	31.15	2025-06-20	39.79	25.67	64903902398769	5634788512719	337547146330743	439783398013018	379459947248284	291976950588635	258506494617424	585337911209186	39418747508613	224961330653209	360994610752855	2531265	414532229166667	4166659375	198391104166667	327327816666667	259338741666667
3.81815e+18	High	O95671	Probable bifunctional dTTP/UTP pyrophosphatase/methyltransferase protein OS=Homo sapiens OX=9606 GN=ASMTL PE=1 SV=3	5	2	cytosol	other molecular function	other metabolic processes	ENSG00000169093	ASMTL	0.812	0.971	1125	100000	100000	100000	0.192357468257404	0.564546609820939	0.464628433113576	1e-17	1e-17	1e-17	0.53970494956989	0.890214377325159	0.853382748182639	0.00529319	0.00814011	0.00538007	30.34	36.55	25.54		208885927604552	389949318818099	296428259132709	180858505402798	336028697502987	396680732730563	433499854862666	592281082141328	361426328717504				133412546875	2883490625	174223.75	134611765625	229656015625
3.81914e+18	High	P13639	Elongation factor 2 OS=Homo sapiens OX=9606 GN=EEF2 PE=1 SV=4	913	46	non-structural extracellular;plasma membrane;other membranes;cytosol;nucleus;other cell component	translation activity;nucleic acid binding activity;other molecular function	protein metabolism;other metabolic processes;other biological processes	ENSG00000167658; ENSGGOG00000012869; ENSPPAG00000042319; ENSPPYG00000009393; ENSPTRG00000010288	EEF2	1453	1053	0.714	1673	1163	1650	0.312875090077451	0.897588302160087	0.337026494948131	0.392516125200425	0.675085959149833	0.282505674758575	0.701595341369866	0.986698049250855	0.750938129531835	0.733364194049342	0.920515277018387	0.631868380692458	56.02	60.80	56.35	2025-08-19	225632503686225	202618216634033	580949082499563	181571980060337	129970020379435	405469711650737	211715581852219	181682065755906	536115699459419	443684464215336	315190300784058	333590466666667	144108352916667	14982658	341448983333333	13514280	888269283333333
3.82374e+18	High	Q9NPQ8	Synembryn-A OS=Homo sapiens OX=9606 GN=RIC8A PE=1 SV=3	2	2	plasma membrane;other membranes;other cell component	enzyme regulator activity;other molecular function	cell adhesion;cell organization and biogenesis;developmental processes;signal transduction;other biological processes	ENSG00000177963	RIC8A
3.82401e+18	High	ENSBTAP00000050994	Histone H3 [Source:UniProtKB/TrEMBL;Acc:E1BGN3]|2|ENSBTAG00000024003|ENSBTAT00000033058	273	1	nucleus;other cell component	nucleic acid binding activity;other molecular function		ENSBTAG00000024003	HIST2H3D	1368	1115	0.890	1357	1085	1410	0.505382256712102	0.37923330144521	0.822960520608039	0.991844331730837	0.882800294367499	0.714716132848272	0.854279290398757	0.764699261447673	0.969506615754849	0.998581978850019	0.978508831648954	0.929202203003453	48.51	42.59	48.73	44.10	290269771469688	339017863271838	111494052647406	239464154587465	232124277713828	962899171191357	215650368310096	25425806454053	830303559929246	213907320755009	251463086773486	9402907.75	18539128	25068766203125	6552989.25	17823155.5	15864340.5
3.82423e+18	High	Q68EM7	Rho GTPase-activating protein 17 OS=Homo sapiens OX=9606 GN=ARHGAP17 PE=1 SV=1	46	7	plasma membrane;other membranes;cytosol;other cell component	enzyme regulator activity;other molecular function	cell organization and biogenesis;transport;signal transduction;other biological processes	ENSG00000140750; ENSG00000288353	ARHGAP17	1224	1038	0.824	1208	0.990	1324	0.929334238635729	0.875861624633923	0.741017857060092	0.724251756352826	0.504204386621172	0.850483737790279	0.992209140564519	0.983919251757248	0.952156220915606	0.926530940176993	0.831520381389716	0.973515141433639	33.69	37.28	26.24	27.95	985294901769227	100865888600464	510306355555501	528388826721286	750698577540761	347215330463799	88410741240783	869688800620252	530988291850487	379499483032147	600652029392545	382195875	629294197916667	745855.5	2999291875	393276239583333	513058692708333
3.82741e+18	High	Q9Y2W2	WW domain-binding protein 11 OS=Homo sapiens OX=9606 GN=WBP11 PE=1 SV=1	3	1	cytosol;nucleus;other cell component	nucleic acid binding activity;other molecular function	RNA metabolism OR transcription;other metabolic processes	ENSG00000084463	WBP11	1387	1537	0.937	1663	1199	1121	0.480150637573721	0.00491575028867675	0.893585827800623	0.417896348090871	0.70182560604399	0.738782415979961	0.847128623481675	0.029256051158356	0.979608468989864	0.75994799601468	0.926808854951776	0.931848086036685	1968-09-01	41.58	31.74	14.68	720225870250675	627941818059817		656478683865167	358182951764874		68248339705791	392268831664087	425752069888854	44886515669647	364460283310519		45999828125	464333.25		48861265625	24479715625
3.83452e+18	High	Q05655	Protein kinase C delta type OS=Homo sapiens OX=9606 GN=PRKCD PE=1 SV=2	124	17	non-structural extracellular;plasma membrane;other membranes;cytosol;mitochondrion;ER/Golgi;nucleus;other cytoplasmic organelle;other cell component	enzyme regulator activity;kinase activity;other molecular function	cell cycle OR cell proliferation;cell organization and biogenesis;protein metabolism;other metabolic processes;stress response;transport;signal transduction;other biological processes	ENSG00000163932	PRKCD	1121	1031	0.873	1499	1252	1475	0.648575073587277	0.877775308361078	0.904568760682527	0.688056255267367	0.308027084475001	0.568981607781631	0.92842068409337	0.984046119723015	0.981161820830427	0.911725762457071	0.682380748635087	0.869318808009723	79.07	1946-03-01	70.52	56.00	141160087176334	138427848994875	189936825660182	11583512988976	123062146094928	116122159459382	121486420085505	166726309018184	915051266886187	138950955132244	11831930450594	35636428125	9015699125	102360841666667	111634113854167	862153058333333	841057991666667
3.85102e+18	High	P31939	Bifunctional purine biosynthesis protein PURH OS=Homo sapiens OX=9606 GN=ATIC PE=1 SV=3	211	20	plasma membrane;other membranes;cytosol	other molecular function	other metabolic processes;developmental processes;other biological processes	ENSG00000138363; ENSGGOG00000007916; ENSPPAG00000031346	ATIC; HEL-S-70p	1054	1063	1021	1227	1274	1170	0.394662910385485	0.919849555188225	0.365440043866655	0.601388315886352	0.322422836083107	0.664157159027947	0.788691883994664	0.992076458387904	0.777595095541591	0.876634889557118	0.697828834736571	0.914148898662061	1962-11-01	29.91	2028-02-01	51.54	162506688707743	164582002307547	198766154890555	302779581273005	211657524500065	16939279930514	1662753981971	167616492237836	160538396100338	972507806368592	203617362033521	3056404375	103790769791667	1217006	11682349375	2253568	144655572916667
3.8646e+18	High	ENSBTAP00000025405	SRP54 UniProtKB Gene Name|Bos taurus signal recognition particle 54kDa (SRP54), mRNA. [Source:RefSeq mRNA;Acc:NM_001038201]|21|ENSBTAG00000019085|ENSBTAT00000025405	4	4	cytosol;ER/Golgi;translational apparatus;nucleus;other cell component	nucleic acid binding activity;other molecular function	cell organization and biogenesis;transport;developmental processes;other biological processes	ENSAMEG00000015544; ENSANAG00000022133; ENSBGRG00000009974; ENSBIXG00000015450; ENSBIXG00005004590; ENSBMSG00010000198; ENSBMUG00000003513; ENSBTAG00000019085; ENSCAFG00000013331; ENSCAFG00020023427; ENSCAFG00030006175; ENSCAFG00040015385; ENSCAFG00805003240; ENSCAFG00845001751; ENSCANG00000028532; ENSCATG00000034083; ENSCHIG00000026345; ENSCJAG00000006581; ENSCLAG00000015076; ENSCSAG00000015575;…	FAM177A1; LOC111161802; Srp54; SRP54	0.660	1019	1544	100000	100000	100000	0.0370370618801212	0.791599120522261	0.0382396929620106	1e-17	1e-17	1e-17	0.158631387276531	0.95833098839223	0.171020095334751	0.00529319	0.00814011	0.00538007	48.77		76.16			633015482080895	308363917249123		165232232685006		500324879873203	105523496578461	203794423519068					468084984375	181238854166667		11292659375
3.87755e+18	High	Q9NX63	MICOS complex subunit MIC19 OS=Homo sapiens OX=9606 GN=CHCHD3 PE=1 SV=1	11	2	other membranes;mitochondrion;nucleus	other molecular function	cell organization and biogenesis	ENSG00000106554	CHCHD3	0.696	1116	1285	3027		2248	0.0102500878987135	0.546349908017421	0.11675627311251	0.0067717438261703		0.0483174392650747	0.0526591015330027	0.878179967624662	0.401117341950481	0.0280593049137905		0.172041413146185	37.19	29.00	23.29		882858543504269	42299043821637	915359826055798	582003880552688		882229506342045	854937765700487	757485074466192	117077025304363			163540078125	563869515625	31278140625	5379966875	4331815625
3.89007e+18	High	Q8NG11	Tetraspanin-14 OS=Homo sapiens OX=9606 GN=TSPAN14 PE=1 SV=1	15	3	plasma membrane;other membranes;ER/Golgi;other cell component	other molecular function	protein metabolism;other metabolic processes;other biological processes	ENSCATG00000031568; ENSCSAG00000009464; ENSG00000108219; ENSGGOG00000005770; ENSMMUG00000013895; ENSMNEG00000032257; ENSNLEG00000029109; ENSPPAG00000030989; ENSPPYG00000002287; ENSPTRG00000002686; ENSTGEG00000017083	TSPAN14	1458	1286	0.927	1370	0.983	1084	0.373645967917068	0.149200199562256	0.976947064370738	0.837037568745486	0.48558489078473	0.668443735450884	0.768453115246916	0.460744081900869	0.995397729158789	0.961680264217592	0.825450397798243	0.916769063294658	1998-09-01	43.14	1931-05-01	23.48	457747312981487	512425183217629	559385561963086	312240782605867	6554328661529	346679505791161	451009668282121	417879628686709	463467741973075	265234829360472	353497235626806	429125479166667	292356864583333	378914166666667	328775166666667	232398708333333	447950135416667
3.9488e+18	High	Q7Z2Z2	Elongation factor-like GTPase 1 OS=Homo sapiens OX=9606 GN=EFL1 PE=1 SV=2	3	1	cytosol;other cell component	translation activity;nucleic acid binding activity;other molecular function	cell organization and biogenesis;protein metabolism;other metabolic processes	ENSG00000140598	EFL1	100000	1118	0.010	100000		100000	1e-17	0.788062847086093	1e-17	1e-17		1e-17	0.00727117	0.95833098839223	0.00766988	0.00529319		0.00538007						210955356119507						188704469714223						155991.5
3.89581e+18	Medium	Q8TBY8	Polyamine-modulated factor 1-binding protein 1 OS=Homo sapiens OX=9606 GN=PMFBP1 PE=1 SV=3	1	1	cytoskeleton;other cell component		other biological processes	ENSG00000118557	PMFBP1	0.765	0.907	1426	0.539	0.753	0.566	0.00914034308934819	0.0630243752865922	0.00580965025443714	0.000129705330677909	0.00181135759637385	0.000176983326681146	0.0472537866224071	0.250059399457996	0.0317188966721671	0.000612305238822457	0.010003825830486	0.000843218990993942	26.22	17.90	30.15	2025-04-23	839575600790203	487501286703467	711325779086559	109731304811817	913326511241178	766658652595494	945248905789292	537560965346695	635296219692633	143481981108463	103277325468694		5362253	3604841.25	4180770.25	8167227	6242054
3.90335e+18	High	Q9BSF0	Small membrane A-kinase anchor protein OS=Homo sapiens OX=9606 GN=C2orf88 PE=1 SV=2	12	4	plasma membrane;other membranes	other molecular function		ENSG00000187699	C2orf88	1411	0.920	0.612	1732	1023	2057	0.480616207003376	0.307796663836923	0.1412273216045	0.359075138757828	0.621879898160891	0.110120121640529	0.847133414175914	0.68943903922259	0.459169116105335	0.700240471023144	0.894231196941394	0.340682455002509	27.18	55.77	76.19	81.87	433810510222139	450966437356598	262930204127786	295978200442147	196219926364277	580532503363826	119264197242344	500266775493218	242237537564197	12056134984226	476803566762875	974696166666667	277068760416667	333468333333333	154535489583333	220294578125	134104875
3.91095e+18	High	Q9UPN3	Microtubule-actin cross-linking factor 1, isoforms 1/2/3/5 OS=Homo sapiens OX=9606 GN=MACF1 PE=1 SV=4	39	6	plasma membrane;other membranes;cytoskeleton;ER/Golgi;other cell component	cytoskeletal activity;other molecular function	cell-cell signaling;cell organization and biogenesis;stress response;transport;signal transduction;other biological processes	ENSG00000127603	MACF1	100000	1367	0.010	1457	0.010	1371	1e-17	0.103027881407756	1e-17	0.710849170942081	1e-17	0.784183213772734	0.00727117	0.358406697590775	0.00766988	0.919326430621309	0.00814011	0.951493228772442	52.82		55.20	7.00	309739316129817	254706043741653	649266269325407				640102922544185	179711674769016	433399277405368		310108510311942	34238740625	197826208333333	1883430625	381601958333333
3.91168e+18	High	Q9UJJ9	N-acetylglucosamine-1-phosphotransferase subunit gamma OS=Homo sapiens OX=9606 GN=GNPTG PE=1 SV=1	2	2	other membranes;ER/Golgi;other cytoplasmic organelle	other molecular function	protein metabolism;other metabolic processes;transport	ENSG00000090581	GNPTG	100000	100000		100000			1e-17	1e-17		1e-17			0.00727117	0.0122222		0.00529319								681555755364112												50397821875
3.91255e+18	High	P15880	40S ribosomal protein S2 OS=Homo sapiens OX=9606 GN=RPS2 PE=1 SV=2	132	9	cytosol;translational apparatus;nucleus;other cell component	nucleic acid binding activity;other molecular function	protein metabolism;other metabolic processes;other biological processes	ENSCATG00000040770; ENSCSAG00000011216; ENSG00000140988; ENSGGOG00000009371; ENSMMUG00000029267; ENSMMUG00000047277; ENSPANG00000021004; ENSPPYG00000006975; ENSPTEG00000034406; ENSPTRG00000052871; ENSRROG00000035267; ENSTGEG00000003871	LOC112626210; RPS2	1546	1136	0.722	1776	1097	1684	0.20667187185301	0.257107101381743	0.321661161516577	0.270350665891308	0.95266114609316	0.233308266946514	0.56320743809	0.634651851600891	0.734730877005571	0.599285145643585	0.990467076563476	0.571209032631862	37.79	31.97	36.66	47.40	591240336179694	744922846842534	329832774875018	473676143255083	300005148283693	267259317504325	590016460312283	659389638361141	301911901900672	83080707717831	548437385877275	300372766666667	377617008333333	550835183333333	193857033333333	352553958333333	205036020833333
3.91313e+18	High	ENSBTAP00000043489	PSMD14 UniProtKB Gene Name|Bos taurus proteasome (prosome, macropain) 26S subunit, non-ATPase, 14 (PSMD14), mRNA. [Source:RefSeq mRNA;Acc:NM_001076067]|2|ENSBTAG00000021691|ENSBTAT00000046166	34	3	non-structural extracellular;cytosol;nucleus;other cell component	enzyme regulator activity;other molecular function	protein metabolism;DNA metabolism;other metabolic processes;stress response;other biological processes	ENSAMEG00000012380; ENSANAG00000027632; ENSBGRG00000015635; ENSBIXG00000025821; ENSBIXG00005021873; ENSBMSG00010011825; ENSBMUG00000017217; ENSBTAG00000021691; ENSCAFG00000009963; ENSCAFG00020006087; ENSCAFG00030014090; ENSCAFG00040022108; ENSCAFG00845029657; ENSCANG00000042469; ENSCATG00000042467; ENSCCAG00000037970; ENSCCNG00000010394; ENSCGRG00001019908; ENSCJAG00000005572; ENSCLAG00000010278;…	LOC101346477; LOC111140976; Psmd14; PSMD14	1422	1065	0.745	1667	1414	1867	0.419549735467932	0.894495679348372	0.4375651249928	0.412007393397579	0.193258237069125	0.138815636294128	0.801625786710307	0.986698049250855	0.832996287590958	0.754301384120301	0.522705756673499	0.407303363976783	28.87	25.51	2025-06-22	52.43	803602650152131	107692077750807	601003533180065	826682569723396	564237294514655	527568647515959	111666112783911	101447869821613	714158651028414	654286148889771	251835119165421	322963302083333	513249875	7963319375	353235854166667	615294260416667	38562328125
3.93028e+18	High	P31948	Stress-induced-phosphoprotein 1 OS=Homo sapiens OX=9606 GN=STIP1 PE=1 SV=1	418	28	cytosol;ER/Golgi;nucleus;other cell component	other molecular function	other biological processes	ENSG00000168439; ENSPTRG00000003820	HEL-S-94n; STIP1	1200	1022	0.877	1297	1120	1259	0.942427896710365	0.785691709412039	0.882630634056475	0.842664409300589	0.909802801130101	0.884391191633194	0.995297871593012	0.95833098839223	0.977557957088104	0.964840151001195	0.981808651193302	0.983142237316258	2028-10-01	1953-10-01	13.30	16.19	132433649836882	135673207938433	111683398318503	113556811540808	105198205820875	919332790292183	120379876411226	138120066035244	105869462007575	654522097732256	703705436741958	884422583333333	845835366666667	10032391.5	656411791666667	845195688541667	718968379166667
3.93333e+18	High	Q6ZNJ1	Neurobeachin-like protein 2 OS=Homo sapiens OX=9606 GN=NBEAL2 PE=1 SV=2	53	19	plasma membrane;other membranes;cytosol;ER/Golgi	other molecular function	other biological processes	ENSG00000160796	NBEAL2	0.979	1049	1100	1174	1257	1124	0.539329175415878	0.964873181204811	0.401299762150454	0.767756895057731	0.586859187559505	0.753302669717421	0.871899493708447	0.995606502723473	0.805443051237498	0.94044004979029	0.877294240376373	0.937119233318588	19.23	74.71	34.81		692257964869321	508984209068805	498573024966085		24004994367857	777653152226909	555910789998503	280138756291087	568541862502343				442135567708333	376369729166667	293033		164060135416667
3.93481e+18	High	ENSBTAP00000006190	DYNLL2 UniProtKB Gene Name|Bos taurus dynein, light chain, LC8-type 2 (DYNLL2), mRNA. [Source:RefSeq mRNA;Acc:NM_001113303]|19|ENSBTAG00000025313|ENSBTAT00000006190	53	2	plasma membrane;other membranes;cytosol;cytoskeleton;other cell component	other molecular function	other biological processes	ENSABRG00000017541; ENSACAG00000005974; ENSACCG00020008182; ENSACDG00005012891; ENSACOG00000015791; ENSAMEG00000025704; ENSAMEG00000026596; ENSANAG00000037487; ENSANIG00000007052; ENSAPLG00000019910; ENSAPLG00020014135; ENSAZOG00000019324; ENSBGRG00000015060; ENSBIXG00000006609; ENSBIXG00005026989; ENSBMSG00010013912; ENSBOBG00000012952; ENSBTAG00000025313; ENSCABG00000017156; ENSCAFG00000017436;…	DYL2; dynll2; Dynll2; DYNLL2; dynll2.L; LOC101341834; LOC106489783; LOC106554720; LOC111151427; LOC114655537; LOC117799880	1135	1017	0.876	0.968	0.834	0.952	0.720107937806287	0.735739917546233	0.949124327616952	0.156658438532882	0.0219218033485564	0.195304954768	0.954785300387848	0.946420582881156	0.9926629700301	0.42701506031421	0.0945477486488685	0.516864379672687	14.95	2025-09-15	2025-03-02		372196780205773	497281527353375	412191151789984	33015733173835	438160359944139	355213978764343	399652461492894		411304565188343			459699671875	2377169.25	3677161.5	2422626.25	2457338.75	2994570.5
3.94175e+18	High	ENSBTAP00000000518	APOA1BP UniProtKB Gene Name|Bos taurus apolipoprotein A-I binding protein (APOA1BP), mRNA. [Source:RefSeq mRNA;Acc:NM_205796]|3|ENSBTAG00000000404|ENSBTAT00000000518	5	1	non-structural extracellular;mitochondrion	other molecular function	cell organization and biogenesis;other metabolic processes;transport;developmental processes;other biological processes		APOA1BP; NAXE	1090	0.920	0.784	1742	1668	2050	0.640193174197951	0.0886069792116864	0.562325859615103	0.344740549997822	0.0082481561635781	0.0463761629316759	0.925067651785883	0.324333062174733	0.906101598023982	0.685675670010227	0.040868372429234	0.166057424325338	17.98	33.36	18.91	13.70	964136410042321	137366560077798	111598660374207	126076725347749	115439240055121	628580674148238	147238804959395	149368085471072	104554791251143		723419871657426	5956153125	6157805625	10157606875	655913.75	9383805625	788959875
3.94205e+18	High	ENSBTAP00000043895	FYTTD1 UniProtKB Gene Name|Bos taurus forty-two-three domain containing 1 (FYTTD1), mRNA. [Source:RefSeq mRNA;Acc:NM_001001137]|1|ENSBTAG00000014874|ENSBTAT00000046614	2	1	nucleus	nucleic acid binding activity	other metabolic processes;transport	ENSBIXG00000022768; ENSBIXG00005008813; ENSBTAG00000014874	FYTTD1
3.94567e+18	High	Q9P2E9	Ribosome-binding protein 1 OS=Homo sapiens OX=9606 GN=RRBP1 PE=1 SV=5	180	26	other membranes;ER/Golgi;translational apparatus	other molecular function	protein metabolism;other metabolic processes;transport	ENSG00000125844	RRBP1	1304	1047	0.826	1557	1239	1482	0.660549548557138	0.982228293472778	0.763178329291751	0.606339192789807	0.358227449459219	0.589035160038553	0.934749341142299	0.997551179935741	0.955978972339238	0.880428269685449	0.734806460884503	0.882428350623196	118.00	23.83	16.81	55.71	220856102644916	290753388646331	305184284157178	401990668089691	247026682044835	326307401106683	322774962049658	378037136792297	269299613036487	451217772235181	303932091406288	124888516666667	141057731770833	214998367708333	179370045833333	299198942708333	168828329166667
3.89831e+18	High	P55008	Allograft inflammatory factor 1 OS=Homo sapiens OX=9606 GN=AIF1 PE=1 SV=1	141	7	plasma membrane;other membranes;cytosol;cytoskeleton;nucleus;other cell component	cytoskeletal activity;other molecular function	cell cycle OR cell proliferation;cell organization and biogenesis;stress response;transport;developmental processes;signal transduction;other biological processes	ENSG00000204472; ENSG00000206428; ENSG00000234836; ENSG00000235588; ENSG00000235985; ENSG00000237727; ENSGGOG00000012011; ENSMNEG00000036677; ENSNLEG00000006140; ENSPPAG00000039190	AIF1	1317	1029	0.802	1455	1118	1412	0.648406695764521	0.855760418337197	0.741157410379701	0.780836779157623	0.921777674319106	0.709893030454418	0.92842068409337	0.978582752422474	0.952156220915606	0.945733042825983	0.986002616970221	0.929202203003453	47.25	46.64	46.50	42.94	116220400721535	138976849654336	474283585854474	760548578822599	798086428634489	284154645591969	112680738688571	124397837705265	438098677182355	687327288682514	684072462520018	2770238375	742283591666667	102766801666667	278757042708333	566071177083333	5454455.25
4.02964e+18	High	O75563	Src kinase-associated phosphoprotein 2 OS=Homo sapiens OX=9606 GN=SKAP2 PE=1 SV=1	105	12	plasma membrane;other membranes;cytosol;nucleus;other cell component		signal transduction;other biological processes	ENSG00000005020	SKAP2	0.864	1100	1287	1059	1160	0.940	0.0547988518093472	0.48315935794661	0.0273151246042893	0.300414080156006	0.692007904814297	0.143525589015897	0.218885420017851	0.847554771432327	0.128047189418929	0.63511275644065	0.92422459665273	0.417450422423871	45.46	14.48	41.52	48.41	217095726534587	213313932269586	44492198598769	254431743992722	340930368220145	304463769332392	191648621741277	118406967914441	28198993402058	352324576608423	348513479197373	120783278333333	138656031666667	157735555416667	261499956458333	189371830833333	233006021666667
4.04009e+18	High	P16452	Erythrocyte membrane protein band 4.2 OS=Homo sapiens OX=9606 GN=EPB42 PE=1 SV=3	4	2	plasma membrane;other membranes;cytoskeleton	cytoskeletal activity;other molecular function	cell organization and biogenesis;protein metabolism;other metabolic processes;developmental processes;other biological processes	ENSG00000166947	EPB42
4.04368e+18	High	Q14254	Flotillin-2 OS=Homo sapiens OX=9606 GN=FLOT2 PE=1 SV=2	43	11	plasma membrane;other membranes;cytoskeleton;other cytoplasmic organelle;other cell component		cell adhesion;transport;other biological processes	ENSCANG00000043137; ENSCATG00000032010; ENSCSAG00000007098; ENSG00000132589; ENSGGOG00000015958; ENSMLEG00000030359; ENSMMUG00000012523; ENSMMUG00000060032; ENSMNEG00000043993; ENSNLEG00000003105; ENSPPAG00000015814; ENSPTEG00000026674; ENSPTRG00000008939; ENSRBIG00000039222; ENSRROG00000031293	FLOT2	1043	1185	1105	1669	1558	1508	0.399059817275501	0.136567456658759	0.210637494090962	0.421664563624452	0.00498814909340983	0.527805300788389	0.793078827947543	0.431336818555883	0.589868047785591	0.763488533805339	0.0257489299020441	0.845683034406583	1957-11-01	2025-11-06	2025-09-21	22.62	313162551391305	35670634122029	395252307534991	358628342480971	328529497764462	370301895039057	252932712173759	354733396890728	248240098791179	321601503373959	316699317585824	208604783333333	20001258125	263767454166667	23230693125	26692465625	2245307.5
4.17314e+18	High	P29590	Protein PML OS=Homo sapiens OX=9606 GN=PML PE=1 SV=3	21	5	other membranes;cytosol;ER/Golgi;nucleus;other cytoplasmic organelle;other cell component	nucleic acid binding activity;other molecular function	cell cycle OR cell proliferation;cell organization and biogenesis;protein metabolism;other metabolic processes;stress response;transport;developmental processes;signal transduction;other biological processes	ENSG00000140464	PML	1301	1092	0.963	6392	5126	5425	0.702666376986759	0.69908695896126	0.751526223934772	2.50597e+07	0.954792	5.89155e+08	0.950386276530628	0.940713285064677	0.952797150888495	1.25161e+08	7.64608	2.92056e+09	1954-11-01	13.64	38.01		103151209576355	955408773544333	818505287963276	537128619415889	442618909148908		101248489943583	760587766337082	450132579186767			951268333333333	658812479166667	7064795625	481071072916667	399781208333333	302504208333333
4.18108e+18	High	ENSBTAP00000054280	KRT3 HGNC Symbol|keratin 3 [Source:HGNC Symbol;Acc:6440]|5|ENSBTAG00000045662|ENSBTAT00000065713	77	0	cytoskeleton			ENSBTAG00000045662	KRT3
4.18401e+18	High	ENSBTAP00000015828	PLEC HGNC Symbol|plectin [Source:HGNC Symbol;Acc:9069]|14|ENSBTAG00000011922|ENSBTAT00000015828	1084	2						1673	1131	0.676	1507	0.901	1333	0.0761637272691698	0.386667599136494	0.160942080685339	0.704969656502791	0.145947476962162	0.891626840803674	0.285895148727451	0.771344007867711	0.498810752503831	0.916572594140399	0.430505101283111	0.984403083425172	1981-12-01	34.16	1963-10-01			267678797740899	223207029492219		109833613570492	670920195370746		179906769809811	15474796814648		952801268884265			1979358	13118845625		7506486875
4.19141e+18	High	O14979	Heterogeneous nuclear ribonucleoprotein D-like OS=Homo sapiens OX=9606 GN=HNRNPDL PE=1 SV=3	157	7	cytosol;nucleus;other cell component	nucleic acid binding activity	RNA metabolism OR transcription;other metabolic processes;other biological processes	ENSG00000152795; ENSPPAG00000043177; ENSPTRG00000016217	HNRNPDL; HNRPDL	1153	1134	1029	1443	1224	1175	0.803530443760271	0.285392294172198	0.38624191432295	0.860573360716675	0.479495341195275	0.673097356165361	0.966004700486538	0.666472487854547	0.799155587650267	0.971291473160789	0.825421169609007	0.917336362595925	47.81	26.95	36.04	1939-04-01	471751472356405	351704775853102	160719161730802	383378062949176	313242128858953	219385421701774	344433930150951	319098521098909	161515593669825	140501025838806	146117713427006	153334966666667	301301127083333	260069033333333	944616.25	28534570625	2140827.25
4.20176e+18	High	P63313	Thymosin beta-10 OS=Homo sapiens OX=9606 GN=TMSB10 PE=1 SV=2	4	1	cytoskeleton;other cell component	cytoskeletal activity	cell organization and biogenesis;other biological processes	ENSANAG00000020259; ENSBMSG00010018283; ENSCAFG00000007875; ENSCAFG00030012049; ENSCAFG00040005688; ENSCATG00000040005; ENSCCAG00000026929; ENSCCNG00000023961; ENSCGRG00001017927; ENSCJAG00000086618; ENSCLAG00000010365; ENSCSAG00000019592; ENSFCAG00000046545; ENSG00000034510; ENSHGLG00000016606; ENSJJAG00000002911; ENSJJAG00000009987; ENSLAFG00000021694; ENSLCNG00005012180; ENSMICG00000047627; EN…	DKFZp469K1916; LOC101341954; LOC101617512; LOC105879799; LOC111148051; LOC112820241; LOC113221573; LOC113938704; Tmsb10; TMSB10	1293	0.547	0.434	1795	1525	3125	0.703845725457404	2.9754	7.13115e+09	0.254354163593553	0.0218091468157007	0.000176908292381484	0.950386276530628	34.0809	0.000468009492199241	0.578515019479555	0.0942676907584553	0.000843218990993942	54.60	58.48	45.38	40.38	223779652431272	278411448916311	753161915241024	236507181665669	165753317751086	582289890331088	23452977461692	456127074029652		155127756916983	96258144779208	705977.25	1429249625	2058720875	4426659375	1760307	1132827.25
4.20411e+18	High	Q07960	Rho GTPase-activating protein 1 OS=Homo sapiens OX=9606 GN=ARHGAP1 PE=1 SV=1	219	9	other membranes;cytosol;other cytoplasmic organelle;other cell component	enzyme regulator activity;other molecular function	transport;signal transduction;other biological processes	ENSG00000175220	ARHGAP1	1265	1084	0.859	1616	1180	1433	0.787609042385891	0.663672247571607	0.918024901530393	0.529261829637771	0.692955062046581	0.680955258586421	0.966004700486538	0.929550777931175	0.984956526710293	0.837644077268491	0.92422459665273	0.918747346636704	24.26	17.27	16.28	1994-12-01	282647599129026	431401605992437	297892982112541	251750993960274	294321997504998	207572391711348	320552678146781	370515673527889	266595212310996	17437389188204	216595141259298	17435815625	180523104166667	319001066666667	17508463125	187376566666667	20115191875
4.20742e+18	High	ENSBTAP00000002967	CD59 UniProtKB Gene Name|Bos taurus CD59 molecule, complement regulatory protein (CD59), mRNA. [Source:RefSeq mRNA;Acc:NM_001037446]|15|ENSBTAG00000002302|ENSBTAT00000002967	8	2	plasma membrane;other membranes	other molecular function	other biological processes	ENSBIXG00000019383; ENSBTAG00000002302	CD59	0.010		100000	0.010	1088	0.010	1e-17		1e-17	1e-17	0.908030908840703	1e-17	0.00727117		0.00766988	0.00529319	0.981808651193302	0.00538007		73.02		64.97					114499012601645	365198326619842					372998138559424	100703215625					78253396875
4.23456e+18	High	Q8N6H7	ADP-ribosylation factor GTPase-activating protein 2 OS=Homo sapiens OX=9606 GN=ARFGAP2 PE=1 SV=1	13	6	plasma membrane;other membranes;cytosol;ER/Golgi	enzyme regulator activity;other molecular function	cell organization and biogenesis;transport	ENSG00000149182; ENSGGOG00000008555	ARFGAP2	1291	1120	0.886	2214	1677	2695	0.828580333520823	0.755807069350825	0.914261027385346	0.139046613141653	0.0831033455211114	0.0322695269210271	0.974086021567872	0.952360728614055	0.983804208981594	0.3922727160477	0.282796507976089	0.122209801716375	58.88	23.69	67.56		172193780798001	382954533683018	13187086481502	194077946211878	2900027402402	199214010234612	558486732623142	312393556847856	115234134165096			777911510416667	10997778125	283176.75	775062291666667	14445090625	198199958333333
4.23579e+18	High	O43924	Retinal rod rhodopsin-sensitive cGMP 3',5'-cyclic phosphodiesterase subunit delta OS=Homo sapiens OX=9606 GN=PDE6D PE=1 SV=1	3	1	other membranes;cytosol;cytoskeleton;other cell component	enzyme regulator activity;other molecular function	other biological processes	ENSANAG00000018054; ENSCCAG00000029102; ENSG00000156973; ENSGGOG00000013512; ENSPPAG00000030664; ENSPPYG00000013270; ENSPTRG00000013030; ENSRROG00000028971; ENSSBOG00000026518	PDE6D	1052	0.891	0.847	0.800	0.769	0.908	0.621414456210841	0.166753546470389	0.832828326745735	0.0711861141321461	0.0180603672048161	0.174389488751565	0.912889161446502	0.491392820344224	0.970125789756747	0.229241589370474	0.079869952280403	0.479646391773518	43.72	2025-01-01	1975-06-01	32.01	691150703158668	107167196282304	435040675020532	651248932385543	662905507602181		739474458026445	813575572962607			107530012533974	6783824375	441428375	7924506875	25569228125	4847201875	453057.25
4.24075e+18	High	O43586	Proline-serine-threonine phosphatase-interacting protein 1 OS=Homo sapiens OX=9606 GN=PSTPIP1 PE=1 SV=1	8	3	plasma membrane;other membranes;cytosol;cytoskeleton;other cell component	cytoskeletal activity;other molecular function	cell adhesion;cell organization and biogenesis;stress response;transport;signal transduction	ENSG00000140368	PSTPIP1	1231	1022	0.798	1481	1700	1414	0.806616119854412	0.799943008777915	0.622769222067207	0.687253181477617	0.038491603816309	0.733619246976931	0.966004700486538	0.959871430506507	0.930796835257634	0.911725762457071	0.153707037881029	0.931555587586921	57.55		56.15	45.44	533936624471895	487540061159775	130216971091622	387634057199467			497295215504173	445588573945909	12738654652619	189409496047852	972850976594743		341017921875	360512796875	765341640625	2885134140625
4.24195e+18	High	P05155	Plasma protease C1 inhibitor OS=Homo sapiens OX=9606 GN=SERPING1 PE=1 SV=2	89	7	non-structural extracellular;ER/Golgi;other cell component	enzyme regulator activity	stress response;other biological processes	ENSG00000149131	SERPING1	1224	1029	0.801	1225	1045	1295	0.944760650004207	0.776350828492436	0.648916097199275	0.726709852890749	0.64589303496816	0.949856876829044	0.995297871593012	0.956939390606983	0.938677662462295	0.927312221260463	0.908304562683161	0.991440270291457	58.34	33.20	30.71	18.29	832771580695203	163226236010064	508734161141633	901649744487168	113153514037125	560878704293725	119216632854499	161364287807037	86430300971838	832173595542809	99903800767305	691821895833333	531879666666667	1206980.75	299005140625	671091822916667	773338270833333
4.15718e+18	High	ENSBTAP00000046374	SRSF1 UniProtKB Gene Name|Bos taurus serine/arginine-rich splicing factor 1 (SRSF1), mRNA. [Source:RefSeq mRNA;Acc:NM_001076394]|19|ENSBTAG00000014766|ENSBTAT00000049486	172	11	nucleus;other cell component	nucleic acid binding activity;other molecular function	cell organization and biogenesis;RNA metabolism OR transcription;other metabolic processes;transport;developmental processes;signal transduction;other biological processes	ENSAMEG00000002635; ENSBGRG00000015169; ENSBIXG00000009702; ENSBIXG00005004643; ENSBMSG00010013843; ENSBTAG00000014766; ENSCAFG00000017430; ENSCAFG00040026029; ENSCAFG00845017208; ENSCCAG00000029484; ENSCHIG00000010787; ENSCLAG00000014707; ENSCPOG00000032681; ENSCWAG00000007992; ENSECAG00000016654; ENSG00000136450; ENSJJAG00000000102; ENSLAFG00000025743; ENSMFAG00000040003; ENSMLEG00000040509; EN…	LOC101342250; Srsf1; SRSF1	1099	0.960	0.912	1275	1155	1356	0.571529370966752	0.268494498256416	0.721084678280489	0.789209807060711	0.720325319365022	0.848424631661501	0.889632810151854	0.650586744730701	0.948630928277246	0.948209717271185	0.932529863315548	0.973515141433639	30.44	1985-10-01	38.04	52.68	666299663531196	356344179205301	504917770924299	563886270437333	52272192546207	645809033859593	710763263778044	327293301186877	482903879815353	109369162593008	79007756782192	324056017083333	425556360416667	26349965.25	29676208.25	41969674.75	357249947916667
4.25459e+18	Medium	Q9BTZ2	Dehydrogenase/reductase SDR family member 4 OS=Homo sapiens OX=9606 GN=DHRS4 PE=1 SV=3	3	1	other membranes;cytosol;mitochondrion;ER/Golgi;nucleus;other cytoplasmic organelle	other molecular function	other metabolic processes;other biological processes	ENSG00000157326; ENSG00000284807	DHRS4	0.970	0.787	0.811	1412	1455	1794	0.499033786231597	0.0404571174250712	0.658534445959443	0.793505408437445	0.177965150633734	0.282318404101319	0.853643690638924	0.177643777819652	0.939791379195741	0.949441312289072	0.491196899858508	0.631868380692458	1941-01-01		15.37			354591916939381	361730434383297			369120463039202	407934067066735		50741851315812			2536475625		2622039375	212604671875
4.26144e+18	High	A8MWD9	Putative small nuclear ribonucleoprotein G-like protein 15 OS=Homo sapiens OX=9606 GN=SNRPGP15 PE=5 SV=2	13	2	nucleus;other cell component	nucleic acid binding activity	cell organization and biogenesis;RNA metabolism OR transcription;other metabolic processes		SNRPGP15	1926	1277	1096	1889	0.981	0.895	0.0794655785832918	0.279130662953709	0.41058978559883	0.273317425256289	0.546964862801744	0.239917158537698	0.295151228461028	0.659087205641993	0.813689235510435	0.602353012342405	0.855002315210534	0.580650569865174	2025-02-01	1983-06-01	106.29		434644701579481	428396020035645			926412322948551	102042100819815	177847934465897	620504908600232	483893513982693		991388792017323		277601546875	316778578125			6331487890625
4.2623e+18	High	P09237	Matrilysin OS=Homo sapiens OX=9606 GN=MMP7 PE=1 SV=1	2	1	non-structural extracellular;extracellular matrix	other molecular function	cell organization and biogenesis;protein metabolism;other metabolic processes;other biological processes	ENSG00000137673	MMP7
4.27182e+18	High	P27105	Erythrocyte band 7 integral membrane protein OS=Homo sapiens OX=9606 GN=STOM PE=1 SV=3	351	16	plasma membrane;other membranes;cytoskeleton;mitochondrion;ER/Golgi;other cytoplasmic organelle;other cell component	other molecular function	other biological processes	ENSG00000148175; ENSPPAG00000033707; ENSPTRG00000021315	STOM	1269	1018	0.820	1422	1108	1308	0.807076897966357	0.74553224916781	0.828051625116944	0.855274964540392	0.983549170377446	0.978844743184347	0.966004700486538	0.946829296446784	0.970125789756747	0.970860062836852	0.994892354073999	0.996719777101858	68.44	69.10	67.10	31.84	111196374630129	131126673952149	357578999280865	124690005471554	136579533431849	390429253132438	110452909941598	10743055619232	315603079233368	110137299257897	146670996881974	207722933333333	710195833333333	969619683333333	210164693333333	9280593	9334414.5
4.29373e+18	High	P13498	Cytochrome b-245 light chain OS=Homo sapiens OX=9606 GN=CYBA PE=1 SV=3	16	1	plasma membrane;other membranes;cytoskeleton;ER/Golgi;nucleus;other cytoplasmic organelle;other cell component	other molecular function	cell organization and biogenesis;other metabolic processes;stress response;transport;other biological processes	ENSG00000051523	CYBA	1544	0.940	0.609	1864	1306	2081	0.16500570448031	0.166523859456532	0.0441942931511277	0.201666163957346	0.210218390141532	0.0469899820081043	0.488407662772414	0.491392820344224	0.19296355980801	0.502430986278407	0.550487927520423	0.167877838133272	50.54	40.67	43.78	40.49	401502019223122	607996795579792	200368374099754	339781999105466	260021804624664	140395452473944	426944186960082	582793914108271	223801364250797	250523034745768	247695444897592	1075199375	2564337.75	4495848.5	1177651875	2528974.5	1777097375
4.29688e+18	Medium	ENSBTAP00000043654	AGT UniProtKB Gene Name|Bos taurus angiotensinogen (serpin peptidase inhibitor, clade A, member 8) (AGT), mRNA. [Source:RefSeq mRNA;Acc:NM_001114082]|28|ENSBTAG00000012393|ENSBTAT00000046344	1	1	non-structural extracellular	enzyme regulator activity	other biological processes	ENSBTAG00000012393	AGT
4.29944e+18	Medium	Q9Y6A4	Cilia- and flagella-associated protein 20 OS=Homo sapiens OX=9606 GN=CFAP20 PE=1 SV=1	1	1	cytoskeleton;nucleus;other cell component		cell cycle OR cell proliferation;cell organization and biogenesis;protein metabolism;other metabolic processes;other biological processes	ENSANAG00000030496; ENSCATG00000030766; ENSCCAG00000033141; ENSCJAG00000011700; ENSCSAG00000004774; ENSG00000070761; ENSGGOG00000005488; ENSMFAG00000007227; ENSMLEG00000041801; ENSMMUG00000015891; ENSMNEG00000036695; ENSNLEG00000027683; ENSPANG00000042803; ENSPPAG00000038314; ENSPPYG00000007403; ENSPTEG00000025942; ENSPTRG00000008174; ENSRBIG00000028425; ENSRROG00000039327; ENSSBOG00000025757; EN…	CFAP20
4.30562e+18	High	Q9H4A3	Serine/threonine-protein kinase WNK1 OS=Homo sapiens OX=9606 GN=WNK1 PE=1 SV=2	14	2	other membranes;cytosol;other cell component	enzyme regulator activity;kinase activity;other molecular function	protein metabolism;other metabolic processes;transport;developmental processes;signal transduction;other biological processes	ENSG00000060237	WNK1	0.977	0.957	1030	1020	1087	1064	0.191689768131645	0.302114480794545	0.325081078637675	0.184011055549683	0.779462725782676	0.388890524164461	0.53878305018868	0.683146642106012	0.738925502463283	0.476015249618785	0.950231984531682	0.751095135062207	36.56	44.96	90.11	28.17	193649042246933	159802058754973	314678346733198	1484172192343	19078561313372	342784604887332	209813246107327	518520430022206	326507290821896	165729559110148	215087209503683	290955145703125	123680959375	118166058007813	184950118359375	11046593515625	130390838867188
4.30604e+18	High	Q08752	Peptidyl-prolyl cis-trans isomerase D OS=Homo sapiens OX=9606 GN=PPID PE=1 SV=3	24	3	cytosol;nucleus;other cell component	other molecular function	cell organization and biogenesis;protein metabolism;other metabolic processes;transport;other biological processes	ENSG00000171497	PPID	1268	1095	0.836	1372	1103	1287	0.77752160990967	0.721136911042386	0.78693363813085	0.834933059905408	0.94652238794807	0.93149258322425	0.962531903546948	0.942808608333438	0.960617361522722	0.961235673458192	0.990467076563476	0.98909947576904	14.74	15.85	1994-07-01	15.56	575868099716831	775557560795172	698771460602926	429197343232869	589070018928292	545046561051225	675669669877897	661437229197714	581420711327629	41181384259531	495095607166062	364832645833333	367798973958333	573488104166667	410698307291667	3194486875	402595
4.31155e+18	High	P56556	NADH dehydrogenase [ubiquinone] 1 alpha subcomplex subunit 6 OS=Homo sapiens OX=9606 GN=NDUFA6 PE=1 SV=4	7	1	other membranes;mitochondrion	transporter activity	cell organization and biogenesis;other metabolic processes;stress response;transport	ENSG00000184983; ENSG00000272765; ENSG00000273397; ENSG00000277365; ENSG00000281013	NDUFA6	1370	0.941	0.687	100000	100000	100000	0.556844364306637	0.451566888549765	0.326682993907594	1e-17	1e-17	1e-17	0.880066136575149	0.825027705884164	0.740093928546527	0.00529319	0.00814011	0.00538007	59.44		2025-08-21		248815286508535	320544478899565	724230310639481			233969556136355	314874205145547	340554607253702	461839095650035				158914875	23702746875	425661578125
4.3118e+18	High	ENSBTAP00000048248	MUC15 HGNC Symbol|mucin 15, cell surface associated [Source:HGNC Symbol;Acc:14956]|15|ENSBTAG00000027126|ENSBTAT00000056900	26	3	other membranes			ENSBIXG00005001242; ENSBTAG00000027126	MUC15	0.010		100000	0.010	0.756	0.010	1e-17		1e-17	1e-17	0.00198568298060486	1e-17	0.00727117		0.00766988	0.00529319	0.0108753764723331	0.00538007		2025-04-14		1976-03-01				385865621320819	430195543479302	324003899026122				582807485060488	554155277301883	541836491666667				287197179166667	2940135625
4.31722e+18	High	Q9H6Z4	Ran-binding protein 3 OS=Homo sapiens OX=9606 GN=RANBP3 PE=1 SV=1	16	6	nucleus;other cell component	other molecular function	transport	ENSG00000031823	RANBP3	0.958	0.936	1126	1010	1083	0.857	0.344810384337646	0.359044936982384	0.342814260128506	0.460392809707648	0.855558315137266	0.260069201111118	0.738821805740268	0.743271493651489	0.758025557477621	0.797088665109166	0.974712942269412	0.606455944210261	76.30	74.51	44.51	132.83	112365532613723	336085520466921		122853671988234	710664414195175	177275947441152	899192794689485	50777847513061	389950898464877	122992951504289	139488936185624	8750865625	717663083333333	248519333333333		91439159375	485697677083333
4.25812e+18	High	P55265	Double-stranded RNA-specific adenosine deaminase OS=Homo sapiens OX=9606 GN=ADAR PE=1 SV=4	12	3	nucleus;other cell component	nucleic acid binding activity;other molecular function	cell organization and biogenesis;RNA metabolism OR transcription;other metabolic processes;stress response;transport;developmental processes;other biological processes	ENSG00000160710	ADAR	1486	1039	0.711	1483	0.986	1415	0.379462901050223	0.904582276277053	0.391591159408632	0.730578679647127	0.544508436410355	0.805144858804359	0.773536380076185	0.986698049250855	0.801274080433158	0.929434513765528	0.853385403196452	0.958290872680076	71.57	79.97	83.75	36.30	28351181631928	286726884285409	350201150466826	548970683944132	152392972588658		273761528916519	449993357453997	305910575205884	199561769978084	118040454183635		181075067708333	212020958333333	205828411458333	408595177083333	104151708333333
4.15436e+18	High	ENSBTAP00000008502	RPS9 UniProtKB Gene Name|Bos taurus ribosomal protein S9 (RPS9), mRNA. [Source:RefSeq mRNA;Acc:NM_001101152]|18|ENSBTAG00000006487|ENSBTAT00000008502	150	9	cytosol;translational apparatus;nucleus;other cell component	nucleic acid binding activity;other molecular function	protein metabolism;other metabolic processes;other biological processes	ENSAMEG00000004630; ENSANAG00000004180; ENSBIXG00000006054; ENSBIXG00005023234; ENSBMSG00010018367; ENSBTAG00000006487; ENSCAFG00020018329; ENSCAFG00845002426; ENSCANG00000036604; ENSCATG00000029320; ENSCCAG00000007081; ENSCCNG00000019855; ENSCGRG00001001119; ENSCHIG00000024085; ENSCJAG00000001130; ENSCLAG00000000504; ENSCPOG00000020893; ENSCWAG00000017945; ENSDLEG00000005422; ENSECAG00000020316;…	LOC101353070; LOC111139568; LOC112806901; Rps9; RPS9	1278	1135	0.893	1582	1188	1547	0.78101819220207	0.260787186425513	0.866690354922354	0.532585069196915	0.552764465069543	0.456561938769601	0.962531903546948	0.638703358692812	0.975441715050987	0.841316964528814	0.857508434555526	0.804475371106396	17.22	1954-06-01	20.54	42.08	463705640243116	522879210517861	36867889441843	385683384683384	33866509200866	358693262662999	469610094443718	464723644485376	31863707172738	375925611164415	328913504803208	149028008333333	296162365625	3866444.25	216688583333333	287061541666667	2314578375
4.14913e+18	Medium	O00409	Forkhead box protein N3 OS=Homo sapiens OX=9606 GN=FOXN3 PE=1 SV=1	15	1	nucleus;other cell component	nucleic acid binding activity;other molecular function	cell cycle OR cell proliferation;stress response;developmental processes;signal transduction;other biological processes	ENSG00000053254	CHES1; FOXN3	1270	0.808	0.959	0.305	0.883	0.560	0.803831780731122	0.000715587519866556	0.53020773681505	63534.1	0.0675137272597197	0.000146981852906958	0.966004700486538	0.00497325531236234	0.896757220464984	327062	0.240292100745405	0.000705025905886537	136.54	77.93	102.82	49.90	601331586419042	653553802342576	763771379512393	398872095277563	473548529718465	555330183791509	775417005295981		490700818082276	451788747086395	614455664845834	19742150	3840621.5	4832721	44890158	29687781	3236428
4.14662e+18	High	ENSBTAP00000021268	RPS5 UniProtKB Gene Name|Bos taurus ribosomal protein S5 (RPS5), mRNA. [Source:RefSeq mRNA;Acc:NM_001015531]|18|ENSBTAG00000015989|ENSBTAT00000021268	100	8	cytosol;translational apparatus;nucleus;other cell component	nucleic acid binding activity;other molecular function	cell organization and biogenesis;protein metabolism;other metabolic processes;other biological processes	ENSAMEG00000007431; ENSAMEG00000026661; ENSANAG00000020231; ENSBGRG00000017563; ENSBIXG00000018518; ENSBIXG00005026528; ENSBMSG00010014164; ENSBMUG00000021999; ENSBTAG00000015989; ENSCAFG00000002366; ENSCAFG00030000557; ENSCAFG00040002550; ENSCAFG00845000625; ENSCANG00000032591; ENSCATG00000030198; ENSCCAG00000020744; ENSCCNG00000016184; ENSCHIG00000019536; ENSCJAG00000000304; ENSCLAG00000000313;…	LOC101355904; LOC111139874; LOC112806874; Rps5; RPS5	1487	0.983	0.637	1670	1092	1759	0.209971137580827	0.451974528463359	0.091180077159204	0.435109191247978	0.801215954172745	0.216904381370445	0.569254437501547	0.825299797251353	0.338061951773729	0.775433690107204	0.954411107842383	0.545687562926437	15.90	55.87	31.39	44.33	252277599388522	337574070788078	267692661981418	216967508582086	175705215510186	560719836695017	441761288115595	474892689084177	249052653256046	167819287477072	159223082059489	637758770833333	16112620625	249620045833333	157334592708333	161487453125	120084266666667
4.05846e+18	High	Q06830	Peroxiredoxin-1 OS=Homo sapiens OX=9606 GN=PRDX1 PE=1 SV=1	520	7	cytosol;nucleus;other cell component	other molecular function	cell cycle OR cell proliferation;other metabolic processes;stress response;developmental processes;other biological processes	ENSG00000117450; ENSPPAG00000001809; ENSPTRG00000000675	PRDX1	1759	1056	0.607	2146	1235	2051	0.0370431123081625	0.871045911203132	0.0674924220256619	0.0598361413382569	0.365898785409389	0.040007132471046	0.158631387276531	0.982641319455947	0.271247953671315	0.196463538768012	0.73619860344629	0.146800365115532	46.26	37.21	46.95	37.74	176122389480968	223029049723381	786151145581519	103539552081809	976624188953605	474318267126743	182670215129218	211166152974592	728409097923925	879879967303693	917520142458326	417231716666667	112486929166667	164919424895833	462055139583333	770637902083333	667465670833333
4.06036e+18	High	Q15435	Protein phosphatase 1 regulatory subunit 7 OS=Homo sapiens OX=9606 GN=PPP1R7 PE=1 SV=1	82	10	other cell component	enzyme regulator activity	other biological processes	ENSG00000115685; ENSGGOG00000012805; ENSPPAG00000040077	PPP1R7	1049	0.965	0.906	1234	1119	1228	0.455350266419029	0.279666886373833	0.819498097477294	0.672900206070872	0.975607503805715	0.882482280011458	0.826785983740836	0.659093854056518	0.967530580218927	0.906286740767779	0.994286606948498	0.982936199278368	36.51	65.30	19.54	24.78	162465776267841	169474424447636	794597284801499	124628217549866	129914536493352	228056067287152	117481677567812	155244406974353	10845603192458	100300658574072	908597958489861	605194916666667	103764639583333	125318314583333	467019302083333	927599416666667	887890083333333
4.06678e+18	High	P17612	cAMP-dependent protein kinase catalytic subunit alpha OS=Homo sapiens OX=9606 GN=PRKACA PE=1 SV=2	86	3	plasma membrane;other membranes;cytosol;cytoskeleton;mitochondrion;nucleus;other cell component	enzyme regulator activity;kinase activity;other molecular function	cell organization and biogenesis;protein metabolism;RNA metabolism OR transcription;other metabolic processes;stress response;transport;developmental processes;signal transduction;other biological processes	ENSG00000072062; ENSG00000288516; ENSGGOG00000013294; ENSMFAG00000004590; ENSMNEG00000043476; ENSPANG00000018288; ENSRROG00000030096; ENSTGEG00000006962	PRKACA	1592	1410	0.824	1618	1247	0.859	0.0905022834504525	0.000354275596229359	0.733926356424207	0.518124734403333	0.427979977563351	0.0879294238688546	0.324023668353592	0.00258909313166473	0.952156220915606	0.832369279645183	0.790014378190114	0.283456695366702	110.22	123.27	106.68	28.42	346403516567713	10821705853263	136992450129979	114809828936779	924263048619623	870085844439281	176904964681842	147347197941159	940904319141989	212963683901128	121722706870582	153891746875	2212431.25	800213921875	805164070833333	8545218125	631679885416667
4.06742e+18	High	ENSBTAP00000022378	PPIB UniProtKB Gene Name|Bos taurus peptidylprolyl isomerase B (cyclophilin B) (PPIB), mRNA. [Source:RefSeq mRNA;Acc:NM_174152]|10|ENSBTAG00000016822|ENSBTAT00000022378	408	1	ER/Golgi;nucleus;other cell component	other molecular function	protein metabolism;other metabolic processes;developmental processes;other biological processes	ENSBGRG00000024663; ENSBIXG00000020547; ENSBIXG00005003793; ENSBMUG00000004309; ENSBTAG00000016822	PPIB	0.830	1251	1359	0.625	0.749	0.542	0.20823313478154	0.329471420360827	0.171156385693631	0.023934979993234	0.0252119026083681	0.010059063811916	0.566040412540086	0.715218666860182	0.517861954052116	0.090258951181586	0.106642209034397	0.0421000239697142	18.47	1963-11-01	38.77	1995-10-01	31339185024523	407565642539462		39694023241177	477133299775995	388373107283646	302431909974582	351088812770774	151534367125754	513722465817493	557752704969243	636812875	20015903125	301375.5		2954399375	32609278125
4.06744e+18	High	Q9NQ75	Cas scaffolding protein family member 4 OS=Homo sapiens OX=9606 GN=CASS4 PE=1 SV=2	51	12	cytoskeleton;other cell component	other molecular function	cell adhesion;signal transduction;other biological processes	ENSG00000087589	CASS4	1154	0.883	0.646	0.826	0.868	1087	0.850072519411547	0.151086428361635	0.140960955151071	0.103737402638243	0.060179292065214	0.517495937348063	0.977122895628288	0.464097935939929	0.458771697592902	0.310530045567649	0.219730428082845	0.83947444685736	76.46	63.90	2025-02-21	1949-11-01	233891566836997	392398941758559	103231243860028	225658261466412	114857332315263	120060728400926	690765638670457	844037916364998	105192103000175	101095044601925	907571117802365	802543645833333	149383302083333	290160442708333	6067348125	167955921875	784982875
4.07674e+18	High	Q6B0K9	Hemoglobin subunit mu OS=Homo sapiens OX=9606 GN=HBM PE=1 SV=1	1	1	cytosol;other cell component	other molecular function	other metabolic processes;transport;other biological processes	ENSG00000206177	GLNE1; HBM	1158	100000	100000	100000	100000		0.863025662726211	1e-17	1e-17	1e-17	1e-17		0.977285831544025	0.0122222	0.00766988	0.00529319	0.00814011								156126091149992			134850485149662									91762078125
4.07778e+18	High	Q15650	Activating signal cointegrator 1 OS=Homo sapiens OX=9606 GN=TRIP4 PE=1 SV=4	2	1	cytosol;cytoskeleton;nucleus;other cell component	other molecular function	cell organization and biogenesis;protein metabolism;other metabolic processes;transport;signal transduction;other biological processes	ENSG00000103671	TRIP4	0.761	0.544	0.715	1186	1591	2180	0.05749737312576	4132.38	0.35546028970745	0.783373918864783	0.0318375316498578	0.0317488113354498	0.228087269796632	44914.1	0.766800443389556	0.946075797787618	0.130657349416245	0.120583121604279		42.71	1943-01-01	2027-11-01			588563615883714		566197593469831	105612824480785	109310578772152		107120332880162	43381709397821	544245817353514	496414875			345924375		38696303125
4.08108e+18	High	P06727	Apolipoprotein A-IV OS=Homo sapiens OX=9606 GN=APOA4 PE=1 SV=3	47	11						1367	1013	0.804	1442	1144	1371	0.553827797547466	0.640143573809234	0.679579209811002	0.779333615354039	0.876000980898477	0.747522738805129	0.879205456633314	0.923585521392897	0.944462424677611	0.945733042825983	0.978289273082394	0.934403423506411	59.56	59.98	75.11	80.43	113946581091537	115145583369285	266171210730001	110526999245788	709745977494143	271338317835438	133049284608398	983128246263977	137380890612834	144890274818782	794967051726278	31665878125	727761020833333	851447083333333	156440369791667	822645	485069979166667
4.08767e+18	High	P63010	AP-2 complex subunit beta OS=Homo sapiens OX=9606 GN=AP2B1 PE=1 SV=1	339	17	plasma membrane;other membranes;cytosol;other cytoplasmic organelle;other cell component	other molecular function	cell organization and biogenesis;transport;developmental processes;other biological processes	ENSBMSG00010014021; ENSCAFG00000018246; ENSCAFG00040005203; ENSCAFG00845009662; ENSCANG00000036768; ENSCATG00000031381; ENSCGRG00001020053; ENSCJAG00000014853; ENSEASG00005011219; ENSECAG00000009033; ENSFCAG00000010390; ENSG00000006125; ENSLCNG00005017201; ENSMICG00000017045; ENSMMMG00000018789; ENSMMSG00000012554; ENSMMUG00000006048; ENSMNEG00000042752; ENSNGAG00000009444; ENSPANG00000022982; EN…	Ap2b1; AP2B1; LOC101351101; LOC111151383; SLFN5	1392	1019	0.748	1275	1049	1354	0.437818889307937	0.703081063855152	0.384882627455941	0.721193432380955	0.567662245677797	0.836730299805548	0.814979215451652	0.940713285064677	0.798618906904994	0.925859050044753	0.867178807990474	0.970388098017928	25.28	1984-09-01	2023-10-01	1945-10-01	167962930547846	238118324289401	149366999471593	152546503166014	172835777160399	142719333451257	170318388124991	202420986016959	170383784227654	16632529095925	167963633218092	138656783333333	107275595833333	176077229166667	877894666666667	113539333333333	118123172916667
4.0991e+18	High	Q08722	Leukocyte surface antigen CD47 OS=Homo sapiens OX=9606 GN=CD47 PE=1 SV=1	69	3	non-structural extracellular;plasma membrane;other membranes;other cell component	other molecular function	cell adhesion;stress response;transport;developmental processes;signal transduction;other biological processes	ENSG00000196776	CD47	1216	1017	0.833	1537	1224	1517	0.974216488925658	0.748432100138483	0.784709520910968	0.641939246034388	0.459542989618391	0.496322208336724	0.998991591785923	0.947478720618818	0.960392677341356	0.892079985821446	0.814369544401491	0.830681152681274	37.46	54.03	33.83	16.37	291947087236627	354415350532343	583648162902471	173730973445616	25285376427182	491286212707717	309661747810178	296487671378709	523409058705017	227971452299538	260574895173974	187017216666667	186462558333333	2620733.75	3430353.5	129306791666667	1728108
4.10145e+18	High	ENSBTAP00000031532	UBE2V2 UniProtKB Gene Name|Bos taurus ubiquitin-conjugating enzyme E2 variant 2 (UBE2V2), mRNA. [Source:RefSeq mRNA;Acc:NM_001034042]|14|ENSBTAG00000023218|ENSBTAT00000031581	110	2	nucleus;other cell component		protein metabolism;DNA metabolism;other metabolic processes;stress response;other biological processes	ENSAMEG00000001644; ENSCAFG00000052905; ENSCAFG00030023652; ENSCAFG00040022165; ENSCAFG00845028369; ENSCANG00000027766; ENSCHIG00000013718; ENSCHIG00010007029; ENSCLAG00000010839; ENSCPOG00000039321; ENSCSAG00000018572; ENSFCAG00000034272; ENSG00000169139; ENSGGOG00000037904; ENSLCNG00005021795; ENSMFAG00000030364; ENSMLEG00000033345; ENSMMMG00000022141; ENSMMSG00000001792; ENSMMUG00000008223; EN…	LOC101346218; LOC101589252; LOC102812119; LOC119868036; Ube2v2; UBE2V2	1102	1054	0.956	100000	100000	100000	0.563748044496208	0.925136741716853	0.593184528715601	1e-17	1e-17	1e-17	0.884439180361241	0.992380556350609	0.916111768511284	0.00529319	0.00814011	0.00538007	29.86		22.56		184803632478198	337241989580727	247684431514446	14721935783944			153920111707682	238013868185036	232019515146998				11803151875	2493744875	1455748875	1095743.75
4.10589e+18	High	Q9ULC5	Long-chain-fatty-acid--CoA ligase 5 OS=Homo sapiens OX=9606 GN=ACSL5 PE=1 SV=1	7	1	plasma membrane;other membranes;mitochondrion;ER/Golgi;nucleus	other molecular function	other metabolic processes;other biological processes	ENSG00000197142	ACSL5
4.11091e+18	Medium	P60507	Endogenous retrovirus group FC1 Env polyprotein OS=Homo sapiens OX=9606 GN=ERVFC1 PE=1 SV=1	6	1	plasma membrane;other membranes				ERVFC1	1266	0.895	0.749	1273	1158	1342	0.72146232077998	0.202500604388209	0.468129525958474	0.967226781572172	0.849466438749356	0.816067613585652	0.955680354135923	0.555679077848075	0.857264069484025	0.995125246991145	0.97313675229286	0.963131332201317	17.73	55.49	2025-03-24	46.17	560691623203603	589107689236594	416433277335242	442831334184725	873274410190794	299179467272642	591423092418992	754857989141411	46539675250954	440553650522962	682008849899281	258355015625	35810596875	435617.25	24475590625	329596375	596832125
4.11377e+18	High	A0AVT1	Ubiquitin-like modifier-activating enzyme 6 OS=Homo sapiens OX=9606 GN=UBA6 PE=1 SV=1	90	18	cytosol;other cell component	other molecular function	cell cycle OR cell proliferation;cell organization and biogenesis;protein metabolism;other metabolic processes;developmental processes;other biological processes	ENSG00000033178	UBA6; UBE1L2	1294	1098	0.951	1298	1088	1222	0.673313835770833	0.638747548615942	0.804211340911255	0.931691532662592	0.874113063380828	0.923927373340148	0.939593637752228	0.923585521392897	0.967530580218927	0.985443559904936	0.978289273082394	0.988567251482727	1985-12-01		2025-08-04		102017353556551	122413281511394					103866576492874	112380559489455	106318357078661		18114209034075		651570697916667	905188270833333
4.11526e+18	High	P82909	28S ribosomal protein S36, mitochondrial OS=Homo sapiens OX=9606 GN=MRPS36 PE=1 SV=2	2	1	other membranes;mitochondrion;translational apparatus		other metabolic processes	ENSG00000134056; ENSG00000278461; ENSPTRG00000016944	MRPS36	100000	1115	0.010	100000		100000	1e-17	0.629407023132453	1e-17	1e-17		1e-17	0.00727117	0.920387637636145	0.00766988	0.00529319		0.00538007	15.85				585728617495132		733591724933393						5876372925306				374096.75		4311636875
4.11993e+18	High	P07902	Galactose-1-phosphate uridylyltransferase OS=Homo sapiens OX=9606 GN=GALT PE=1 SV=3	12	2	cytosol;ER/Golgi;other cell component	other molecular function	other metabolic processes	ENSG00000213930	GALT	1835	1307	0.802	2629	1728	2064	0.0749870997372442	0.0940659915069122	0.636675494003403	0.0254407611014713	0.030025000653938	0.139750153057622	0.282479560658083	0.33868003714114	0.93732644655726	0.0952049151495459	0.124332186346459	0.409479519308671	48.51	45.86	36.43	35.10	675197493739672	106556436260489	381474355908816	551141087419486	365227421770491	207850163587909	45527095093413	826191865313535	463342449401391	300498527759986	211341040176597	14700496875	43123928125	78793440625	22420903125	41021059375	249611640625
4.12224e+18	High	Q9NVM6	DnaJ homolog subfamily C member 17 OS=Homo sapiens OX=9606 GN=DNAJC17 PE=1 SV=1	6	1	nucleus;other cell component	nucleic acid binding activity	cell organization and biogenesis;RNA metabolism OR transcription;other metabolic processes;transport;other biological processes	ENSG00000104129; ENSGGOG00000000051	DNAJC17	0.973	1434	1525	1445	1621	1093	0.210955379862934	2.38372e+09	0.00180919719747163	0.802451773416914	0.0017859535719349	0.433001984721431	0.569992108430673	0.000195980852294562	0.0106052940691569	0.951713143401355	0.00987272468963264	0.790115172847861	28.65	2025-11-25	27.65	15.28	19621780101803	15310440486707	108732936951655	185591609772671	171749535357165	111725287254627	121659611163647	115739178085105	699151160069374	105933321420044	109331888018203	8161522.5	12532159	11321346	6390706.5	13813458328125	11738079
4.12323e+18	High	ENSBTAP00000017839	Bos taurus enolase 1, (alpha) (ENO1), mRNA. [Source:RefSeq mRNA;Acc:NM_174049]|16|ENSBTAG00000013411|ENSBTAT00000017839	1072	1	plasma membrane;other membranes;cytosol;nucleus;other cell component	nucleic acid binding activity;other molecular function	other metabolic processes;other biological processes	ENSBGRG00000012014; ENSBIXG00000003443; ENSBIXG00005018614	ENO1	100000	100000		100000			1e-17	1e-17		1e-17			0.00727117	0.0122222		0.00529319							658489805759835												4205683125
4.12842e+18	High	P11177	Pyruvate dehydrogenase E1 component subunit beta, mitochondrial OS=Homo sapiens OX=9606 GN=PDHB PE=1 SV=3	21	2	mitochondrion;nucleus;other cell component	other molecular function	other metabolic processes	ENSCATG00000033647; ENSCSAG00000012153; ENSG00000168291; ENSGGOG00000013150; ENSMNEG00000036075; ENSPTRG00000015059	PDHB	1242	1043	0.832	2151	1661	1941	0.772684810490406	0.888793089862102	0.707961659396546	0.117953585014746	0.0481081786856026	0.199300920614389	0.961101999589082	0.986517034328499	0.944973603079185	0.342468427015478	0.185846849342165	0.52108139947824	44.28	51.72	1931-07-01	49.60	178335441783247	462153294133212	453796787691722	363116954636112	349751453193858	811419815328169	437400054807795	423010961589925	379398503700883	10903675493406		2268533125	113900375	341740484375	2667160625	270265.5	23903471875
4.13527e+18	High	P46439	Glutathione S-transferase Mu 5 OS=Homo sapiens OX=9606 GN=GSTM5 PE=1 SV=3	26	0	cytosol;other cell component	other molecular function	other metabolic processes	ENSG00000134201	GSTM5
4.13588e+18	High	P49593	Protein phosphatase 1F OS=Homo sapiens OX=9606 GN=PPM1F PE=1 SV=3	64	11	cytosol;other cell component	other molecular function	protein metabolism;other metabolic processes;signal transduction;other biological processes	ENSG00000100034	PPM1F	1107	0.996	0.867	1062	1055	1178	0.6975495166881	0.499400416585817	0.97604328485793	0.293606003458452	0.616166804082457	0.686802653541339	0.948422588479434	0.855498769787771	0.995397729158789	0.625311494394637	0.892671137452754	0.919935583598701	17.32	1938-10-01	1961-11-01	18.24	102729337653703	138710039697426	105482649797037	131251692613521	109982336941961	110378698933742	108500460512725	118178378941919	935718665342739	181726775070133	145238291125579	127534316666667	656118041666667	102569508333333	619967302083333	976897494791667	751665125
4.13708e+18	High	P03956	Interstitial collagenase OS=Homo sapiens OX=9606 GN=MMP1 PE=1 SV=3	64	9	non-structural extracellular;extracellular matrix	other molecular function	cell organization and biogenesis;protein metabolism;other metabolic processes;other biological processes	ENSG00000196611	MMP1	2621	1161	0.423	2883	1101	2824	0.00165501828890524	0.489676441925853	0.00670218972162062	0.0117748296542095	0.899732563881526	0.015903387120964	0.00958764013308369	0.853122801607576	0.0363116083130527	0.0474642564113075	0.98101475134534	0.064814188074562	101.49	63.21	108.04	64.68	285164726188942	569266465377409	518384764140698	310639767155992	118735679302452		263508664835853	451807546775464	430442963442929	282263822166275	782341533029393	130811364583333	182130758333333	420945604166667	30467721875	231207083333333	811489114583333
4.13722e+18	High	Q06210	Glutamine--fructose-6-phosphate aminotransferase [isomerizing] 1 OS=Homo sapiens OX=9606 GN=GFPT1 PE=1 SV=3	12	4	cytosol	other molecular function	protein metabolism;other metabolic processes;other biological processes	ENSG00000198380; ENSGGOG00000005205; ENSPTRG00000024129	GFPT1	1486	0.958	0.723	2235	1685	2256	0.394975715817135	0.521935061445153	0.411567953216378	0.130073358793571	0.0813888174762585	0.107310208915391	0.788691883994664	0.864471882663571	0.813689235510435	0.371396736376088	0.278202312837635	0.333293793630821	80.33	25.22	89.52	43.57	542697358456105	149508358813084		195492459232604	280365480096025		728418607093664	163714091195964			128209716161781	678196822916667	34661328125	110554354166667		14550371875	191613453125
4.14396e+18	High	P55084	Trifunctional enzyme subunit beta, mitochondrial OS=Homo sapiens OX=9606 GN=HADHB PE=1 SV=3	19	5	other membranes;mitochondrion;ER/Golgi	nucleic acid binding activity;other molecular function	other metabolic processes;other biological processes	ENSG00000138029	HADHB	0.927	1050	1003	2076	1907	2379	0.275449431169029	0.99154070360392	0.613949630653358	0.132986647132921	0.00496558732948493	0.0292922288508441	0.65672250084867	0.99988749291281	0.927040642490341	0.378190050057165	0.0257445936260085	0.112404516734866	49.36	95.33	47.77	24.28	321941538994306	928562164085627	986145500871423	204738632753523	436718625113268	145948013744852	354960749529725	792845955521337	104498049116329	228986313775012	181894699842569	295717770833333	205619598958333	686627765625	579600.5	152385583333333	298471708333333
4.14524e+18	High	P68400	Casein kinase II subunit alpha OS=Homo sapiens OX=9606 GN=CSNK2A1 PE=1 SV=1	31	8	plasma membrane;other membranes;cytosol;nucleus;other cell component	enzyme regulator activity;kinase activity;other molecular function	cell-cell signaling;cell cycle OR cell proliferation;protein metabolism;other metabolic processes;signal transduction;other biological processes	ENSAMEG00000014039; ENSBGRG00000013780; ENSBIXG00000020859; ENSBIXG00005025178; ENSBMUG00000015893; ENSBTAG00000012341; ENSCAFG00000006946; ENSCAFG00020004040; ENSCAFG00030006512; ENSCAFG00040020115; ENSCAFG00845015947; ENSCANG00000031913; ENSCATG00000043805; ENSCCNG00000012069; ENSCLAG00000000145; ENSCPOG00000005729; ENSCSAG00000010463; ENSDLEG00000013456; ENSFCAG00000003280; ENSG00000101266; EN…	Csnk2a1; CSNK2A1; LOC111141414	1344	1108	0.737	1324	1321	1167	0.517350088686463	0.429626585816118	0.337776320512018	0.862537424543925	0.242793952858636	0.650928779365381	0.859769825732863	0.807521537290043	0.751059747250963	0.971291473160789	0.59850123321143	0.910100159033687	81.12	113.65	19.71	107.49	439570919784164	399517000786358	603130598784982	390359420163655	425005939449898		34263179645615	230041311751851	310677554137845	227685122540411	293460877885909	812944.5	280747854166667	295423910416667	354486022916667	290541883333333	290466770833333
3.81303e+18	High	Q9NVA2	Septin-11 OS=Homo sapiens OX=9606 GN=SEPTIN11 PE=1 SV=3	181	7	cytoskeleton;other cell component	other molecular function	cell cycle OR cell proliferation;other biological processes	ENSANAG00000029750; ENSBGRG00000013500; ENSBMSG00010005525; ENSBTAG00000021372; ENSCAFG00030020252; ENSCAFG00845015064; ENSCATG00000027299; ENSCCAG00000022420; ENSCHIG00000021075; ENSCJAG00000014744; ENSCSAG00000004591; ENSFCAG00000027412; ENSG00000138758; ENSJJAG00000007698; ENSLCNG00005000771; ENSMFAG00000042066; ENSMMNG00015017204; ENSMMUG00000019901; ENSMNEG00000044831; ENSNLEG00000032040; EN…	Sept11; SEPT11; Septin11; SEPTIN11	1215	1248	1046	1593	1267	1232	0.995335286287222	0.0492859447778602	0.311955886468438	0.543086028163355	0.359090780086912	0.850593311390235	0.999761227325787	0.207280374214073	0.722938177378259	0.850389989554069	0.735046962456142	0.973515141433639	18.61	40.90	28.42	22.91	1750087882585	198306236764849	250595551732789	887163085030437	198681176382612	21410008601964	156361352641769	105321266978437	19042457109606	800504198202266	12714528652509	116741435416667	1117756875	1466380.75	147285879166667	660309.5	135786995833333
3.17582e+18	High	Q15942	Zyxin OS=Homo sapiens OX=9606 GN=ZYX PE=1 SV=1	737	20	plasma membrane;other membranes;cytosol;cytoskeleton;nucleus;other cell component	other molecular function	cell adhesion;cell-cell signaling;cell organization and biogenesis;stress response;signal transduction;other biological processes	ENSG00000159840; ENSG00000285443	ZYX	1045	1068	1056	1028	1036	0.922	0.396810028165973	0.752607240572027	0.252649986517746	0.246712078837327	0.596821699327781	0.120904483782183	0.791254386255023	0.950448084112853	0.648013623759859	0.571120987442894	0.880964042081706	0.365698747242405	1978-11-01	19.84	15.70	39.32	469699905866145	573609305910326	586304530504042	409210865134949	592214714246472	590958595787323	424276048122212	57973224998703	540593326601432	274394653903543	580152180392043	63914416.75	29999082	424156929166667	34459661.25	304572886666667	404744215833333
3.78362e+18	High	P61225	Ras-related protein Rap-2b OS=Homo sapiens OX=9606 GN=RAP2B PE=1 SV=1	34	2	non-structural extracellular;plasma membrane;other membranes;cytosol;other cytoplasmic organelle;other cell component	other molecular function	cell adhesion;stress response;signal transduction;other biological processes	ENSAMEG00000019139; ENSANAG00000006728; ENSCAFG00000031794; ENSCAFG00020004894; ENSCAFG00040017281; ENSCAFG00845020015; ENSCANG00000014722; ENSCATG00000022021; ENSCCAG00000019904; ENSCCNG00000001682; ENSCGRG00001008789; ENSCPOG00000012843; ENSCSAG00000018898; ENSCWAG00000019034; ENSECAG00000024986; ENSFCAG00000005952; ENSG00000181467; ENSGGOG00000041894; ENSHGLG00000021301; ENSJJAG00000009976; EN…	LOC101361525; LOC101372588; LOC102821306; LOC111151873; RAP2A; Rap2b; RAP2B	0.183	0.647	8735	1566	0.496	0.249	1e-17	23836.6	1e-17	0.561682824155002	6576.83	9.99201	0.00727117	255593	0.00766988	0.861299967626524	50289.4	53.3521	60.69	13.53	17.57	39.76	369199587212116	445982549760608	954877284497306	970601698501668	104186810199731	795798246522905	946831828037401	103049210229968	724411893761136		202666856789681	36120666353125	235802659375	329782984375	5612228125	7224122971875	71205608
3.77857e+18	High	Q9Y6F6	Protein MRVI1 OS=Homo sapiens OX=9606 GN=MRVI1 PE=1 SV=4	45	9	other membranes;cytosol;ER/Golgi;other cell component		signal transduction	ENSG00000072952	IRAG1	1157	1101	1012	1228	1123	1113	0.803756900358284	0.615401224455799	0.393941207576349	0.650881488952549	0.994381723405691	0.551113732525435	0.966004700486538	0.912072054874784	0.80276239674489	0.898819614834706	0.997960565119778	0.859520083452229	2025-06-21	2025-04-29	17.86	27.47	123349468316735	185055782997356	180179369233463	101831780435817	177921013590706	124205866560298	112221168214924	126861605477422	158536588998162	929419698798822	152053730909849	102211720833333	787815958333333	136839991666667	105899233333333	757927072916667	121598635416667
3.34806e+18	High	P50851	Lipopolysaccharide-responsive and beige-like anchor protein OS=Homo sapiens OX=9606 GN=LRBA PE=1 SV=4	64	16	plasma membrane;other membranes;cytosol;ER/Golgi;other cytoplasmic organelle	other molecular function	cell organization and biogenesis;other metabolic processes;other biological processes	ENSG00000198589	LRBA	0.991	1003	1031	1185	1241	1135	0.385757429064781	0.683711514197854	0.535478770166552	0.732125882867837	0.496392431000497	0.710493884023023	0.780977528418822	0.936109171216366	0.898249763077805	0.930191038978613	0.828273552940095	0.929202203003453	38.67	22.37	60.30	39.79	699582050004642	306623554560591	644851998784552		682010710223265	938295279659239	178574905505433	813198248139517	640714517501488	278054729003568	594379710438123	655774979166667	446813359375	226733604166667	379007.5		466114541666667
3.35105e+18	High	ENSBTAP00000027016	NFKB1 EntrezGene|Bos taurus nuclear factor of kappa light polypeptide gene enhancer in B-cells 1 (NFKB1), mRNA. [Source:RefSeq mRNA;Acc:NM_001076409]|6|ENSBTAG00000020270|ENSBTAT00000027016	20	1	cytosol;mitochondrion;nucleus;other cell component	cytoskeletal activity;nucleic acid binding activity;other molecular function	stress response;signal transduction;other biological processes	ENSBTAG00000020270	NFKB1
3.3531e+18	High	O43242	26S proteasome non-ATPase regulatory subunit 3 OS=Homo sapiens OX=9606 GN=PSMD3 PE=1 SV=2	108	15	non-structural extracellular;cytosol;nucleus;other cell component	enzyme regulator activity	protein metabolism;other metabolic processes;other biological processes	ENSG00000108344	PSMD3	1190	1116	0.858	1461	1240	1406	0.934074913135569	0.532573753006353	0.886119191457019	0.781963258710762	0.545483319437137	0.747090974881953	0.994138293299514	0.872354440097698	0.97771149973681	0.945733042825983	0.854175340521409	0.934249443687115			65.43	60.92			141958538516897	569320511767842				112419556367802	412971745776498	301693407652859		758282666666667			834351927083333	423741416666667
3.36649e+18	High	P10515	Dihydrolipoyllysine-residue acetyltransferase component of pyruvate dehydrogenase complex, mitochondrial OS=Homo sapiens OX=9606 GN=DLAT PE=1 SV=3	11	3	mitochondrion;other cell component	other molecular function	other metabolic processes	ENSG00000150768	DLAT	1351	1149	0.923	2021	1589	1722	0.635144837359052	0.643941003288433	0.893647788689414	0.224200528783116	0.139942358234509	0.424861745156009	0.92175050043772	0.923846098713785	0.979608468989864	0.540110823365406	0.420323575721083	0.78241379492448	39.13	23.34	63.35	14.20	292829379864127	28591953917881	542630703542931	150221944082714	165973494732772	230497501938814	117303092033393	254390947492699	469765206309444	100399632762728	129618143402685	1044604375	18702606640625	21142396484375	318927609375	1118091796875	113433203125
3.37031e+18	High	Q96RQ9	L-amino-acid oxidase OS=Homo sapiens OX=9606 GN=IL4I1 PE=1 SV=1	64	8	non-structural extracellular;plasma membrane;cytoskeleton;other cytoplasmic organelle;other cell component	other molecular function	other metabolic processes;other biological processes	ENSG00000104951	IL4I1	0.911	0.974	1070	0.990	1085	1015	0.10611461339772	0.395647855604053	0.246079196208338	0.179367920862997	0.879535038804411	0.301532519752059	0.364037905459771	0.780529783164458	0.640711723133858	0.466957418161716	0.978289273082394	0.654262657501047	13.15	18.33	22.73	25.19	346182170237486	396060432333035	304415294224721	383232699938492	366597721280926	268164915332948	320491344227663	364726242657342	228931226947544	375214818494477	329626025059808	223326470833333	221101754166667	292867941666667	178918077083333	285237513541667	250548160416667
3.38736e+18	High	Q0ZGT2	Nexilin OS=Homo sapiens OX=9606 GN=NEXN PE=1 SV=1	193	20	plasma membrane;other membranes;cytoskeleton;other cell component	cytoskeletal activity;other molecular function	cell adhesion;cell cycle OR cell proliferation;cell organization and biogenesis;developmental processes;other biological processes	ENSG00000162614	NEXN	0.830	1070	1297	0.977	1225	0.935	0.0431620827775254	0.733540486126269	0.0278537164891768	0.171088971190944	0.401452022313908	0.164047671975395	0.180457260559983	0.946420582881156	0.129963974362052	0.452131557963025	0.770563779015095	0.45993583172031	70.31	62.52	80.28	24.76	23897472669424	391550576376324	938265776264312	277542743219026	681401306842779	115941292374373	183366052215442	29666411974758	847455177671466	556669272083835	679474246200653	905104933333333	152629845833333	289533116666667	551459508333333	206573191666667	4656980.5
3.3908e+18	High	ENSBTAP00000044420	TPM3 UniProtKB Gene Name|Bos taurus tropomyosin 3 (TPM3), mRNA. [Source:RefSeq mRNA;Acc:NM_001011674]|3|ENSBTAG00000033217|ENSBTAT00000047197	1909	12	cytosol;cytoskeleton	cytoskeletal activity		ENSAMEG00000011877; ENSANAG00000026297; ENSCAFG00000017311; ENSCAFG00020008442; ENSCAFG00040002495; ENSCANG00000029172; ENSCCNG00000020979; ENSCHIG00000017467; ENSCJAG00000009747; ENSCWAG00000001872; ENSNVIG00000017428; ENSOGAG00000024651; ENSPCOG00000012036; ENSPCTG00005014890; ENSPEMG00000015470; ENSPSMG00000021762	LOC100941107; LOC111138967; LOC112813766; Tpm3; TPM3	1222	1145	0.924	1494	1256	1146	0.972835008805582	0.218650699462701	0.669704652311103	0.698980744752141	0.296771296718726	0.570180182771237	0.998991591785923	0.581246442738347	0.943904089943329	0.914335431251207	0.667425694252436	0.869318808009723	1975-05-01	1969-11-01	1981-05-01	2025-06-10	151406028990059	161796930761967	144376714796689	992179318728985	125321771525502	116663280463742	133485151587311	149423539368639	13844715390834	864617075404692	104268506638519	102606560666667	9670093228125	119641171427083	848564598333333	738472374375	856501213541667
3.39492e+18	High	P55884	Eukaryotic translation initiation factor 3 subunit B OS=Homo sapiens OX=9606 GN=EIF3B PE=1 SV=3	115	16	cytosol;translational apparatus;other cell component	nucleic acid binding activity;other molecular function	cell organization and biogenesis;protein metabolism;other metabolic processes;other biological processes	ENSG00000106263	EIF3B; EIF3S9	1191	1078	0.890	1541	1193	1450	0.941911785523629	0.760738747818814	0.879107315332042	0.611585384898646	0.679241127401004	0.602656360557332	0.995297871593012	0.953301201336621	0.977557957088104	0.882616317472615	0.92251126081215	0.88778146365999	51.85	2022-08-01	35.10	48.32	202097996854565	276756841087084	838837751127968	779073353159075	665773086490684	695998747953968	225195366681874	204573050313576	107487031946375	163203531195169	613689455831796	965544.5	129077189583333	204648583333333	49302134375	579859041666667	455017072916667
3.40392e+18	High	ENSBTAP00000000790	CST3 UniProtKB Gene Name|Bos taurus cystatin C (CST3), mRNA. [Source:RefSeq mRNA;Acc:NM_174029]|13|ENSBTAG00000000598|ENSBTAT00000000790	35	3	non-structural extracellular;other cell component	enzyme regulator activity	other biological processes	ENSBGRG00000007838; ENSBTAG00000000598	CST3	0.390	0.681	1576	0.267	0.656	0.402	1.44146e+06	5.00467e+08	0.000472371137411054	32.8626	3.11373e+09	1.56607e+08	1.01445e+07	0.000396151502761683	0.00291105001041507	172.231	0.000201881354234505	7.86741e+08	40.56	2025-04-22	53.52	2023-04-01	779720011320594	681885207938022	321844573599467	216903626671696	180251433742061	138300522355572	929048621154028	17230180338756	595200052288207	275283665775736	255209947634223	257007460416667	497996364583333	504221833333333	189162020833333	16143990625	123191341666667
3.41483e+18	High	P06703	Protein S100-A6 OS=Homo sapiens OX=9606 GN=S100A6 PE=1 SV=1	182	9	plasma membrane;other membranes;cytosol;nucleus;other cell component	transporter activity;cytoskeletal activity;other molecular function	cell cycle OR cell proliferation;cell organization and biogenesis;transport;developmental processes;signal transduction;other biological processes	ENSCANG00000041590; ENSCATG00000038273; ENSCSAG00000001851; ENSG00000197956; ENSGGOG00000007245; ENSMLEG00000027535; ENSMMUG00000008917; ENSMNEG00000030585; ENSNLEG00000010399; ENSPANG00000022419; ENSPPAG00000028664; ENSPPYG00000000810; ENSPTEG00000036439; ENSPTRG00000001351; ENSRBIG00000009473; ENSRROG00000004849; ENSTGEG00000018785	S100A6	2032	1424	0.592	2134	0.908	1571	0.0037427643399488	3.63811e+09	0.0500382748449393	0.0629522561782589	0.108818642177632	0.393717901363053	0.0207188740247166	0.000294184034936473	0.214039285938343	0.205004971192664	0.347633031560458	0.753827181148977	28.33	26.51	39.75	60.51	72416169442997	726316837066161	419424680229255	141278254976312	24404369254817	196641956199921	683693563840133	47743974401799	297442366249089	233528056941112	154992883616112	550320841666667	462512037604167	53707691984375	246514083528646	105152452213542	166789629830729
3.41851e+18	High	P48735	Isocitrate dehydrogenase [NADP], mitochondrial OS=Homo sapiens OX=9606 GN=IDH2 PE=1 SV=2	231	6	cytosol;mitochondrion;other cytoplasmic organelle	other molecular function	other metabolic processes	ENSG00000182054	IDH2	1205	1124	0.922	1841	1296	1547	0.998642355638109	0.365211120906268	0.780732957050686	0.224248911269208	0.234691034739146	0.449746640249742	0.999761227325787	0.749452219807652	0.959877710366542	0.540110823365406	0.588316020247115	0.798018411808039	59.25	40.64	51.48	64.71	363710452324856	263077674954931	79020316725915	327213893468301	239654667934002	529193290895774	282522100610987	197149865890702	530945453500818	420856534472133	172029201975568	132260208333333	2322968.25	1945334875	464436688541667	24354309375	1637899875
3.34783e+18	High	Q9UEW8	STE20/SPS1-related proline-alanine-rich protein kinase OS=Homo sapiens OX=9606 GN=STK39 PE=1 SV=3	5	2	plasma membrane;other membranes;cytosol;cytoskeleton;nucleus;other cell component	kinase activity;other molecular function	protein metabolism;other metabolic processes;stress response;transport;signal transduction;other biological processes	ENSG00000198648	STK39	0.640	1069	1422	1468	2294	1666	0.0252160704230702	0.972670779482966	0.069244602177452	0.726818340159947	7.39511e+09	0.405346393776792	0.115535780489265	0.995769905413739	0.276197454549912	0.927312221260463	0.000468699858960608	0.766188880818446	28.63		28.80		327089134517311	354198860698392	541394540130454			569861926053908	333274995718398		503723249883468		222751263472871		208907296875	261913291015625	3182010625
3.41891e+18	High	P29144	Tripeptidyl-peptidase 2 OS=Homo sapiens OX=9606 GN=TPP2 PE=1 SV=4	194	34	cytosol;nucleus;other cell component	other molecular function	protein metabolism;other metabolic processes;other biological processes	ENSCATG00000029510; ENSCSAG00000017483; ENSG00000134900; ENSGGOG00000002313; ENSMLEG00000020004; ENSMMUG00000007247; ENSMNEG00000038919; ENSPTEG00000035078; ENSTGEG00000012732	TPP2	1131	0.960	0.865	1449	1328	1407	0.719681468516348	0.297416894778476	0.946738713499284	0.817933009852273	0.183222192731809	0.741089859318971	0.954785300387848	0.678897956596306	0.992252000351736	0.955889851387164	0.503139348530445	0.931848086036685	22.99	38.40	44.74	52.96	371034283031609	387959547546811	246816046589267	152172485042228	273464691578329	348548638703043	327718397627147	382387384144569	140507549684188	158826617830914	332849176188418	130007879166667	236974454166667	286877720833333	1450645	113260954166667	186897166666667
3.42574e+18	High	O60568	Multifunctional procollagen lysine hydroxylase and glycosyltransferase LH3 OS=Homo sapiens OX=9606 GN=PLOD3 PE=1 SV=1	1	1	non-structural extracellular;extracellular matrix;other membranes;ER/Golgi	other molecular function	cell organization and biogenesis;protein metabolism;other metabolic processes;developmental processes;other biological processes	ENSG00000106397	PLOD3		0.010	0.010			100000		1e-17	1e-17			1e-17		0.0122222	0.00766988			0.00538007												191142569901031
3.42657e+18	Medium	O15061	Synemin OS=Homo sapiens OX=9606 GN=SYNM PE=1 SV=2	1	1
3.42786e+18	High	O95197	Reticulon-3 OS=Homo sapiens OX=9606 GN=RTN3 PE=1 SV=2	23	1	non-structural extracellular;plasma membrane;other membranes;ER/Golgi;other cell component		cell organization and biogenesis;transport;developmental processes;other biological processes	ENSG00000133318	RTN3	1477	1607	0.943	7847	5324	5646	0.254903670715108	1.09394e+07	0.651928876590945	9.96092	1e-17	5328.47	0.63080717577668	1.03092e+08	0.939379635214567	520.336	0.00814011	280052	38.69	45.78	26.57		38401248203997	320732565651877	650016880347081	260541710243253	177880687667216	440139862515125	27631912889159	199578471581282	344868975594426			489381375	2452634.5	2371665.5	3820431.25	1939194375	1215710.75
3.44179e+18	High	Q9UQN3	Charged multivesicular body protein 2b OS=Homo sapiens OX=9606 GN=CHMP2B PE=1 SV=1	7	2	plasma membrane;other membranes;cytosol;cytoskeleton;nucleus;other cytoplasmic organelle;other cell component	other molecular function	cell cycle OR cell proliferation;cell organization and biogenesis;protein metabolism;other metabolic processes;stress response;transport;other biological processes	ENSG00000083937; ENSGGOG00000024679; ENSPPAG00000031884; ENSPTRG00000015122	CHMP2B	1235	1270	1169	1035	0.838	0.788	0.841924293419226	0.289411237716695	0.387381723830471	0.492617616433209	0.144502870094067	0.159033545795904	0.976712100160494	0.67202115735879	0.799155587650267	0.820898262569366	0.428003419032681	0.450041620044384	1949-10-01	28.18	59.90	15.26	304285117873019	353053638113877		32477720690213	216849864376195		266112403765358	483022759065713	13381119921451	352879444145161	284161834030878		1943426875	261066453125		241729484375	148204234375
3.44345e+18	High	Q9UN37	Vacuolar protein sorting-associated protein 4A OS=Homo sapiens OX=9606 GN=VPS4A PE=1 SV=1	59	1	plasma membrane;other membranes;cytosol;cytoskeleton;nucleus;other cytoplasmic organelle;other cell component	other molecular function	cell cycle OR cell proliferation;cell organization and biogenesis;protein metabolism;other metabolic processes;stress response;transport;developmental processes;signal transduction;other biological processes	ENSG00000132612; ENSPTRG00000008277	VPS4A	1236	1247	1016	1588	1365	1273	0.89411701610352	0.0889046574953158	0.574223656281362	0.528760658289541	0.270824299625102	0.959489322766598	0.985964538840512	0.324863525097431	0.906835074657167	0.83742337854852	0.636109710494789	0.994568130845702	51.38	47.51	47.05	53.86	931113612469994	112770677855259	338823328625137	412216259271241	829314207724377		737180754043994	904272153030718	310610064360357	285906184253551	71025225060792	3187926875	594689359375	83388578125	199141171875	30680978125	566787890625
3.45914e+18	High	ENSBTAP00000044733	CAPN2 UniProtKB Gene Name|Bos taurus calpain 2, (m/II) large subunit (CAPN2), mRNA. [Source:RefSeq mRNA;Acc:NM_001103086]|16|ENSBTAG00000012778|ENSBTAT00000047532	64	2	plasma membrane;other membranes;other cell component	other molecular function	protein metabolism;other biological processes	ENSBIXG00000020819; ENSBTAG00000012778	CAPN2	1366	1058	1514	1762	1176	0.708	0.52975647732119	0.942126245173179	0.00690171205010559	0.311990762454694	0.782107579777504	0.0160346681822405	0.865537577514672	0.995606502723473	0.0371711496708733	0.648505260640498	0.950231984531682	0.0652240334105186	36.79	85.98	46.03		180712468812392	153743540183925	819165668192125	126663460646299	308829000806422		205521069023584	134869152947176	775119759287949	28819649545951			11541854921875	1136860703125	48145920703125	94274759375	211066609375
3.46005e+18	High	Q96CX2	BTB/POZ domain-containing protein KCTD12 OS=Homo sapiens OX=9606 GN=KCTD12 PE=1 SV=1	199	17	plasma membrane;other membranes;other cell component	other molecular function	cell organization and biogenesis;other biological processes	ENSG00000178695	KCTD12	1292	0.995	0.788	1551	1172	1519	0.693302251049797	0.550488684928466	0.588797392952536	0.591320394132044	0.67723714497707	0.516736244742685	0.946545189164481	0.880650306873513	0.912435297842221	0.872228525732448	0.920785079227027	0.83947444685736	34.12	49.31	58.81	71.01	481895366475967	508881514868446	251734597577844	368497072474642	221627324908546	133131650977661	502021005703605	543984396893811	126540102632427	36657098253159	307113423772557	462350354166667	307779891666667	376293791666667	147955345833333	274269885416667	1514693.5
3.48387e+18	High	Q9NS28	Regulator of G-protein signaling 18 OS=Homo sapiens OX=9606 GN=RGS18 PE=1 SV=1	26	4	plasma membrane;other membranes;other cell component	enzyme regulator activity;other molecular function	signal transduction;other biological processes	ENSG00000150681	RGS18	0.782	0.957	1247	0.710	0.944	0.762	0.0312045144425062	0.21622345955952	0.0417321923312883	0.00376315030524643	0.152994091453129	0.0275258588561114	0.137999087879003	0.576730452300645	0.183774375337324	0.0159777194505899	0.443997544540275	0.106460061271056	1983-11-01	27.92	47.18	43.11	13679706356851	132321113718275	109029047611866	731059796081429	112918017837924	13065764160079	758572580235138	13301917038345	206036468924103	83222146855024	183218755206113	216608908333333	873703885416667	978452	640811020833333	544122875	771728791666667
3.48913e+18	High	ENSBTAP00000020469	TPP1 EntrezGene|Bos taurus tripeptidyl peptidase I (TPP1), mRNA. [Source:RefSeq mRNA;Acc:NM_001075718]|15|ENSBTAG00000015403|ENSBTAT00000020469	8	1									0.010	0.010	0.010				1e-17	1e-17	1e-17				0.00529319	0.00814011	0.00538007				52.49											196673617431503	901995.5
3.48927e+18	High	P30203	T-cell differentiation antigen CD6 OS=Homo sapiens OX=9606 GN=CD6 PE=1 SV=3	5	1	non-structural extracellular;plasma membrane;other membranes;other cell component	other molecular function	cell adhesion;stress response;transport;signal transduction;other biological processes	ENSG00000013725	CD6	0.598	1062	1775	0.593	0.991	0.558	0.0127223688194338	0.998515745196958	0.0221324169366841	0.018543193240063	0.500344788156467	0.0161131250242779	0.0641671855932553	0.99988749291281	0.106496573105768	0.0716216791023768	0.828273552940095	0.0655013442276005			1996-09-01	62.53		280439350868194			4687189021522			246076163311676	283380396326414	760366919172702	294097691335344			207371625			32034203125
3.49007e+18	High	P49588	Alanine--tRNA ligase, cytoplasmic OS=Homo sapiens OX=9606 GN=AARS1 PE=1 SV=2	70	14	cytosol;mitochondrion;other cell component	nucleic acid binding activity;other molecular function	protein metabolism;RNA metabolism OR transcription;other metabolic processes;developmental processes;other biological processes	ENSG00000090861	AARS1	1162	1022	0.969	1048	1060	1039	0.789985878114816	0.786548501390951	0.567918261329145	0.250765352701972	0.664343009942153	0.380261391150831	0.966004700486538	0.95833098839223	0.906835074657167	0.573616063921522	0.914884681215409	0.74446694884982	2027-12-01	50.45	48.73	48.76	384044125777622	317680722226537	308206558680976	248578308572563	113601275362663	109130906922597	350738745801354	118290560953195	248124233449468	104996477037224	224365541134481	1013207109375	245283660416667	23490985625	181146367708333	185015158333333	776398458333333
3.41944e+18	High	P19105	Myosin regulatory light chain 12A OS=Homo sapiens OX=9606 GN=MYL12A PE=1 SV=2	813	6	cytosol;cytoskeleton;other cell component	other molecular function		ENSG00000101608; ENSGGOG00000011429; ENSPPAG00000037395; ENSPTRG00000009835	MYL12A	0.998	1069	1135	1189	1072	1135	0.267045129793064	0.746489211202836	0.12522267222886	0.57909825414282	0.803315328342479	0.53936412268401	0.645465650977676	0.946829296446784	0.420451822733803	0.866745770965579	0.954451226067989	0.852754892404355	24.14	26.18	24.17	2025-12-06	290732781066762	275276525460271	419769847981808	263950099097163	287916440530448	421580946940961	275572309204172	261338027679209	398390541853495	259878007456794	274467918541389	29358205125	1856869978125	20355396	24671695359375	196456278333333	196774094166667
3.49779e+18	High	Q92541	RNA polymerase-associated protein RTF1 homolog OS=Homo sapiens OX=9606 GN=RTF1 PE=1 SV=4	1	1	nucleus	nucleic acid binding activity;other molecular function	cell-cell signaling;RNA metabolism OR transcription;other metabolic processes;developmental processes;signal transduction;other biological processes	ENSCATG00000032645; ENSG00000137815; ENSGGOG00000013514; ENSNLEG00000003597; ENSPANG00000018851; ENSPTRG00000006946; ENSRROG00000043070; ENSTGEG00000002395	RTF1
3.33807e+18	High	ENSBTAP00000017905	RPL24 UniProtKB Gene Name|Bos taurus ribosomal protein L24 (RPL24), mRNA. [Source:RefSeq mRNA;Acc:NM_174455]|1|ENSBTAG00000013461|ENSBTAT00000017905	34	5	cytosol;ER/Golgi;translational apparatus;other cell component	nucleic acid binding activity;other molecular function	cell cycle OR cell proliferation;cell organization and biogenesis;protein metabolism;other metabolic processes;developmental processes	ENSAMEG00000003740; ENSAMEG00000024819; ENSANAG00000023643; ENSBGRG00000003803; ENSBIXG00000028110; ENSBIXG00005017677; ENSBMSG00010011876; ENSBTAG00000013461; ENSCAFG00000009601; ENSCAFG00020008829; ENSCAFG00030017121; ENSCAFG00040024562; ENSCAFG00845021526; ENSCANG00000041240; ENSCATG00000040562; ENSCCNG00000000535; ENSCGRG00001015975; ENSCJAG00000000496; ENSCPOG00000034974; ENSCWAG00000010191;…	HEL-S-310; LOC107152724; LOC111146942; Rpl24; RPL24	1103	1010	0.926	1370	1221	1174	0.677204070412733	0.708285759928335	0.867920809891889	0.919486143262733	0.575363710955947	0.799090876023067	0.941095969270265	0.940713285064677	0.975441715050987	0.982639671428175	0.87179886247122	0.956806180501304	25.88	26.67	2025-10-31	42.46	753109343717814	860230943431713	121969026359109	769399522822342	690890095100003	112182221870379	72148083823181	797995240082065	125311763405069	592969836909625	629884627928673	251420390625	481000.5	6361000625	716864890625	572658875	472183083333333
3.32779e+18	High	Q9NR56	Muscleblind-like protein 1 OS=Homo sapiens OX=9606 GN=MBNL1 PE=1 SV=2	40	5	cytosol;nucleus;other cell component	nucleic acid binding activity;other molecular function	RNA metabolism OR transcription;other metabolic processes;developmental processes;other biological processes	ENSG00000152601; ENSGGOG00000009430; ENSPPAG00000031243; ENSPTRG00000015542	MBNL1	1276	1012	0.843	1392	1088	1387	0.767220189105151	0.641585755966009	0.856342772283174	0.903552384006093	0.812673934031881	0.71322035289062	0.961101999589082	0.923585521392897	0.974777228334089	0.978343272915467	0.958850374164397	0.929202203003453	52.51	24.72	28.27	47.40	145563408028831	195979876447511	5784749142389	144161512938945	140752476699275	891436394034843	141579502164756	155970653237159	872268149710384	63964802953182	118519186562676	490309166666667	9296933125	144917841666667	339994807291667	107298441666667	961961083333333
3.1911e+18	High	ENSBTAP00000054917	Bos taurus 5'-nucleotidase, ecto (CD73) (NT5E), mRNA. [Source:RefSeq mRNA;Acc:NM_174129]|9|ENSBTAG00000045976|ENSBTAT00000064900	1	1									0.010	0.010	0.010				1e-17	1e-17	1e-17				0.00529319	0.00814011	0.00538007																1400977.25
3.1963e+18	High	ENSBTAP00000041467	ARHGAP1 HGNC Symbol|Rho GTPase activating protein 1 [Source:HGNC Symbol;Acc:673]|15|ENSBTAG00000016501|ENSBTAT00000043933	114	1	other membranes;other cytoplasmic organelle;other cell component	enzyme regulator activity;other molecular function	transport;signal transduction;other biological processes	ENSBGRG00000013511; ENSBIXG00000006061; ENSBIXG00005003058; ENSBTAG00000016501	ARHGAP1	1219	1054	0.835	2089	1404	1681	0.953555931896021	0.899550725128909	0.78149078247152	0.0805971612921996	0.0691370667309756	0.274429987163688	0.995704262935105	0.986698049250855	0.959877710366542	0.253152148307141	0.244600750715082	0.623853714578312	2025-05-24	1934-08-01	1992-11-01	23.65	325105125009437	491127820397532	337505348044157	280083755543686	313203793473526	266797058305943	335252643587379	389142013687576	30859287455495	199458983304606	235079668030086	1444897.5	2076401375	3631657.75	1983665375	2084644.5	2140565.25
3.20004e+18	Medium	Q9P287	BRCA2 and CDKN1A-interacting protein OS=Homo sapiens OX=9606 GN=BCCIP PE=1 SV=1	1	1	cytosol;cytoskeleton;nucleus	enzyme regulator activity;cytoskeletal activity	cell cycle OR cell proliferation;cell organization and biogenesis;DNA metabolism;other metabolic processes;stress response;developmental processes;other biological processes	ENSG00000107949	BCCIP
3.20016e+18	High	Q6IBS0	Twinfilin-2 OS=Homo sapiens OX=9606 GN=TWF2 PE=1 SV=2	399	8	cytoskeleton;other cell component	cytoskeletal activity;other molecular function	cell cycle OR cell proliferation;cell organization and biogenesis;other biological processes	ENSG00000247596; ENSGGOG00000041047; ENSNLEG00000033626; ENSPPAG00000033131	TWF2	1360	1029	0.761	1450	1118	1422	0.54002519471602	0.85472138648241	0.51953921624864	0.79310927646199	0.925968161140034	0.677783476632647	0.872580755764126	0.978188779471704	0.891708652764651	0.949441312289072	0.987750314076682	0.918275496988286	24.42	2015-10-01	19.38	14.52	657714906044518	903543232470795	568881987700163	464972187129599	557123974144619	474704118254661	625371280962614	818247812539436	570477653159024	37894799972653	501384132876121	48282923125	420073394791667	6681274.5	334356628125	3460756625	380761741666667
3.2086e+18	High	Q96IU4	Protein ABHD14B OS=Homo sapiens OX=9606 GN=ABHD14B PE=1 SV=1	90	7	cytosol;nucleus;other cell component	other molecular function	other metabolic processes;other biological processes	ENSG00000114779	ABHD14B; HEL-S-299	1283	0.973	0.804	1277	0.968	1176	0.728965274024586	0.371328719561268	0.650274924084318	0.76160526322513	0.276620254847618	0.675736429349985	0.956303782622504	0.756651942127401	0.93869618292988	0.937269961306918	0.643095971058055	0.918231791595688	25.75	17.46	21.65	2025-10-31	354728999927077	512541192446545	321545822366529	22706828336981	271682650946069	191527496772583	360234129479182	466355717555095	305684140138499	162630189016507	275337464673523	3116307	226560495833333	3789999.5	188986431770833	169005391666667	185679245833333
3.2111e+18	High	P11310	Medium-chain specific acyl-CoA dehydrogenase, mitochondrial OS=Homo sapiens OX=9606 GN=ACADM PE=1 SV=1	14	3	other membranes;mitochondrion;other cell component	other molecular function	other metabolic processes;stress response;developmental processes;other biological processes	ENSG00000117054	ACADM	1290	1193	0.893	100000	100000	100000	0.743474065085512	0.49544692596866	0.987280658229717	1e-17	1e-17	1e-17	0.957647549116546	0.854311185859474	0.998553613943355	0.00529319	0.00814011	0.00538007	49.07	31.04	32.20		315240754921667	311870904198037	685342369769382	151918296058731	246779158789081	146448833144596	275522080520859	264506954308382	454712840171623				201339901041667	230613770833333	402805447916667	113071763020833	168659161458333
3.21148e+18	High	O95232	Luc7-like protein 3 OS=Homo sapiens OX=9606 GN=LUC7L3 PE=1 SV=2	4	3	nucleus	nucleic acid binding activity	cell organization and biogenesis;RNA metabolism OR transcription;other metabolic processes	ENSCANG00000028098; ENSCATG00000034891; ENSG00000108848; ENSGGOG00000024399; ENSMLEG00000034172; ENSMMUG00000010117; ENSPANG00000022461; ENSPPAG00000025115; ENSPTRG00000009409; ENSRROG00000039925; ENSTGEG00000025150	LUC7L3	1404	100000	100000	1100	0.791	0.010	0.511942723531943	1e-17	1e-17	0.610068851280737	0.0952160420093786	1e-17	0.856156844222499	0.0122222	0.00766988	0.882616317472615	0.312604024901705	0.00538007	1939-03-01	1944-05-01		1948-09-01	305265157144981	320247489807786		22195474812322	213105785735213	237190886884656				304040645794542	265831145403898		194968625	236807859375		165199421875	145645375
3.22021e+18	High	ENSBTAP00000026261	PRPS1 UniProtKB Gene Name|Bos taurus phosphoribosyl pyrophosphate synthetase 1 (PRPS1), mRNA. [Source:RefSeq mRNA;Acc:NM_001046189]|X|ENSBTAG00000019703|ENSBTAT00000026261	61	2	cytosol;other cell component	kinase activity;other molecular function	other metabolic processes;developmental processes;other biological processes	ENSAMEG00000002784; ENSBGRG00000019881; ENSBIXG00005003050; ENSBMSG00010017367; ENSBTAG00000019703; ENSCAFG00000017976; ENSCAFG00020006709; ENSCAFG00030022020; ENSCAFG00040022691; ENSCAFG00845017825; ENSCANG00000031409; ENSCATG00000037369; ENSCCNG00000013844; ENSCHIG00000017856; ENSCJAG00000072042; ENSCLAG00000001631; ENSCWAG00000010928; ENSDLEG00000009203; ENSFCAG00000012286; ENSG00000147224; EN…	LOC102173923; LOC103119207; LOC111161303; Prps1; PRPS1	1182	1189	0.957	1453	1132	1199	0.941303081402169	0.198016708098873	0.763311516870931	0.756552569697424	0.949145223645762	0.870876217789009	0.995297871593012	0.547140146241146	0.955978972339238	0.934763382450889	0.990467076563476	0.979059788072884	1995-04-01	39.01	1931-09-01	55.30	107889489878913	105198286443295	979687431648158	824034951792905	47941101791728	407851045119714	920604288610835	880755458638393	766938388623704	404963685284134	763625746361	2532366875	68907521875	77789153125	5758048125	61332365625	32764946875
3.22088e+18	High	Q8WUA7	TBC1 domain family member 22A OS=Homo sapiens OX=9606 GN=TBC1D22A PE=1 SV=2	2	2		enzyme regulator activity;other molecular function	other biological processes	ENSG00000054611	TBC1D22A	1711	1397	0.836	100000	100000	100000	0.244824428446016	0.132207702892386	0.885229528735121	1e-17	1e-17	1e-17	0.614964127578826	0.423861881634884	0.977557957088104	0.00529319	0.00814011	0.00538007	24.50	39.51	32.35			127347094767287	897353442679366	624778886555758	110925191265537		223991164493958	331283771965537	177234370910942					941671484375	5274135546875	4650187109375	758108984375
3.22843e+18	High	P02787	Serotransferrin OS=Homo sapiens OX=9606 GN=TF PE=1 SV=3	302	31						1093	0.959	0.841	1032	0.970	1087	0.562574111486775	0.286890529403254	0.839262940772062	0.247108935502453	0.286911354031184	0.485974909514931	0.883627898788546	0.668947646176692	0.971976214908153	0.571416997807378	0.655702539139528	0.826036618312857	18.68	23.46	57.74	21.46	349316090860176	287732650716713	419201680083026	373925433786346	261202507670796	422400510922354	105842360061737	263601498060564	403010328914255	421182378987635	272213461355825	347919845833333	223103345833333	2127646.75	246383016666667	278310178125	178516679166667
3.23146e+18	High	Q15833	Syntaxin-binding protein 2 OS=Homo sapiens OX=9606 GN=STXBP2 PE=1 SV=2	204	20	non-structural extracellular;plasma membrane;other membranes;cytosol;other cytoplasmic organelle;other cell component	other molecular function	cell-cell signaling;stress response;transport;other biological processes	ENSG00000076944	STXBP2	1095	1059	0.980	1322	1243	1263	0.573706968536917	0.84154075540937	0.501755004693809	0.87461681480622	0.374191513244029	0.949164845009891	0.890447341381641	0.973045099155059	0.876999425532301	0.971291473160789	0.74386347565808	0.991440270291457	17.72	37.14	15.37	31.53	374702366646804	407291396902618	521300375406286	185757256357051	339102510461842	413603054036411	37228480148474	322239414558023	437948150134408	26723430119893	183906010233663	144627697916667	239317208333333	301172708333333	3063908.5	138257872916667	2317567875
3.33522e+18	High	Q9UFN0	Protein NipSnap homolog 3A OS=Homo sapiens OX=9606 GN=NIPSNAP3A PE=1 SV=2	14	4	cytosol;mitochondrion			ENSG00000136783; ENSPPAG00000034837; ENSPTRG00000021217	NIPSNAP3A	1282	1162	1117	1233	1000	1002	0.768470594064715	0.36274246910626	0.349185289271213	0.775207736508693	0.563347871860508	0.422178896169542	0.961101999589082	0.747864835830706	0.762410707353826	0.945169103648345	0.864402303010883	0.780632675936134	48.82	20.88	2025-04-24	2025-09-24	348878552009173	893827949776537	107185633998768	628283242147756	595375162554856	416173590493684	60026363467337	706819561106865	953344073137514	408848905257898	664929715336403	52366828125	222823895833333	660943458333333	629976479166667	467626979166667	406904197916667
3.24567e+18	High	P62263	40S ribosomal protein S14 OS=Homo sapiens OX=9606 GN=RPS14 PE=1 SV=3	59	6	cytosol;translational apparatus;nucleus;other cell component	nucleic acid binding activity;other molecular function	cell organization and biogenesis;protein metabolism;RNA metabolism OR transcription;other metabolic processes;developmental processes;other biological processes	ENSABRG00000017420; ENSACCG00020013868; ENSACOG00000005331; ENSACUG00000011434; ENSAMEG00000004654; ENSAMEG00000024066; ENSAMEG00000025279; ENSAMEG00000026728; ENSAMXG00000019225; ENSAMXG00005016798; ENSANAG00000023796; ENSANIG00000000133; ENSAOCG00000015320; ENSAOCG00000020425; ENSAOWG00000016267; ENSAPLG00020002599; ENSAPOG00000020800; ENSAZOG00000004919; ENSBGRG00000022490; ENSBIXG00000026963;…	LOC100190473; LOC101358429; LOC101880243; LOC107685488; LOC107748110; LOC109045287; LOC111140852; LOC113038399; LOC117308812; LOC117798917; NDST1; rps14; Rps14; RPS14; Rps14_0; Rps14-ps7; rps14.S; rpsK; RS14	1407	1124	0.791	2286	1474	1844	0.380281951570177	0.362402486325905	0.57770369335683	0.0386148025612769	0.0306774779725671	0.134068990962405	0.77408449783103	0.747864835830706	0.907840462085801	0.137404878125638	0.126509905682278	0.396480720719833	31.75	51.01	23.15	48.33	348788885510431	429516208091423	220036057705674	299980074286301	20920056648417	949611397978107	327197840935541	30185250492015	205200257355947	209267181926022	162823607412948	695600927083333	222766627083333	317606904166667	129324738541667	223273145833333	142976385416667
3.25154e+18	High	P26368	Splicing factor U2AF 65 kDa subunit OS=Homo sapiens OX=9606 GN=U2AF2 PE=1 SV=4	97	9	nucleus;other cell component	nucleic acid binding activity;other molecular function	RNA metabolism OR transcription;other metabolic processes;other biological processes	ENSBMSG00010019987; ENSCAFG00000002551; ENSCAFG00030001408; ENSCAFG00040007169; ENSCAFG00845000480; ENSCCAG00000023336; ENSCJAG00000017128; ENSECAG00000010110; ENSG00000063244; ENSHGLG00000005889; ENSLCNG00005017870; ENSMMNG00015003391; ENSOGAG00000007206; ENSPANG00000008459; ENSPCOG00000025870; ENSPLOG00000017271; ENSPPAG00000039782; ENSPTEG00000039768; ENSPTRG00000011523; ENSRFEG00010019444; EN…	LOC111139619; LOC112806673; U2af2; U2AF2	1345	1048	0.772	1578	1205	1473	0.535072604654226	0.970365843319548	0.490756784688361	0.570069330685609	0.587421069925131	0.598776941221112	0.868775268926318	0.995769905413739	0.873075098235581	0.862264367923251	0.877310188423817	0.885947764094499	43.59	39.98	41.77	52.84	341229300640319	343049584681269	135768193486878	257760190118469	210332182800696	107644801394316	335879229344675	295344168660421	134365481373961	277445454589358	185714814131425	845625.5	2179384.25	253668929166667	797968583333333	191849170833333	143749779166667
3.26e+18	High	Q16181	Septin-7 OS=Homo sapiens OX=9606 GN=SEPTIN7 PE=1 SV=2	270	17	plasma membrane;other membranes;cytosol;cytoskeleton;nucleus;other cell component	other molecular function	cell cycle OR cell proliferation;cell organization and biogenesis;other biological processes	ENSG00000122545	LOC101342782; LOC111147230; SEPT7; SEPTIN7	1242	1022	0.818	1545	1271	1525	0.90238516857718	0.778672773599638	0.756241443833882	0.599485059413714	0.253799435242766	0.505640578878939	0.987160567790128	0.957505466600156	0.952797150888495	0.875863888960018	0.614022654811453	0.834843826206661	26.60	1947-12-01	10.00	1995-07-01	541224706333912	408839991635243	70125162637893	414390030034938	47824660192302	373797712048214	386810314229088	464212127132379	398856191851525	403185664432376	397340574789196	3477715125	34567271875	302317820833333	412156008333333	308427704166667	326853658333333
3.26539e+18	High	ENSBTAP00000024770	NOL8 EntrezGene|Bos taurus nucleolar protein 8 (NOL8), mRNA. [Source:RefSeq mRNA;Acc:NM_001191213]|8|ENSBTAG00000018613|ENSBTAT00000024770	6	1	nucleus	nucleic acid binding activity		ENSBIXG00000024023	NOL8	1723	1816	1054	0.583	0.338	0.321	0.106230658212367	0.00013291944624938	0.642801322960239	0.00313052362066291	35.5049	9.14297e+06	0.364037905459771	0.00100955484175124	0.937412762782224	0.0133629116105055	281.663	4.62228e+08				44.38	574022261230828					333130367234854			316048628514132	95563082120874	985138139381008	1972708.5	3666200625
3.26921e+18	High	P40227	T-complex protein 1 subunit zeta OS=Homo sapiens OX=9606 GN=CCT6A PE=1 SV=3	203	4	cytosol;cytoskeleton;other cell component	other molecular function	protein metabolism;other metabolic processes;other biological processes	ENSG00000146731; ENSGGOG00000011439; ENSNLEG00000015664; ENSPTRG00000019206; ENSPTRG00000042789	CCT6A	1230	1035	0.840	1457	1225	1453	0.934204354333081	0.893343629094027	0.828357485614384	0.824892713156542	0.505311010410023	0.629959312292033	0.994138293299514	0.986698049250855	0.970125789756747	0.957635956284918	0.832694227607466	0.900998459228099	13.50	1930-03-01	34.02	1935-10-01	220112527816064	263240729115468	203318697934926	204289649778207	193170818329976	204956432963521	210645684466702	370655312642551	217162633630774	200573328071414	174071361007346	1646956	140582820833333	194654058333333	119499220833333	152051408333333	1320209875
3.2711e+18	High	Q9H9B4	Sideroflexin-1 OS=Homo sapiens OX=9606 GN=SFXN1 PE=1 SV=4	10	1	other membranes;mitochondrion	transporter activity	other metabolic processes;transport;other biological processes	ENSG00000164466; ENSGGOG00000008195; ENSNLEG00000000555; ENSPPYG00000016063	SFXN1	0.808	1271	1574	1908	2362	1501	0.0501641720855606	0.101147424923553	0.00683756312143369	0.215949265635888	2.00556e+08	0.564715811592991	0.203962452721521	0.354377029660774	0.0368875189267759	0.527701177107942	1.38197e+09	0.866680218049567	62.68		85.97			521410827140084	13514795753126			103945114623807		326050278859203	133709369629387		440020540490839			385558625	7943231875
3.27901e+18	High	ENSBTAP00000011576	Bos taurus endopin 2 (SERPINA3-7), mRNA. [Source:RefSeq mRNA;Acc:NM_001012283]|21|ENSBTAG00000026917|ENSBTAT00000011576	79	5	non-structural extracellular	enzyme regulator activity	other biological processes	ENSBTAG00000048094	SERPINA3-7	0.282	0.948	3450	0.480	1596	0.469	1e-17	0.503439532495765	0.210942	1.3386e+09	0.00275905038789648	1.27413e+09	0.00727117	0.855498769787771	16.0629	6.49231e+09	0.01487728170944	6.27217e+09	44.86	1933-08-01	84.05	44.03	271766227496003	233221867633676	51440554386309	474559442047849	559921091643639	531634963215949	28933885533524	949432771884397	210075621851272	401851179039737	406908922090304	15853509375	173573322916667	17245653125	302338458333333	353211391666667	382673408333333
3.28467e+18	High	Q14498	RNA-binding protein 39 OS=Homo sapiens OX=9606 GN=RBM39 PE=1 SV=2	22	6	cytoskeleton;nucleus;other cell component	nucleic acid binding activity;other molecular function	RNA metabolism OR transcription;other metabolic processes;other biological processes	ENSAMEG00000009940; ENSANAG00000024610; ENSBGRG00000012692; ENSBIXG00000021585; ENSBIXG00005010311; ENSBMSG00010013049; ENSBMUG00000009739; ENSCAFG00000008327; ENSCAFG00020005676; ENSCAFG00030023917; ENSCAFG00040009743; ENSCAFG00845022632; ENSCCAG00000031689; ENSCCNG00000021143; ENSCGRG00001013983; ENSCLAG00000016940; ENSCWAG00000016297; ENSDLEG00000014321; ENSECAG00000013423; ENSFCAG00000003233;…	LOC101348913; LOC111141906; LOC112827340; Rbm39; RBM39	1057	1053	0.974	1084	0.998	1041	0.727598671552212	0.996390829717162	0.727479993082898	0.596799520993323	0.529199440609983	0.576639285906542	0.956303782622504	0.99988749291281	0.950989652139688	0.874606290061957	0.848265048702937	0.872676510707166	40.84	68.00	68.98	34.48	814436332738204	584007492358675	340898754276006	624759121580854	474082944988145	979982956270944	836211181968287	551279116028267	138432430699233	24012439561657	394959290524945		520169197916667	431845895833333	200360989583333	465004	324008041666667
3.28663e+18	High	Q96A72	Protein mago nashi homolog 2 OS=Homo sapiens OX=9606 GN=MAGOHB PE=1 SV=1	59	8	cytosol;nucleus;other cell component		RNA metabolism OR transcription;other metabolic processes;transport;other biological processes	ENSG00000111196	FLJ10292; MAGOHB	1292	1104	0.824	1530	1145	1519	0.707466027282799	0.544463928992881	0.745430570812491	0.640262829192894	0.85809608839344	0.458038848147633	0.950386276530628	0.877967648401346	0.952156220915606	0.891224476997618	0.974712942269412	0.805329136820431	42.10	54.10	40.93	58.10	227680955709861	253783708952468	100990342436444	14559380009182	901732367758825	446302336399684	272843960398249	228702051250998	111135390195752	989519428938164	59055342700395	273217.25	145416670833333	187661039583333	5935640625	108364483333333	616281479166667
3.28962e+18	High	ENSBTAP00000039829	RPS25 UniProtKB Gene Name|Bos taurus ribosomal protein S25 (RPS25), mRNA. [Source:RefSeq mRNA;Acc:NM_001025315]|15|ENSBTAG00000027772|ENSBTAT00000040046	65	4	cytosol;translational apparatus;nucleus;other cell component	other molecular function	cell organization and biogenesis;protein metabolism;RNA metabolism OR transcription;other metabolic processes;stress response;other biological processes	ENSACCG00020006607; ENSAMEG00000000051; ENSAOWG00000010157; ENSBGRG00000019821; ENSBIXG00000001721; ENSBIXG00000010035; ENSBIXG00005000302; ENSBIXG00005027394; ENSBMSG00010012192; ENSBTAG00000018987; ENSBTAG00000027772; ENSCAFG00000012395; ENSCAFG00030004270; ENSCAFG00040021544; ENSCAFG00845000991; ENSCATG00000040302; ENSCCNG00000018427; ENSCGRG00001019533; ENSCJAG00000013691; ENSCPOG00000013298;…	LOC101347202; LOC101572343; LOC109569631; LOC111153722; Rps25; RPS25	1493	1177	0.685	2004	1225	1956	0.275916455903375	0.109831019821344	0.198950343695824	0.102139736238992	0.41359598880773	0.0863349157355788	0.65672250084867	0.372922781511534	0.571791371542942	0.30719043843846	0.778311919272256	0.278598486948144	34.31	31.15	34.24	47.93	55620644876654	725031084476736	352040517883847	44213695062456	346171017814928	23082000801182	544548953565096	663816467541989	320228175316788	347067270538153	301944431833992	116347451041667	3552413.5	536126166666667	2069094875	3290795.5	2365877
3.30495e+18	High	Q99614	Tetratricopeptide repeat protein 1 OS=Homo sapiens OX=9606 GN=TTC1 PE=1 SV=1	10	4	cytosol	other molecular function	protein metabolism;other metabolic processes	ENSG00000113312	TTC1		0.939			1136			0.379934035817699			0.939585827349156			0.765629832756565			0.989768069357623		2017-05-01	14.37	1985-07-01	36.71	403250752436679	409959586628492	371739647682055		289269106556145	354684531417926	397807412146477	453308178558067	395888105198369		320986051077152	5460828125	257550666666667	303145708333333	218487520833333		1976985625
3.31364e+18	High	O96019	Actin-like protein 6A OS=Homo sapiens OX=9606 GN=ACTL6A PE=1 SV=1	1	1	plasma membrane;other membranes;nucleus;other cell component	other molecular function	cell organization and biogenesis;protein metabolism;DNA metabolism;other metabolic processes;stress response;developmental processes;signal transduction;other biological processes	ENSCANG00000034249; ENSCATG00000017467; ENSCCAG00000029449; ENSCJAG00000013036; ENSCSAG00000013017; ENSG00000136518; ENSGGOG00000015710; ENSMFAG00000030153; ENSMMUG00000009742; ENSPANG00000024431; ENSPPAG00000031814; ENSPTEG00000030027; ENSPTRG00000023973; ENSRBIG00000036584; ENSRROG00000035215; ENSTGEG00000025970	ACTL6A		0.010	0.010			100000		1e-17	1e-17			1e-17		0.0122222	0.00766988			0.00538007			33.01									501917797790886	311932564863855
3.24599e+18	Low	Q9Y5M6	Oculomedin OS=Homo sapiens OX=9606 GN=OCLM PE=2 SV=1	1	1	other membranes
3.49985e+18	High	Q9UHQ9	NADH-cytochrome b5 reductase 1 OS=Homo sapiens OX=9606 GN=CYB5R1 PE=1 SV=1	3	2	plasma membrane;other membranes;cytosol;mitochondrion;ER/Golgi	other molecular function	other metabolic processes;transport	ENSG00000159348; ENSGGOG00000005136; ENSPPAG00000033586; ENSPTRG00000001863	CYB5R1	1986	1265	0.637	2641	1329	2087	0.0574697949155576	0.294575295695918	0.225664086605804	0.0489491745908432	0.487343872389143	0.172098100213057	0.228087269796632	0.677206590438345	0.611856061493076	0.16637498115597	0.826040770611206	0.476636912329206		56.91	41.92				30944531321858		101688633596997	238643782109607		180146508288835	331919179200166			1171761484375			1818744375		69498.25
3.50499e+18	High	P51570	Galactokinase OS=Homo sapiens OX=9606 GN=GALK1 PE=1 SV=1	27	5	cytosol;other cell component	kinase activity;other molecular function	other metabolic processes	ENSG00000108479	GALK1; HEL-S-19	1032	1030	1183	1462	1162	0.982	0.387978174832079	0.869303277569651	0.0790054603016079	0.817083175237739	0.699516690786236	0.242276816553514	0.782730571764401	0.981794107079904	0.301166922323375	0.955889851387164	0.926078812024036	0.58392104481494	62.91		21.88	27.95	870275617216552	401447330569603	257089407548776		606072653992026		722750208945531	786713823762958	506247129035366	16893711786164	113175265696537		5558329.75	296851297916667	1511026		414215309375
3.50604e+18	High	ENSBTAP00000026747	CATHL4 UniProtKB Gene Name|Bos taurus cathelicidin 4 (CATHL4), mRNA. [Source:RefSeq mRNA;Acc:NM_174827]|GJ059556.1|ENSBTAG00000020072|ENSBTAT00000026747	5	2	non-structural extracellular	other molecular function	stress response;other biological processes	ENSBTAG00000052903; ENSBTAG00000053016	CATHL4	0.010		100000	0.010	1482	0.010	1e-17		1e-17	1e-17	0.067778346990512	1e-17	0.00727117		0.00766988	0.00529319	0.241089126209948	0.00538007		25.60						945027122126696	97304563437404	589290594803248					637561804354035					7033773125	6650199375
3.64363e+18	Medium	Q4KWH8	1-phosphatidylinositol 4,5-bisphosphate phosphodiesterase eta-1 OS=Homo sapiens OX=9606 GN=PLCH1 PE=1 SV=1	2	1	plasma membrane;other membranes;other cell component	other molecular function	other metabolic processes;transport;signal transduction	ENSG00000114805	PLCH1	1045	1188	1196	1551	1482	1324	0.688474064085845	0.384853575804082	0.240311831339248	0.557841926397469	0.120285042666493	0.859985206049434	0.944387027944067	0.76994851477894	0.631898024909397	0.860127472741147	0.376152592528567	0.976117272154353	1956-07-01	1968-12-01	14.86	2025-10-22		590592655825985	530689187924093	61914771609831	53480112313775	482075366117308	384499305753579	477787416045394	517687357848218	433008401731234	360936352107044	2756420625		4367153125	3119090625	46082746875	365505375
3.64614e+18	High	Q9Y6C9	Mitochondrial carrier homolog 2 OS=Homo sapiens OX=9606 GN=MTCH2 PE=1 SV=1	10	3	other membranes;mitochondrion	other molecular function	cell organization and biogenesis;transport;other biological processes	ENSG00000109919; ENSG00000285121; ENSGGOG00000008281; ENSPPYG00000003296; ENSPTRG00000003573	MTCH2	1223	1335	0.931	1551	1313	1319	0.944584202569856	0.00411997503574524	0.719578632711891	0.596928294202789	0.279564721486466	0.884519334703214	0.995297871593012	0.0247975855925044	0.947824865682577	0.874606290061957	0.647148648253436	0.983142237316258	1965-08-01	14.93	13.48	90.57	13558427924029	142932780137808	16022820111953	132324130564962	110222292799947	989165525021272	147989777979562	118605371362152	117607077087745	180598782880422		395840958333333	865958	1056920.25	941730661458333	984879578125	753305083333333
3.64723e+18	High	Q8TEA8	D-aminoacyl-tRNA deacylase 1 OS=Homo sapiens OX=9606 GN=DTD1 PE=1 SV=2	14	3	nucleus;other cell component	nucleic acid binding activity;other molecular function	cell organization and biogenesis;DNA metabolism;RNA metabolism OR transcription;other metabolic processes	ENSG00000125821; ENSNLEG00000027109; ENSPTEG00000035871; ENSRROG00000039552; ENSTGEG00000018701	DTD1	0.659	1060	1244	1228	1257	1290	0.00380600661528274	0.967484097249688	0.148815459352601	0.875227140253774	0.435072200609301	0.947700284424997	0.0209594211786151	0.995769905413739	0.476538840160291	0.971291473160789	0.795174777647483	0.991440270291457	27.75	1996-05-01	58.87	57.67	450603594867445	759422541044256	777901541961784	116077391171	106662515731054	119888589069273	167914455101262	324523183509571	587150757807171	110078484592586	455087912977444	369081666666667	287794270833333	561557020833333	457206489583333	863956192708333	728976083333333
3.65065e+18	High	O75369	Filamin-B OS=Homo sapiens OX=9606 GN=FLNB PE=1 SV=2	568	41	plasma membrane;other membranes;cytosol;cytoskeleton;other cell component	cytoskeletal activity;other molecular function	cell organization and biogenesis;stress response;signal transduction;other biological processes	ENSG00000136068	FLNB	1244	1067	0.868	1519	1099	1356	0.876837059089972	0.761606147846097	0.990085816028047	0.683768238547188	0.848655685604095	0.850932142213086	0.981730005376458	0.953301201336621	0.999192163899438	0.910881681002189	0.97313675229286	0.973515141433639	1942-08-01	68.87	14.19	23.36	452853324026352	431598009707148	38343724130358	328702999063458	613353272532441	417497957549207	305908084822498	3617831781929	407437089653236	780462503525201	661320896460235	103914803125	289231141666667	319146297916667	225362704166667	2446514.25	4191911875
3.65852e+18	High	ENSBTAP00000020150	S100A10 UniProtKB Gene Name|Bos taurus S100 calcium binding protein A10 (S100A10), mRNA. [Source:RefSeq mRNA;Acc:NM_174650]|3|ENSBTAG00000015147|ENSBTAT00000020150	70	3	non-structural extracellular;plasma membrane;other membranes;nucleus;other cell component	other molecular function	cell organization and biogenesis;RNA metabolism OR transcription;other metabolic processes;transport;other biological processes	ENSAMEG00000026724; ENSANAG00000027666; ENSBGRG00000002962; ENSBIXG00000025843; ENSBIXG00005029229; ENSBMUG00000024837; ENSBTAG00000015147; ENSCANG00000037136; ENSCATG00000015601; ENSCATG00000038312; ENSCHIG00000017889; ENSCJAG00000047979; ENSCWAG00000003083; ENSG00000197747; ENSGGOG00000025421; ENSHGLG00000013637; ENSLAFG00000011183; ENSMFAG00000044914; ENSMLEG00000010423; ENSMMMG00000018313; EN…	LOC101120208; LOC111162004; LOC111549515; LOC117799151; S100a10; S100A10	1378	1039	0.758	1554	1084	1508	0.478423714115096	0.96109600998247	0.52284655646408	0.58301317618616	0.877541009540019	0.503981470710775	0.846431710245388	0.995606502723473	0.893567546163022	0.868322840840479	0.978289273082394	0.834399623698589	51.49	84.21	55.78	68.99	147510311739606	118622879991906	442535566480739	128324592129809	760929575866177	88915122138091	650996380074579	126497311425385	42396369342987	579192456869509	674391601897844	9573058125	942127916666667	877160045833333	260097354166667	955111283333333	520050983333333
3.66872e+18	High	Q9UDT6	CAP-Gly domain-containing linker protein 2 OS=Homo sapiens OX=9606 GN=CLIP2 PE=1 SV=1	25	6	cytoskeleton;nucleus;other cell component	cytoskeletal activity	cell organization and biogenesis	ENSG00000106665	CLIP2	1439	0.978	0.721	1392	0.868	2212	0.399782716146332	0.463726556566019	0.360159635594477	0.806712228153797	0.151369714971722	0.0258760998251695	0.793078827947543	0.831761436854428	0.77157170345603	0.951713143401355	0.441022524334506	0.100875615597509	47.06	102.04	68.27	64.52		389659338006796	778270768430771	133068349572737	433396636563062	143074835723948	114311745462845	398463934263974	201583023419499	885614132495934	330717651972478			288134635416667	457423.5	99041875	296201322916667
3.67351e+18	High	P36542	ATP synthase subunit gamma, mitochondrial OS=Homo sapiens OX=9606 GN=ATP5F1C PE=1 SV=1	28	5	other membranes;mitochondrion	transporter activity	other metabolic processes;transport	ENSG00000165629; ENSGGOG00000009719; ENSPPAG00000007094; ENSPTRG00000002277	ATP5F1C	1033	1043	1055	1390	1713	1404	0.501352744398443	0.8923732090555	0.465053735198319	0.817454626330154	0.00569339980143679	0.725648459175225	0.853643690638924	0.986698049250855	0.853671302846741	0.955889851387164	0.0290353590562086	0.929247109819888	69.39	70.49	60.91	31.09	330830531071953	333288491076234	997833601971622	959183476628424	320386459556276	173459360079744	303695393796725	457430178797312	977117381123467	353645687063796	633612545987228	664286645833333	211296875	2464510625	586470104166667	713913791666667	218965458333333
3.67651e+18	High	Q9NZN3	EH domain-containing protein 3 OS=Homo sapiens OX=9606 GN=EHD3 PE=1 SV=2	424	14	plasma membrane;other membranes;cytosol;nucleus;other cytoplasmic organelle;other cell component	nucleic acid binding activity;other molecular function	cell cycle OR cell proliferation;cell organization and biogenesis;other metabolic processes;transport;other biological processes	ENSG00000013016	EHD3	1084	0.988	0.926	0.957	1074	1093	0.519446602680359	0.496648899005217	0.659374995026458	0.146368897147331	0.815949075452207	0.463244348874206	0.861227018010352	0.855228063604125	0.940318373283698	0.407529181877588	0.959838668542062	0.810682987083152	22.33	2028-12-01	30.47	1998-10-01	20505501133688	312937934974658	310806575514144	998558102913494	985203002582789	795262759703128	209419008911178	397057838272647	327665482600802	619414012640553	73762832252154	765968508333333	13096579375	231402789583333	182674510416667	743220060416667	673328789583333
3.68906e+18	High	ENSBTAP00000023347	HHIPL2 HGNC Symbol|HHIP-like 2 [Source:HGNC Symbol;Acc:25842]|16|ENSBTAG00000017561|ENSBTAT00000023347	7	4						0.010		100000	0.010	0.836	0.010	1e-17		1e-17	1e-17	0.144521572980829	1e-17	0.00727117		0.00766988	0.00529319	0.428003419032681	0.00538007		18.55		1991-01-01				263886864892943	342165689435959	242499337681211					289936920455553	282201385416667				196409213541667	233850291666667
3.68942e+18	High	Q8N8A2	Serine/threonine-protein phosphatase 6 regulatory ankyrin repeat subunit B OS=Homo sapiens OX=9606 GN=ANKRD44 PE=1 SV=3	36	13				ENSG00000065413	ANKRD44	0.983	1043	1000	1082	1172	1080	0.208306935534996	0.953200453483918	0.41195636805386	0.286759370665922	0.757422130889555	0.459812677842566	0.566040412540086	0.995606502723473	0.813689235510435	0.616639796843815	0.942239280773891	0.807491947911204	15.42	13.89	17.57	2025-09-02	180265187875216	192842792609775	240034862999305	189500726509129	208537638053373	248141192291714	19213358853374	174347240025231	243133742373214	118789789677034	118926353067711	1232077625	115132877083333	142598116666667	141078904166667	1410441125	1425233125
3.70337e+18	High	Q9NP97	Dynein light chain roadblock-type 1 OS=Homo sapiens OX=9606 GN=DYNLRB1 PE=1 SV=3	45	5	cytoskeleton;other cell component	cytoskeletal activity;other molecular function	other biological processes	ENSG00000125971; ENSGGOG00000023900; ENSPPAG00000030059; ENSPPYG00000010937; ENSPTRG00000013416	DYNLRB1	1099	1076	0.974	1517	1248	1269	0.553459163949332	0.805789608097394	0.541289411748952	0.682147409617645	0.419787242505478	0.942685647169934	0.879205456633314	0.961282292382456	0.902054553715661	0.910047010085419	0.783268009788244	0.991440270291457	1932-07-01	16.14	18.33	2025-02-17	198628465379441	17650349733082	202693324036941	213329562192993	155243084734278	177002174859117	205503184321884	175092516773892	141715771296349	155348976493376	152363055119845	112625914583333	126861247916667	13051598125	119131661458333	158779754166667	10609959375
3.63343e+18	Medium	Q86W28	NACHT, LRR and PYD domains-containing protein 8 OS=Homo sapiens OX=9606 GN=NLRP8 PE=2 SV=2	11	1	other cell component	other molecular function	other biological processes	ENSG00000179709	NLRP8	1414	1219	0.786	1552	1093	1259	0.393054473155451	0.0391262569498545	0.659791107761472	0.586781132444526	0.927498459884749	0.884087341127703	0.787277404547344	0.173592155312984	0.940490414690893	0.870134647473545	0.987750314076682	0.983142237316258	22.40	47.13	22.32	43.83	773735544785522	103462058841366	67579757222787	547226711289334	10132554482243	42227366461113	719966964345612	848985568369591	537124824342684	498649896747635	927291185669131	4267061.5	49417416875	7650529.5	39719555625	4072971.5	6925010
3.72237e+18	Medium	Q53TQ3	INO80 complex subunit D OS=Homo sapiens OX=9606 GN=INO80D PE=1 SV=3	15	1	nucleus		cell organization and biogenesis;DNA metabolism;other metabolic processes;stress response;other biological processes	ENSG00000114933; ENSG00000283510	INO80D	0.978	0.954	0.956	0.819	0.813	0.866	0.221230220436603	0.274829991947814	0.635113829314297	0.0341764455316966	0.0106807541054648	0.0827853287949574	0.582160683591972	0.655328451971297	0.936561185409963	0.123263433714489	0.0515513713404978	0.269925559834952	38.97	44.02	32.32	15.33	263369774875729	280307767056573	507981722862773	253941237285813	286569077322539	544547950016135	275948394650704	299641224934523	484526076156265		331869186910387	4125640.75	1682106.25	2072743.25	2985629	1890067.5	1958532.5
3.72969e+18	Medium	O75419	Cell division control protein 45 homolog OS=Homo sapiens OX=9606 GN=CDC45 PE=1 SV=1	3	1	cytoskeleton;nucleus	nucleic acid binding activity;other molecular function	cell cycle OR cell proliferation;cell organization and biogenesis;DNA metabolism;other metabolic processes;stress response;signal transduction	ENSG00000093009	CDC45	0.452	1239	2741	100000	100000	100000	251062	0.024299079778358	37000.4	1e-17	1e-17	1e-17	1.75715e+07	0.116738048935184	271992	0.00529319	0.00814011	0.00538007	20.32	0.85	31.52		555122788567461	368057991901439	458037913651091	10193918125912		10071473011905	485908265435818	252939050282086	369721108937384				35454923125	2721614625	26920875625	7587264.5
3.73934e+18	High	Q92804	TATA-binding protein-associated factor 2N OS=Homo sapiens OX=9606 GN=TAF15 PE=1 SV=1	75	4	nucleus;other cell component	nucleic acid binding activity;other molecular function	RNA metabolism OR transcription;other metabolic processes;other biological processes	ENSG00000270647; ENSG00000276833	TAF15	0.997	1120	0.927	1430	1356	1462	0.586438097238859	0.61521206460051	0.944721400757364	0.734382245060111	0.352627826208912	0.639926350383744	0.89823340937033	0.912072054874784	0.990991866732556	0.930462666977141	0.729634252134781	0.90422668248928	72.17	54.91	75.08	25.17	646549163189295	634715747272644	754336317892315	328122377296622	276464970464136	874923475258009	588799019332059	611409999555683	559522717560462	222370473863651	215604838988694	1358210625	412941989583333	469342.25	443356184895833	244219272135417	188947682291667
3.7569e+18	Medium	Q2TB18	Protein asteroid homolog 1 OS=Homo sapiens OX=9606 GN=ASTE1 PE=1 SV=1	1	1		other molecular function		ENSG00000034533	ASTE1	1386	100000	100000	1408	1068	0.010	0.458571359364155	1e-17	1e-17	0.88781385577646	0.781628292858084	1e-17	0.829289766216839	0.0122222	0.00766988	0.975011613921929	0.950231984531682	0.00538007	2028-09-01	18.38			17031803749575	149342595441489		124811274876363	121008453410529	876718850137011					113302274614935		10877977	11043178		9289619	8270222
3.76261e+18	High	ENSBTAP00000023778	CCT5 EntrezGene|Bos taurus chaperonin containing TCP1, subunit 5 (epsilon) (CCT5), mRNA. [Source:RefSeq mRNA;Acc:NM_001034595]|20|ENSBTAG00000017889|ENSBTAT00000023778	162	1	cytosol;cytoskeleton;other cell component	cytoskeletal activity;nucleic acid binding activity;other molecular function	protein metabolism;other metabolic processes;transport;other biological processes	ENSBGRG00000012720; ENSBIXG00000016630; ENSBIXG00005005013; ENSOARG00000014259	CCT5	100000	100000		1182	0.010	0.010	1e-17	1e-17		0.53526744453578	1e-17	1e-17	0.00727117	0.0122222		0.843118987648672	0.00814011	0.00538007	42.45			18.57		364463830124029	196167242209887							258092824600641		1981865.75		2695037.5	1152960
3.76509e+18	High	Q9BW04	Specifically androgen-regulated gene protein OS=Homo sapiens OX=9606 GN=SARG PE=1 SV=2	8	1	plasma membrane;other membranes;cytosol;other cell component			ENSG00000182795	SARG	0.912	1023	1207	0.949	0.863	0.928	0.18123465570039	0.801994168443568	0.121290676848893	0.228705543029311	0.0818012262622951	0.210209158675403	0.520128203664111	0.960345869870488	0.412466051720115	0.545486686274624	0.27939715667456	0.535662349252257	24.84	36.23	22.84	35.50	548796451584806	915161014679129	752918718120713	478767816319128	986908741288156	10030677460751	536502676658755	81791529828076	831006335100579	578036539240901	116211617319655	7730871875	3505086875	676718.25	442523	35634365625	6744945625
3.76787e+18	High	O60684	Importin subunit alpha-7 OS=Homo sapiens OX=9606 GN=KPNA6 PE=1 SV=1	5	3	cytosol;nucleus;other cell component	other molecular function	RNA metabolism OR transcription;other metabolic processes;transport;other biological processes	ENSCANG00000041436; ENSCCAG00000034188; ENSCSAG00000001045; ENSG00000025800; ENSGGOG00000004016; ENSMFAG00000000429; ENSMLEG00000043272; ENSMMUG00000008455; ENSPANG00000007649; ENSPPAG00000017972; ENSPPYG00000001603; ENSPTEG00000024237; ENSPTRG00000000471; ENSRROG00000045186; ENSSBOG00000026463; ENSTGEG00000015282	KPNA6	1162	1076	0.858	1448	1074	1537	0.988072715211554	0.901810418234961	0.862739263946775	0.736011775428257	0.860761484083327	0.528613923851272	0.998991591785923	0.986698049250855	0.975209637360795	0.930462666977141	0.975310239900152	0.845683034406583	71.85	80.17	56.34	53.24	268502993553698	519401148126142	118140519353024	302970236131295	109605066726804		453328955154742	3185888323369	925702591354845	35866460059873	976526455461053	49446878125	171489140625	3840725625	69436309375	225498703125	749086703125
3.76842e+18	High	ENSBTAP00000055814	Uncharacterized protein [Source:UniProtKB/TrEMBL;Acc:G3N1H5]|21|ENSBTAG00000048268|ENSBTAT00000064623	12	1						0.010		100000	0.010	1712	0.010	1e-17		1e-17	1e-17	0.00246338596756179	1e-17	0.00727117		0.00766988	0.00529319	0.0134049818583757	0.00538007								132179192314051								772061.5				9838008125
3.7727e+18	High	O95626	Acidic leucine-rich nuclear phosphoprotein 32 family member D OS=Homo sapiens OX=9606 GN=ANP32D PE=2 SV=2	69	1				ENSG00000139223	ANP32D	0.825	1216	1599	1004	1076	0.827	0.0191855802228058	0.0977736195508347	0.000472016930349817	0.188841053357808	0.790202592950726	0.0586335644004592	0.0918105137921167	0.346988880681954	0.00291105001041507	0.482745300059891	0.953205720924345	0.203318347975463	27.43	1974-12-01	30.52	28.87	189435377341775	21517878400529	313885558814058	249248060264553	260947121332448	314963818272275	155833367018079	159330525797868	25862773174608	172671111199242	242540271611409	3127886.5	1209897.5	1591145.25	1844841625	1855136.5	1783421375
3.7747e+18	High	Q8N699	Myc target protein 1 OS=Homo sapiens OX=9606 GN=MYCT1 PE=1 SV=1	2	1	nucleus;other cell component		other biological processes	ENSG00000120279	MYCT1	100000	100000		100000			1e-17	1e-17		1e-17			0.00727117	0.0122222		0.00529319			1990-12-01				418573305197858	502602109647884											26733696875	37165046875
3.77537e+18	High	ENSBTAP00000056554	Uncharacterized protein [Source:UniProtKB/TrEMBL;Acc:G3N3P6]|29|ENSBTAG00000046587|ENSBTAT00000064987	9	2						100000	0.665	0.010	0.910	0.010	1504	1e-17	2.2518e+06	1e-17	0.149026802149975	1e-17	0.489838702460285	0.00727117	2.08512e+08	0.00766988	0.411502517375125	0.00814011	0.826507248633464	2028-02-01		43.68		8651961857164		893595916905379				229437962516703	14437349406024	945824926799961			7950455625	5525888125		52520509375
3.77706e+18	High	ENSBTAP00000045833	CFI EntrezGene|Bos taurus complement factor I (CFI), mRNA. [Source:RefSeq mRNA;Acc:NM_001038096]|6|ENSBTAG00000034501|ENSBTAT00000048867	8	3	other membranes	other molecular function	protein metabolism;transport;other biological processes	ENSBIXG00000027620; ENSBIXG00005005775; ENSBTAG00000034501	CFI	0.500	1506	2904	0.157	0.295	0.108	0.00178331100066864	0.0656700107837289	7.62617e+09	332.534	0.0222045	1e-17	0.0103026740084084	0.258946025216434	0.000499981261467708	1731.4	0.180252	0.00538007	66.42	57.46	68.59	82.30	308638553764311	126479205513038	914868327546801	262059397202721	590557542231212	21518711850992	245390891699249	340679317965918	535659906401557	171515043153935	113064063719539	195951771875	197123166666667	935253854166667	5377078125	195049041666667	403611635416667
3.72888e+18	High	P62854	40S ribosomal protein S26 OS=Homo sapiens OX=9606 GN=RPS26 PE=1 SV=3	23	3	other membranes;cytosol;ER/Golgi;translational apparatus;nucleus;other cell component	nucleic acid binding activity;other molecular function	protein metabolism;other metabolic processes;other biological processes	ENSANAG00000026303; ENSBGRG00000000914; ENSBIXG00000028375; ENSBTAG00000038896; ENSCAFG00000031955; ENSCAFG00030015735; ENSCAFG00040004037; ENSCAFG00845006083; ENSCANG00000039449; ENSCATG00000022391; ENSCATG00000031655; ENSCCAG00000000039; ENSCCAG00000026487; ENSCCNG00000012736; ENSCGRG00001005545; ENSCGRG00001011851; ENSCHIG00000014348; ENSCJAG00000048105; ENSCSAG00000019637; ENSECAG00000024268;…	LOC100441439; LOC101358408; LOC102907678; LOC103255553; LOC106999718; LOC110136039; LOC111160114; LOC112063604; LOC112821643; LOC116750641; Rps26; RPS26	1362	0.973	0.790	2087	1360	1512	0.517224814889855	0.358331034807982	0.589328298182024	0.0764835172714116	0.194202055991943	0.47757453600949	0.859769825732863	0.742687128587346	0.912591570475983	0.242381628826806	0.524540284324637	0.819103337205292	22.30	41.55	15.40	46.13	191211492614471	214407660439161	136014584319554	170854470877795	110692142086903	734305620264948	155660723498592	167978976255653	123524686410938	926478878754428	679200752281753	332966583333333	122124130208333	158544315625	799416729166667	127165830208333	756516229166667
3.62909e+18	High	Q86TP1	Exopolyphosphatase PRUNE1 OS=Homo sapiens OX=9606 GN=PRUNE1 PE=1 SV=2	40	6	cytosol;nucleus;other cell component	cytoskeletal activity;other molecular function	other biological processes	ENSG00000143363	PRUNE1	0.934	1049	1001	1120	1072	1172	0.240660902539581	0.985003787429228	0.633777688434204	0.443652318347449	0.777138113486708	0.774448703007572	0.608602940199283	0.999256505612732	0.935674574344189	0.780970523263345	0.949550610416955	0.945718463521347	61.85	33.10	76.42	24.14	111503212221061	235916554998903	818576747720534	107091620582139	578821979097451	689685040140959	488919101645735	453368643659387	158649104080676	102933949505671	115987926791423	707134958333333	7121555625	174449125	481113072916667	797075708333333	3955910625
3.62595e+18	High	Q9NWQ8	Phosphoprotein associated with glycosphingolipid-enriched microdomains 1 OS=Homo sapiens OX=9606 GN=PAG1 PE=1 SV=2	8	3	plasma membrane;other membranes	other molecular function	signal transduction;other biological processes	ENSG00000076641	PAG1	1073	1158	0.920	100000	100000	100000	0.772585485812449	0.498762522038211	0.94982891929734	1e-17	1e-17	1e-17	0.961101999589082	0.855498769787771	0.9926629700301	0.00529319	0.00814011	0.00538007	2025-04-27	15.90	60.91		472703570152568	69615088332849		456333530646464	571958852291503		255710033133197	642628202828356					30190921875	514770625		33964596875	390900515625
3.6172e+18	High	Q9BZQ8	Protein Niban 1 OS=Homo sapiens OX=9606 GN=NIBAN1 PE=1 SV=1	89	17	plasma membrane;other membranes;cytosol;other cell component		stress response;other biological processes	ENSG00000135842	NIBAN1	1123	1075	0.930	1608	1523	1541	0.712938080125986	0.813056811033262	0.652538668558505	0.480266864776715	0.0588262277777905	0.444013434032054	0.951002536562044	0.96319761497206	0.939632379554968	0.813683944547187	0.215187793710609	0.795154786276128	66.05	25.32	50.16	50.32	249709152781706	168642871895049	464357837977549	103420514940053	720062177250091		207024504101199	206247601672975	674280874717646	595767515215486	425294030039073	190854541666667	1594857.75	124703420833333	272923.25	769751916666667	492120.5
3.50865e+18	High	P00167	Cytochrome b5 OS=Homo sapiens OX=9606 GN=CYB5A PE=1 SV=2	10	4	other membranes;cytosol;mitochondrion;ER/Golgi;other cell component	transporter activity;other molecular function	other metabolic processes;transport	ENSG00000166347; ENSPTRG00000010111	CYB5A	1194	0.967	0.619		1130		0.891330331865535	0.500873156083627	0.147378397400428		0.959763272687853		0.98581802888286	0.855498769787771	0.472888547303995		0.991004039373009		63.50	46.73	46.19	42.36	804140570858868	486110111333004	181241156305244	662259398452967	238742986259537	458837189229168	671024410659147	5111922752773	23842215234507	226426192613276	108939216381976	121490822916667	5135934375	359455416666667	106523291666667	492915203125	16316690625
3.51007e+18	High	Q8NDC0	MAPK-interacting and spindle-stabilizing protein-like OS=Homo sapiens OX=9606 GN=MAPK1IP1L PE=1 SV=4	17	1		kinase activity	other metabolic processes	ENSG00000168175; ENSGGOG00000041654; ENSNLEG00000027489; ENSPPAG00000027639; ENSPPYG00000039502; ENSPTRG00000044583	MAPK1IP1L	1243	2236	1799	2208	2035	1047	0.872744662801529	1e-17	3.91304e+08	0.0402203724193215	2.2244e+08	0.401102389311804	0.980256686479979	0.0122222	2.67854e+09	0.142239975082925	1.52744e+09	0.761329624528066	41.64	34.94	2025-10-27	53.35	300184296930563	271524564535287	121140090516444	241541613626967	114712952767287	193546391818666	995818324931346	134265041924439	783860521291833	951080224284263	165799975244281	5486920625	1917235.5	2007795625	711992875	17977779375	783996125
3.52166e+18	Medium	ENSBTAP00000053511	BSPRY HGNC Symbol|B-box and SPRY domain containing [Source:HGNC Symbol;Acc:18232]|8|ENSBTAG00000044155|ENSBTAT00000061293	1	1
3.52248e+18	High	Q13542	Eukaryotic translation initiation factor 4E-binding protein 2 OS=Homo sapiens OX=9606 GN=EIF4EBP2 PE=1 SV=1	4	1	other cell component	nucleic acid binding activity;other molecular function	protein metabolism;other metabolic processes;signal transduction;other biological processes	ENSCATG00000032356; ENSCSAG00000008294; ENSG00000148730; ENSGGOG00000036271; ENSMMUG00000055936; ENSMNEG00000032389; ENSPANG00000048755; ENSPTEG00000032554; ENSPTRG00000002590; ENSRBIG00000044383; ENSRROG00000041447; ENSTGEG00000028889	EIF4EBP2
3.52666e+18	High	Q9UBI1	COMM domain-containing protein 3 OS=Homo sapiens OX=9606 GN=COMMD3 PE=1 SV=1	3	2	non-structural extracellular;nucleus;other cell component		transport	ENSG00000148444	COMMD3	100000	0.897	0.010	1305	0.010	1693	1e-17	0.353688878915457	1e-17	0.966912229594979	1e-17	0.437929514363108	0.00727117	0.741119817258697	0.00766988	0.995125246991145	0.00814011	0.791630017597457	54.95		39.99	25.83	192919177203603	389285969223063	138321366251491				373276667804374	208696317254048		153358832659795	105984455858267		1232148046875	287858546875	8129746875
3.53195e+18	High	Q14643	Inositol 1,4,5-trisphosphate receptor type 1 OS=Homo sapiens OX=9606 GN=ITPR1 PE=1 SV=3	2	2	other membranes;cytosol;ER/Golgi;nucleus;other cell component	transporter activity;other molecular function	cell-cell signaling;stress response;transport;developmental processes;signal transduction;other biological processes	ENSG00000150995	ITPR1
3.53465e+18	High	ENSBTAP00000019538	LGB UniProtKB Gene Name|Bos taurus progestagen-associated endometrial protein (PAEP), mRNA. [Source:RefSeq mRNA;Acc:NM_173929]|11|ENSBTAG00000014678|ENSBTAT00000019538	14613	30						0.800	0.733	0.954	0.660	0.828	0.927	0.0183741417267169	2.71495e+08	0.55002825910308	0.00283848938585751	0.0186409927885862	0.127258321135355	0.08825976619296	2.38586e+09	0.90492838003412	0.0121734137658613	0.0822823974205985	0.380937737609122	19.55	2028-10-01	21.62	20.82	236568906293493	160016443603988	192803855925282	279457391317249	295249668103083	240897092172136	233495623830607	262810378683936	350783544322258	46354122997132	308707243838712	444620263868628	151093281687207	118324585455469	113319191942236	207998251331283	201785927496729
3.53537e+18	High	O00160	Unconventional myosin-If OS=Homo sapiens OX=9606 GN=MYO1F PE=1 SV=3	97	13	cytosol;cytoskeleton;other cell component	cytoskeletal activity;other molecular function	cell organization and biogenesis;transport	ENSG00000142347	MYO1F	1453	0.997	0.691	1445	0.841	1277	0.343041199677583	0.531362240167861	0.146519218598974	0.820645791850161	0.0293956410489604	0.976673691187591	0.737643041602709	0.871810078688321	0.471951918560792	0.956294684853003	0.122416422246057	0.996719777101858	72.99	51.08	42.71	53.60	145718126693326	208436787194847	262581571963842	138071051209303	127747343511482	424342560264733	173097543702741	206672883643144	802372316337413	116800890397015	129336288936824	363374208333333	930681479166667	1541291375	154330583333333	102765352083333	873078583333333
3.54102e+18	High	Q9UNM6	26S proteasome non-ATPase regulatory subunit 13 OS=Homo sapiens OX=9606 GN=PSMD13 PE=1 SV=2	75	14	non-structural extracellular;cytosol;nucleus;other cell component	other molecular function	cell cycle OR cell proliferation;cell organization and biogenesis;protein metabolism;other metabolic processes	ENSG00000185627	PSMD13	1301	1079	0.819	1379	1110	1238	0.67272353049312	0.77897123645618	0.738232040793395	0.990880250997448	0.9386219881333	0.910366295906263	0.939388713751654	0.957505466600156	0.952156220915606	0.998581978850019	0.989768069357623	0.987997829248892	38.64	1977-04-01	2016-09-01	72.67	262014539906651	278516532271181	122929331536776	101984948669728	977048033339412	927025725517039	128644055089893	111366889612821	109197045298107	958811035216577	102693064569913	1138873125	167345055208333	205949791666667	722509020833333	75906709375	66775534375
3.5464e+18	High	ENSBTAP00000003545	EIF3G EntrezGene|Bos taurus eukaryotic translation initiation factor 3, subunit G (EIF3G), mRNA. [Source:RefSeq mRNA;Acc:NM_001079623]|7|ENSBTAG00000002734|ENSBTAT00000003545	65	8	cytosol;translational apparatus;nucleus;other cell component	nucleic acid binding activity	cell organization and biogenesis;protein metabolism;other metabolic processes;other biological processes	ENSBGRG00000002308; ENSBIXG00000028017; ENSBIXG00005026069; ENSBTAG00000002734; ENSCATG00000031281; ENSCHIG00000003167; ENSCHIG00010022209; ENSCJAG00000005889; ENSCSAG00000007406; ENSEASG00005010569; ENSECAG00000026909; ENSG00000130811; ENSGGOG00000005434; ENSMFAG00000003465; ENSMLEG00000035345; ENSMMUG00000017217; ENSMNEG00000029643; ENSNLEG00000012067; ENSOARG00000015095; ENSPPAG00000027888; EN…	DNMT1; EIF3G	1358	1089	0.874	1353	1078	1150	0.503837959694314	0.582157034888311	0.999704732066276	0.932729486401803	0.718041837811713	0.608165606991873	0.854279290398757	0.899662883162833	0.999865209593394	0.985785243256831	0.932525954607103	0.889555663958261	25.34	42.39	51.98	48.60	370532889133883	344864789898942	222328677065185	368445130022627	232991437788555	156888467691051	33232219560279	325387786049492	101193926857227	152750825940177	210822611955557	7077990625	236654220833333	2550111875	130672210416667	2742312.25	159236058333333
3.54974e+18	High	O14744	Protein arginine N-methyltransferase 5 OS=Homo sapiens OX=9606 GN=PRMT5 PE=1 SV=4	8	3	cytosol;ER/Golgi;nucleus;other cell component	nucleic acid binding activity;other molecular function	cell organization and biogenesis;protein metabolism;RNA metabolism OR transcription;other metabolic processes;developmental processes;other biological processes	ENSG00000100462; ENSGGOG00000010839; ENSPANG00000017607; ENSRROG00000028985; ENSTGEG00000018775	PRMT5	1642	1065	0.648	100000	100000	100000	0.12465293077656	0.899760046653326	0.0890735541252412	1e-17	1e-17	1e-17	0.40875612749486	0.986698049250855	0.331409845447858	0.00529319	0.00814011	0.00538007	44.01	35.12	59.99		151406800446834	170201919178658	641473717492396	103633337080164	84903633235096	489314412384445	193953619651015	191462145135166	439872637332175				967014.25	1258562625	3770219375	7713359375	5802668125
3.55393e+18	High	ENSBTAP00000021643	SNRPF UniProtKB Gene Name|Bos taurus small nuclear ribonucleoprotein polypeptide F (SNRPF), mRNA. [Source:RefSeq mRNA;Acc:NM_001195027]|5|ENSBTAG00000016271|ENSBTAT00000021643	18	2	cytosol;nucleus;other cell component	nucleic acid binding activity	cell organization and biogenesis;RNA metabolism OR transcription;other metabolic processes	ENSANAG00000032845; ENSAPLG00000025869; ENSBGRG00000006894; ENSBIXG00000005890; ENSBIXG00005017212; ENSBMSG00010009458; ENSBTAG00000016271; ENSCABG00000018637; ENSCAFG00000052739; ENSCAFG00030022584; ENSCAFG00040005536; ENSCAFG00845023974; ENSCANG00000006758; ENSCATG00000003132; ENSCCAG00000037378; ENSCCNG00000031360; ENSCGRG00001017100; ENSCJAG00000002705; ENSCJPG00005005007; ENSCLAG00000007200;…	AMDHD1; LOC101345555; LOC103111636; LOC111142193; LOC112831193; LOC115459156; snrpf; Snrpf; SNRPF	1037	0.973	0.887	1179	1182	1296	0.34785689334513	0.392876805909784	0.905328780818476	0.494074521079021	0.700888199785319	0.99091283416626	0.742441920907893	0.776744351318382	0.981357500994363	0.820898262569366	0.926078812024036	0.999577672499351	0.59	1938-04-01	41.57	37.16	203227211183957	204028805575332	20560501316853	204105508369603	191636803922505	187821727909969	290819704678409	216447660857724	118067841768258	235318748375011	175546166299417	1071010125	129798403125	15086964375	1208429875	151914353125	130972578125
3.55579e+18	High	P20333	Tumor necrosis factor receptor superfamily member 1B OS=Homo sapiens OX=9606 GN=TNFRSF1B PE=1 SV=3	5	1	non-structural extracellular;plasma membrane;other membranes;nucleus;other cell component	other molecular function	cell-cell signaling;stress response;developmental processes;signal transduction;other biological processes	ENSG00000028137	TNFRSF1B	1539	1085	0.681	1675	1089	1522	0.258582762683582	0.781069554764763	0.252193921932479	0.412325746625863	0.879560368441823	0.541752257389529	0.63472130430829	0.957505466600156	0.647104597751778	0.754591407345853	0.978289273082394	0.854833262217316	44.97	37.09	43.11	71.86	105239102594676	65209760703368	422381504585035	331189812880904	566708152765724		969613869469546	715069209297831	378523093122561		696898855815394	227288640625	6721475625	4821953125	2482519375	24650234375	38731196875
3.55943e+18	High	P16152	Carbonyl reductase [NADPH] 1 OS=Homo sapiens OX=9606 GN=CBR1 PE=1 SV=3	132	10	cytosol;other cell component	other molecular function	other metabolic processes;other biological processes	ENSG00000159228; ENSGGOG00000002956; ENSPPAG00000032317; ENSPTRG00000013886	CBR1	1027	1019	0.820	1297	1102	1324	0.404350030470337	0.768832922956181	0.775913902018972	0.820014495169239	0.983176920694538	0.941104618966012	0.795133672713283	0.954561382052484	0.959877710366542	0.956153790305306	0.994892354073999	0.991361207270645	32.85	34.30	29.37	30.37	431739734048816	573504766313499	289870675285432	462097077102054	531246985418654	256484765606195	610656856948812	592382328337101	340278059137427	343325788184464	501515625717004	280440904166667	275746184375	424079627083333	1703695734375	3439357375	363076329166667
3.55943e+18	High	O95630	STAM-binding protein OS=Homo sapiens OX=9606 GN=STAMBP PE=1 SV=1	1	1	plasma membrane;other membranes;cytosol;nucleus;other cytoplasmic organelle	other molecular function	cell cycle OR cell proliferation;protein metabolism;other metabolic processes;signal transduction;other biological processes	ENSG00000124356	STAMBP	1708	100000	100000	100000	100000		0.112710988953965	1e-17	1e-17	1e-17	1e-17		0.378182858924206	0.0122222	0.00766988	0.00529319	0.00814011							721456678302424			422354256209681									5334830625			288654.5
3.56848e+18	High	ENSBTAP00000001113	PARP1 HGNC Symbol|poly (ADP-ribose) polymerase 1 [Source:HGNC Symbol;Acc:270]|16|ENSBTAG00000000837|ENSBTAT00000001113	35	1	nucleus;other cell component	nucleic acid binding activity;other molecular function	DNA metabolism;other metabolic processes;stress response;other biological processes	ENSBGRG00000005223; ENSBIXG00000020615; ENSBTAG00000000837	PARP1	100000	1083	0.010	2028	0.010	1872	1e-17	0.740604263146269	1e-17	0.108868578230741	1e-17	0.101590032966623	0.00727117	0.946829296446784	0.00766988	0.323157638129722	0.00814011	0.319885570932965			1946-12-01			146784328235327					124101624955433	148078332356742				7239628125		1085400625
3.56884e+18	High	ENSBTAP00000024641	FHL1 UniProtKB Gene Name|Bos taurus four and a half LIM domains 1 (FHL1), transcript variant 1, mRNA. [Source:RefSeq mRNA;Acc:NM_001113258]|X|ENSBTAG00000018513|ENSBTAT00000024641	175	5						0.882	0.982	1079	0.795	0.980	0.803	0.0946248962455807	0.415450764482175	0.235023930723458	0.0265854498784981	0.328035012652272	0.042482427632959	0.335195772374953	0.795729774060726	0.626052603852256	0.0991393049009177	0.703676907914888	0.154266841581138	1976-01-01	1989-08-01	1981-08-01	18.45	421804639342991	432635629653658	436350752847107	48767609099205	580596929390453	520953054908182	394395617136371	470506783919485	431207083689597	437789876719826	631627095301162	516069623958333	269400777083333	31991356875	256462270833333	3629740.25	3968041375
3.57912e+18	High	Q7Z6I6	Rho GTPase-activating protein 30 OS=Homo sapiens OX=9606 GN=ARHGAP30 PE=1 SV=3	6	3	cytosol;other cell component	enzyme regulator activity	signal transduction;other biological processes	ENSG00000186517	ARHGAP30	1377	0.875	0.599	100000	100000	100000	0.548788366808192	0.175406478811291	0.132015701775422	1e-17	1e-17	1e-17	0.877307147133415	0.503928346567443	0.437486703541041	0.00529319	0.00814011	0.00538007	45.71	22.83	14.15		587634446486245	339595689939774	242062244724089	281754598141224	203417116058975		506452137545051	414324171808889					3753139765625	2511149375	142270484375	209708046875	139023734375
3.58098e+18	High	P07686	Beta-hexosaminidase subunit beta OS=Homo sapiens OX=9606 GN=HEXB PE=1 SV=3	88	11	other cytoplasmic organelle	other molecular function	other metabolic processes		HEXB	1306	1053	0.711	1603	1060	1691	0.685055018875572	0.900022712267627	0.326523015419893	0.497299416760565	0.735099980130695	0.236313854381909	0.943876834392644	0.986698049250855	0.740093928546527	0.820898262569366	0.937715810848991	0.575868114924544	56.40	51.45	54.26	43.63	804142136573132	173737361849176	628509113308715	625684238568	130711188539648	532676085959573	687125266897068	159647253201803	661202825820745	54451511313953	122810842402522	696127670833333	5135944375	12847055.5	369402077083333	465692558333333	893334735416667
3.58358e+18	High	P55809	Succinyl-CoA:3-ketoacid coenzyme A transferase 1, mitochondrial OS=Homo sapiens OX=9606 GN=OXCT1 PE=1 SV=1	12	5	mitochondrion	other molecular function	other metabolic processes;stress response;developmental processes;other biological processes	ENSG00000083720	OXCT1	1490	1345	0.784	2156	1723	2254	0.379323358298479	0.19079605726851	0.63729024137094	0.158109314634158	0.0396794620917735	0.0992044273815313	0.773536380076185	0.534362969874053	0.93732644655726	0.430427450731948	0.157600866190248	0.313613996238389	102.11	84.62	111.89	50.40	55975234958583	28191127289935	827587460672264	15721951319509		625590070376549	555365817901108	298188067361952	273310388611895	21408881238828	101579428932629		357506067708333	208460041666667	486409059895833	117017423177083
3.58603e+18	Medium	P11117	Lysosomal acid phosphatase OS=Homo sapiens OX=9606 GN=ACP2 PE=1 SV=3	4	1	other membranes;other cytoplasmic organelle	other molecular function	cell organization and biogenesis;other metabolic processes	ENSG00000134575	ACP2
3.59615e+18	High	Q9HD45	Transmembrane 9 superfamily member 3 OS=Homo sapiens OX=9606 GN=TM9SF3 PE=1 SV=2	4	2	other membranes		other biological processes	ENSG00000077147; ENSPTRG00000002797	TM9SF3	100000	100000		100000			1e-17	1e-17		1e-17			0.00727117	0.0122222		0.00529319			81.19					179426757474673	663110604797511											13267759375	389738875
3.60245e+18	High	P19338	Nucleolin OS=Homo sapiens OX=9606 GN=NCL PE=1 SV=3	537	26	plasma membrane;nucleus;other cell component	nucleic acid binding activity;other molecular function	developmental processes;other biological processes	ENSG00000115053	NCL	1246	1103	0.896	1414	1160	1278	0.88856009236781	0.461281781661363	0.793954731967744	0.872860075261598	0.694301487977348	0.938497295140753	0.985137821266067	0.830758847307051	0.962590864868209	0.971291473160789	0.92422459665273	0.990592836793139	23.55	27.47	20.33	49.24	269455441759976	170510479328898	202851019610862	201168417144177	156264586573226	114726652091032	198278505466902	177673352404912	13118370222951	162981849376687	138602291001068	523949382291667	17209745609375	126084428125	119224345989583	1497282959375	106797730677083
3.60529e+18	High	ENSBTAP00000004526	C3H1orf123 EntrezGene|Bos taurus chromosome 3 open reading frame, human C1orf123 (C3H1orf123), mRNA. [Source:RefSeq mRNA;Acc:NM_001038130]|3|ENSBTAG00000003484|ENSBTAT00000004526	55	1		other molecular function		ENSBGRG00000002851; ENSBIXG00000001395; ENSBIXG00005015892; ENSBTAG00000003484	C3H1orf123; CZIB; LOC104993769	1829	1315	0.587	2241	1183	1906	0.0494789661354469	0.0203051483150667	0.0750348729805601	0.0663599083061377	0.748558412957211	0.132847049748236	0.201307245273057	0.100423911821803	0.291085924067182	0.215331820588093	0.940422725543549	0.394331643474493	31.41	2025-11-21	43.22	19.76	110566308377065	117089577538586	616615505147675	493803976366863	640119729991267	425341575957912	840730632731014	11195754813022	433748743375089		507834120010172	383314.75	7061716875	865822	3624116875	36753496875	437484.5
3.61444e+18	High	Q92558	Wiskott-Aldrich syndrome protein family member 1 OS=Homo sapiens OX=9606 GN=WASF1 PE=1 SV=1	7	2	other membranes;cytosol;cytoskeleton;mitochondrion;other cell component	cytoskeletal activity;other molecular function	cell cycle OR cell proliferation;cell organization and biogenesis;transport;developmental processes;signal transduction;other biological processes	ENSANAG00000014957; ENSG00000112290; ENSGGOG00000007331; ENSPPAG00000004961; ENSPTRG00000018494	WASF1	1464	1156	0.792	1753	1197	1500	0.363712937195179	0.470038448849	0.628463504684659	0.337847392791393	0.721465396916399	0.567758017822342	0.758667187134826	0.836497992651777	0.932819374035285	0.679621836028402	0.932529863315548	0.869096828334675	2025-05-19	13.18	16.58	2029-06-01	514897808131912	753975494152449	618933640532117	389670710330398	42264245746725	502036410652718	497590210255962	652053255244936	492279587020027	328160440936942	352974220615624	37219515625	32885809375	5575291875	36377415625	29002928125	28885146875
3.78094e+18	High	Q9H009	Nascent polypeptide-associated complex subunit alpha-2 OS=Homo sapiens OX=9606 GN=NACA2 PE=1 SV=1	3	1	translational apparatus;nucleus;other cell component	other molecular function	transport	ENSG00000253506	NACA2	1394	1053	0.798	1499	1082	1469	0.41920085968612	0.901625927093728	0.632837080976887	0.709590866361977	0.822863509227632	0.607432299079096	0.801625786710307	0.986698049250855	0.935153402390636	0.919307207947688	0.963635183524199	0.88919512058928	1931-06-01	28.50	20.90	32.26	403502532337908	441173879037445		403322243091102	302739111161587	226675376160441	413602605143383	424242772632038	283901863681583	372770939069304	281500303882824	1909987125	2577114.75	3262272		3001900.25	2069045.25
1.94133e+18	High	P18621	60S ribosomal protein L17 OS=Homo sapiens OX=9606 GN=RPL17 PE=1 SV=3	57	5	cytosol;translational apparatus;other cell component	other molecular function	protein metabolism;other metabolic processes	ENSAMEG00000009498; ENSAMEG00000031030; ENSANAG00000038237; ENSCAFG00000019044; ENSCAFG00000030361; ENSCAFG00040013886; ENSCAFG00845016396; ENSCANG00000036754; ENSCATG00000043658; ENSCCAG00000024026; ENSCJAG00000004779; ENSCWAG00000018703; ENSG00000265681; ENSGGOG00000026697; ENSGGOG00000040412; ENSLAFG00000005569; ENSLCNG00005013279; ENSMFAG00000042744; ENSMLEG00000041470; ENSMMUG00000018837; EN…	LOC101346548; LOC103107183; LOC103250014; LOC103664084; LOC105292536; LOC106974952; LOC108591869; LOC110590339; LOC111142503; LOC111555758; LOC112635919; LOC112835097; LOC112916456; LOC113912939; LOC115528309; LOC704083; Rpl17; RPL17; Rpl17_8	1763	1189	0.629	2288	1166	2335	0.0397185681170036	0.134866017951958	0.0379651104798771	0.0300506177852462	0.78272559574832	0.00813146813283683	0.168950134125541	0.428610112653787	0.170081557575579	0.110254799738269	0.950231984531682	0.0345777383218762	45.62	16.55	21.00	39.01	234037080406384	307311704311969	111013197246898	986739259519158	853971647429004	70590545832624	205368174505915	260940124781787	172475281636893	979642851463416	78558505515958	420030.5	149476239583333	227242458333333	652472729166667	734423375	5836398125
1.9362e+18	High	Q8WXA9	Splicing regulatory glutamine/lysine-rich protein 1 OS=Homo sapiens OX=9606 GN=SREK1 PE=1 SV=1	1	1	nucleus		RNA metabolism OR transcription;other metabolic processes	ENSG00000153914	SREK1	100000	100000		100000			1e-17	1e-17		1e-17			0.00727117	0.0122222		0.00529319							612447482477346												39116171875
1.91881e+18	High	Q8WWI5	Choline transporter-like protein 1 OS=Homo sapiens OX=9606 GN=SLC44A1 PE=1 SV=1	23	5	plasma membrane;other membranes;cytosol;mitochondrion;nucleus	transporter activity	other metabolic processes;transport	ENSG00000070214	SLC44A1	1209	1162	0.921	0.858	0.676	0.911	0.901696715003213	0.580355633437859	0.991563381494445	0.198459001048552	0.0122013771766094	0.355403816335575	0.987160567790128	0.899360928184003	0.999296071077454	0.499303796330107	0.0569333552351081	0.719503540837856	63.97	1984-09-01	45.53	50.02	542855699465787	425467551929395	102131899652432	262853173150049	319911123334382	300127111556338	153247208198404	409474576195112	281378787530534		182098832402546	38140928125	346714411458333	314613114583333	600273489583333	19563984375	21864059375
3.85045e+17	High	P49756	RNA-binding protein 25 OS=Homo sapiens OX=9606 GN=RBM25 PE=1 SV=3	9	4	nucleus;other cell component	nucleic acid binding activity	RNA metabolism OR transcription;other metabolic processes;other biological processes	ENSG00000119707; ENSGGOG00000002415; ENSPPAG00000039402; ENSPTRG00000006509	RBM25	1393	0.926	0.665	100000	100000	100000	0.558016363935	0.330910675627421	0.241624342512557	1e-17	1e-17	1e-17	0.880236875642036	0.716879494228504	0.633778559717734	0.00529319	0.00814011	0.00538007	52.36	83.44	27.16		186475492383309	405745701273755		349161923670577	900279137799262		488747010773212	721095341561203					1190993125	300029739583333		259878864583333	61528828125
3.93701e+17	Medium	O76083	High affinity cGMP-specific 3',5'-cyclic phosphodiesterase 9A OS=Homo sapiens OX=9606 GN=PDE9A PE=1 SV=1	1	1	plasma membrane;other membranes;cytosol;ER/Golgi;nucleus;other cell component	other molecular function	other metabolic processes;signal transduction;other biological processes	ENSG00000160191	PDE9A
3.94232e+17	High	Q92530	Proteasome inhibitor PI31 subunit OS=Homo sapiens OX=9606 GN=PSMF1 PE=1 SV=2	47	7	cytosol;ER/Golgi;nucleus;other cell component	enzyme regulator activity;other molecular function	protein metabolism;other metabolic processes;other biological processes	ENSG00000125818	PSMF1	1071	1117	1019	1020	1095	1050	0.560769643702622	0.546615876168527	0.557221187441062	0.283282040870246	0.940981585649463	0.510110632075466	0.88297598754464	0.878179967624662	0.906025609637731	0.612661801924523	0.990278259023037	0.837666297035554	41.78	1996-02-01	23.21	29.62	608934761752828	121009588436345	152584708101609	568424604537554	58660166790166	603056799446279	840517856582605	749301544851994	523066437095581	324314105126464	569745547507228	583827638020833	388918192708333	894808625	896806536458333	423074598958333	400908026041667
3.97277e+17	Medium	Q9UBB4	Ataxin-10 OS=Homo sapiens OX=9606 GN=ATXN10 PE=1 SV=1	4	1	plasma membrane;other membranes;cytosol;other cell component		cell cycle OR cell proliferation;cell organization and biogenesis;developmental processes	ENSG00000130638	ATXN10
4.0706e+17	Medium	Q5T3I0	G patch domain-containing protein 4 OS=Homo sapiens OX=9606 GN=GPATCH4 PE=1 SV=2	1	1	nucleus				GPATCH4
4.07233e+17	High	Q96DB5	Regulator of microtubule dynamics protein 1 OS=Homo sapiens OX=9606 GN=RMDN1 PE=1 SV=1	1	1	cytoskeleton;mitochondrion;other cell component	cytoskeletal activity	cell cycle OR cell proliferation;cell organization and biogenesis	ENSG00000176623	RMDN1
4.07345e+17	High	Q53GL0	Pleckstrin homology domain-containing family O member 1 OS=Homo sapiens OX=9606 GN=PLEKHO1 PE=1 SV=2	1	1	plasma membrane;other membranes;nucleus;other cell component		cell cycle OR cell proliferation;cell organization and biogenesis;other biological processes	ENSG00000023902	PLEKHO1
4.10624e+17	High	Q6PKG0	La-related protein 1 OS=Homo sapiens OX=9606 GN=LARP1 PE=1 SV=2	12	2	cytosol;other cell component	translation activity;nucleic acid binding activity;other molecular function	cell cycle OR cell proliferation;protein metabolism;other metabolic processes;stress response;signal transduction;other biological processes	ENSG00000155506	LARP1	1375	0.762	0.993	1261	1183	1527	0.526837832243025	0.0520473032776547	0.778690660637458	0.882293361124555	0.775816557868173	0.638415534762684	0.863791131038293	0.216630844539874	0.959877710366542	0.972808000377928	0.948974812233554	0.90422668248928	28.65	71.95	47.06	59.63	108276125891345	174524662498825	195975732453061	445918858387065	4762575906756	557208577292048	345067163926143	450187918267296	155810535180197		665702559605722	163631078125	691544609375	1290527265625	11518344140625	3318943984375	32549428515625
4.12989e+17	High	Q12874	Splicing factor 3A subunit 3 OS=Homo sapiens OX=9606 GN=SF3A3 PE=1 SV=1	43	6	nucleus	nucleic acid binding activity;other molecular function	cell organization and biogenesis;RNA metabolism OR transcription;other metabolic processes	ENSCANG00000042083; ENSCATG00000043496; ENSCCAG00000033732; ENSCJAG00000002176; ENSG00000183431; ENSGGOG00000013928; ENSMFAG00000043047; ENSMLEG00000030641; ENSMMUG00000023199; ENSMNEG00000044291; ENSPANG00000021859; ENSPPAG00000034066; ENSPPYG00000001519; ENSPTEG00000026278; ENSPTRG00000000559; ENSRBIG00000043567; ENSRROG00000033888; ENSTGEG00000020729	SF3A3	1047	1006	0.950	1317	1187	1236	0.482719248505916	0.595561998678116	0.671148350540304	0.931043523972753	0.693923153025898	0.910078898917573	0.8478960479904	0.9060242453488	0.943904089943329	0.985443559904936	0.92422459665273	0.987997829248892	42.36	32.41	42.88	41.33	116351475795886	117519501384896	480022731283247	107429958885058	557229305005627	772451672459692	11790275215214	111658874042622	466269342110965	856441666839947	513266697934677	388658927083333	743120.75	869001083333333	2821301875	7995939375	380833729166667
4.19048e+17	High	Q10713	Mitochondrial-processing peptidase subunit alpha OS=Homo sapiens OX=9606 GN=PMPCA PE=1 SV=2	3	1	other membranes;mitochondrion	other molecular function	cell organization and biogenesis;protein metabolism;other metabolic processes;transport	ENSG00000165688	PMPCA	0.610	0.813	1333	0.732	1200	0.900	0.0171646463672732	0.15428280303788	0.136934934945101	0.0797656711629811	0.801361379813715	0.272950220567275	0.0830779342452561	0.470324460529175	0.448419648076396	0.251159398380276	0.954411107842383	0.622600656044345	47.75		2015-04-01		428179824571984	514880669870147	100261448924703			844576926021597	631554155979035	633445774410837	679032565909955	70377540545782			27347251953125	3807298828125	5892800390625
4.36283e+17	Medium	P17676	CCAAT/enhancer-binding protein beta OS=Homo sapiens OX=9606 GN=CEBPB PE=1 SV=2	1	1	nucleus;other cell component	nucleic acid binding activity;other molecular function	cell cycle OR cell proliferation;RNA metabolism OR transcription;other metabolic processes;stress response;developmental processes;signal transduction;other biological processes	ENSG00000172216	CEBPB	100000	0.834	0.010	100000		100000	1e-17	0.0972485770275764	1e-17	1e-17		1e-17	0.00727117	0.346617833204434	0.00766988	0.00529319		0.00538007					408056696059716							488990529712513					26062015625
3.70304e+17	Medium	O94906	Pre-mRNA-processing factor 6 OS=Homo sapiens OX=9606 GN=PRPF6 PE=1 SV=1	1	1	nucleus	nucleic acid binding activity;other molecular function	cell organization and biogenesis;RNA metabolism OR transcription;other metabolic processes;other biological processes	ENSG00000101161; ENSGGOG00000016876; ENSPPAG00000008686; ENSPPYG00000011256; ENSPTRG00000013765	PRPF6
4.54806e+17	High	P40939	Trifunctional enzyme subunit alpha, mitochondrial OS=Homo sapiens OX=9606 GN=HADHA PE=1 SV=2	36	9	other membranes;mitochondrion	other molecular function	other metabolic processes;other biological processes	ENSG00000084754	HADHA	1169	1017	0.952	1571	1642	1856	0.886585998247579	0.665101977610963	0.692417158112665	0.566271279515948	0.0345436877919634	0.159304705454892	0.984759722283186	0.929550777931175	0.94460646398227	0.861299967626524	0.140305616076199	0.450461866767375	16.77	63.67	32.81	75.30	112755145929684	99876916685713	138431375641193	617212756894724	428567432710106	14112672011159	109535515980617	895888792365406	166654187429721	560440301918047	182168537625025	157358739583333	720151489583333	738542520833333	813621260416667	459387291666667	29290084375
4.58113e+17	High	Q8NG06	E3 ubiquitin-protein ligase TRIM58 OS=Homo sapiens OX=9606 GN=TRIM58 PE=2 SV=2	5	4	cytosol;nucleus;other cell component	other molecular function	protein metabolism;other metabolic processes;stress response;other biological processes	ENSG00000162722	TRIM58		1072		1809		1629		0.847715673362595		0.280024864583597		0.345877077100343		0.975322373791266		0.60946645710399		0.70752632663108	1961-08-01		47.55	2025-05-12	100529195970291		113556276675262			284313645153931	82548212772259	312220483275338	915558889110186	562124448285807	46541579659115	453768166666667	642066041666667		667419510416667
4.60406e+17	High	P61018	Ras-related protein Rab-4B OS=Homo sapiens OX=9606 GN=RAB4B PE=1 SV=1	64	3	plasma membrane;other membranes;other cytoplasmic organelle;other cell component	other molecular function	transport;signal transduction;other biological processes	ENSAMEG00000012217; ENSANAG00000022021; ENSBGRG00000015520; ENSBIXG00000016703; ENSBIXG00005016151; ENSCAFG00000005083; ENSCAFG00030002004; ENSCAFG00040010068; ENSCAFG00805012324; ENSCAFG00845003023; ENSCANG00000041134; ENSCATG00000031997; ENSCCNG00000021384; ENSCHIG00000003920; ENSCJAG00000047458; ENSCPOG00000019727; ENSECAG00000020905; ENSFCAG00000022625; ENSG00000167578; ENSHGLG00000002175; EN…	RAB4B	1341	1616	1205	2408	1319	1313	0.601239713636124	0.00331106522091695	0.343127995088961	0.0539272032440052	0.485714737955193	0.881512531833418	0.9031077566164	0.0204695698734982	0.758185348481264	0.179372685946788	0.825450397798243	0.982731687224398	49.70	58.50	31.97	27.73	469344224187803	217179385359052	663082026211554	186979993489576	161904360921228	439968975487818	374590267942992	211757221815591	411702613407722	178825135683482	122773408191927	218434880208333	299763651041667	160593875	389722078125	139167947916667	1106521875
4.6405e+17	High	Q13094	Lymphocyte cytosolic protein 2 OS=Homo sapiens OX=9606 GN=LCP2 PE=1 SV=1	163	11	plasma membrane;other membranes;cytosol;other cell component		signal transduction;other biological processes	ENSG00000043462	LCP2	1141	1019	0.893	1397	1163	1302	0.73500088667999	0.743720623422661	0.888685287753188	0.951919125541463	0.736037216971517	0.970226027721338	0.956303782622504	0.946829296446784	0.978761597327048	0.992731236634879	0.937715810848991	0.996302222037746	32.14	25.61	18.90	15.20	372257303216828	313714617269383	188792903643745	35737343137018	232399690145377	237820917161681	281495992087558	297663668037836	205162636417016	304206714509323	243368131864068	230345308333333	237755580208333	231977109375	11096178125	265990634375	158831633333333
4.68886e+17	High	O95866	Megakaryocyte and platelet inhibitory receptor G6b OS=Homo sapiens OX=9606 GN=MPIG6B PE=1 SV=1	109	6	plasma membrane;other membranes;cytosol;ER/Golgi;nucleus	other molecular function	stress response;signal transduction;other biological processes	ENSG00000204420; ENSG00000206396; ENSG00000224393; ENSG00000228090; ENSG00000230060; ENSG00000231003; ENSG00000237459	MPIG6B	1008	0.978	0.926	1216	1252	1086	0.293584358675547	0.391845100829306	0.662254629002957	0.643299794238397	0.307285204764149	0.41605815404129	0.681420233521951	0.77590681045654	0.94117103188516	0.892283556832848	0.680991818785469	0.776041745662411	38.00	24.46	14.86	22.46	669826092410284	653085285762205	1218870647469	530546010161028	758964631306087	87834685655995	72727246534566	919038962896601	974748000731544	381753627699622	574392480987258	416100252083333	427808641666667	482925654166667	716383166666667	394881816666667	518708058333333
4.79686e+17	High	ENSBTAP00000049383	PCBP1 UniProtKB Gene Name|Bos taurus poly(rC) binding protein 1 (PCBP1), mRNA. [Source:RefSeq mRNA;Acc:NM_001015565]|11|ENSBTAG00000008985|ENSBTAT00000011824	226	10	cytosol;nucleus;other cell component	nucleic acid binding activity;other molecular function	RNA metabolism OR transcription;other metabolic processes;other biological processes	ENSAMEG00000016094; ENSBMSG00010016188; ENSCANG00000018039; ENSCATG00000015029; ENSCCAG00000019842; ENSCCNG00000018534; ENSCGRG00001015078; ENSCHIG00000007923; ENSCJAG00000080621; ENSCPOG00000013511; ENSCSAG00000019441; ENSDLEG00000005372; ENSFCAG00000022238; ENSG00000169564; ENSGGOG00000028130; ENSJJAG00000000737; ENSLCNG00005006842; ENSMFAG00000055458; ENSMICG00000038221; ENSMLEG00000027389; EN…	LOC111148011; Pcbp1; PCBP1	1201	1023	0.799	1420	1095	1400	0.949413333192635	0.793858387257524	0.721525655371012	0.858491068333224	0.942820278130385	0.738603053329807	0.995630648917359	0.95833098839223	0.948889530554248	0.970860062836852	0.990467076563476	0.931848086036685	26.24	2025-12-20	22.53	17.96	144560680904806	14870083923904	888443962611437	118311804894376	114430481698771	801816615053187	140591589885744	144230331464549	933264893052837	104187566686032	10557485156461	753468566666667	923289033333333	109957231666667	522177066666667	880586783333333	7820656
4.79794e+17	High	P61221	ATP-binding cassette sub-family E member 1 OS=Homo sapiens OX=9606 GN=ABCE1 PE=1 SV=1	10	6	cytosol;mitochondrion;translational apparatus;other cell component	enzyme regulator activity;translation activity;other molecular function	cell organization and biogenesis;protein metabolism;other metabolic processes;transport;other biological processes	ENSANAG00000023180; ENSCJAG00000002636; ENSCLAG00000004343; ENSCPOG00000007367; ENSCWAG00000009941; ENSG00000164163; ENSMMSG00000011150; ENSMMUG00000004433; ENSMSIG00000028007; ENSMUSG00000058355; ENSNGAG00000016777; ENSOCUG00000001821; ENSPEMG00000020086; ENSPPAG00000011660; ENSPTRG00000016481; ENSSBOG00000026731	Abce1; ABCE1	1548	1250	0.581	1618	1046	1801	0.384035269089824	0.299222195525504	0.10592032326208	0.564370329617291	0.721390024960739	0.276303888938692	0.778731376855722	0.679144246571409	0.377850115345728	0.861299967626524	0.932529863315548	0.626354367451768	2025-01-21		55.63		232862093399062	323939261788722	225640687939598			150468285730751	259180684338307	85111677070788	496342645631617			1438948125	148725791666667	239537.75	132618822916667
4.8637e+17	High	P00915	Carbonic anhydrase 1 OS=Homo sapiens OX=9606 GN=CA1 PE=1 SV=2	380	13	cytosol	other molecular function		ENSG00000133742	CA1; HEL-S-11	1418	1178	0.836	2015	1379	1717	0.383672158315748	0.105944595203028	0.909889662719777	0.104436660576543	0.0707739921047918	0.210316885885386	0.778491879341181	0.365761102486645	0.981921951665384	0.312036961019368	0.248316564365303	0.535662349252257	2025-06-15	2025-02-25	2025-04-21	13.72	102510160490112	844508148625416	114504686958067	696670315628699	491711838991661	824409101127152	82781780884621	547865606335361	78995339008914	53394009018108	406799194646858	4580778	6547181875	6244738	672993729166667	518527016666667	3360563625
4.87382e+17	High	Q9H8Y8	Golgi reassembly-stacking protein 2 OS=Homo sapiens OX=9606 GN=GORASP2 PE=1 SV=3	22	3	other membranes;ER/Golgi		cell organization and biogenesis;stress response;other biological processes	ENSG00000115806	GORASP2	0.946	0.948	1092	1060	1073	1032	0.458523644912538	0.424231675303768	0.490729206599786	0.550240050614673	0.814323598535962	0.541249696590019	0.829289766216839	0.803673248163243	0.873075098235581	0.856356485313681	0.959303569186233	0.85473621706865	17.14	46.32	2025-05-19	17.13	567509815459118	466193395262609	404766018664244	560930589568986	468170925008334	196732892347369	584774348378963	455696411748904	406935246242307	505937996620052	459364001997559	35815784375	362460653645833	344727947916667	237898552083333	417496854166667	319967520833333
4.91541e+17	High	P02545	Prelamin-A/C OS=Homo sapiens OX=9606 GN=LMNA PE=1 SV=1	237	32	other membranes;cytosol;cytoskeleton;nucleus;other cell component	cytoskeletal activity;other molecular function	cell cycle OR cell proliferation;cell organization and biogenesis;other metabolic processes;stress response;transport;developmental processes;other biological processes	ENSG00000160789; ENSGGOG00000000813	LMNA	1223	0.975	0.877	1408	1129	1402	0.971162989908713	0.371730459925319	0.880973441606604	0.885971263716918	0.863294541539459	0.735101389303265	0.998991591785923	0.757228714662687	0.977557957088104	0.974682360788382	0.976463620487164	0.93163053147837	19.45	1968-12-01	15.72	2025-06-27	533785195438306	548331434179732	746010134827802	416949570002986	505212969150023	535569234868394	507286792764332	697100905095895	608836914922745	4633404279926	463109154031271	275459654791667	34092120625	405465139583333	438462525833333	31033275.25	34528359.75
5.00586e+17	High	P67809	Y-box-binding protein 1 OS=Homo sapiens OX=9606 GN=YBX1 PE=1 SV=3	92	8	non-structural extracellular;plasma membrane;other membranes;cytosol;ER/Golgi;nucleus;other cell component	nucleic acid binding activity;other molecular function	RNA metabolism OR transcription;other metabolic processes;transport;developmental processes;other biological processes	ENSBGRG00000012514; ENSBIXG00000025600; ENSBIXG00005007911; ENSBMSG00010010405; ENSBTAG00000017368; ENSCAFG00000002541; ENSCAFG00030023674; ENSCAFG00040009462; ENSCAFG00845016135; ENSCATG00000016344; ENSCJAG00000003155; ENSECAG00000023592; ENSFCAG00000022604; ENSG00000065978; ENSGGOG00000004758; ENSLCNG00005009153; ENSMMNG00015007648; ENSMMSG00000011587; ENSMMUG00000013136; ENSNLEG00000012324; EN…	LOC111143507; LOC118357062; Ybx1; YBX1	1626	1147	0.751	1577	1061	1347	0.105813967973336	0.193669967255358	0.418614133477307	0.525356534584661	0.697244352189519	0.870633999610704	0.363933985930121	0.538394070191365	0.819212288262077	0.835864766739455	0.925585282841699	0.979059788072884	47.86	62.26	48.97	76.50	588183944508297	54869924282617	200471856051807	248737889489428	329621928220645	677380065952883	542249947846676	483033550806919	176723706361115	468198469709741	269202332707338	610316625	375664933333333	405737116666667	117826008333333	185133933333333	2252773625
5.04094e+17	Medium	O14867	Transcription regulator protein BACH1 OS=Homo sapiens OX=9606 GN=BACH1 PE=1 SV=2	2	1	cytosol;nucleus;other cell component	nucleic acid binding activity;other molecular function	cell cycle OR cell proliferation;DNA metabolism;other metabolic processes;stress response;other biological processes	ENSG00000156273	BACH1
4.56545e+17	High	Q9UJY5	ADP-ribosylation factor-binding protein GGA1 OS=Homo sapiens OX=9606 GN=GGA1 PE=1 SV=1	20	5	other membranes;cytosol;ER/Golgi;nucleus;other cytoplasmic organelle;other cell component	other molecular function	protein metabolism;other metabolic processes;transport;other biological processes	ENSG00000100083	GGA1	1869	1012	0.630	2486	1394	1849	0.0191362765987877	0.688393104856131	0.0628875212566435	0.0118900276627121	0.159159088396531	0.121421355519357	0.0916435853694769	0.936449468866123	0.257620309086096	0.0477775197316924	0.455861168602146	0.366739703489002	24.80	16.17	20.13	31.50	27803472683066	210029649607845	170409969704902	86557347650087	781082441650953	624286697597441	191846628364225	200856396772056	135457644924207	69406850235971	393874138737875	755634291666667	1775769265625	155306983854167	100157333333333	644240.5	533824291666667
5.06201e+17	High	P42229	Signal transducer and activator of transcription 5A OS=Homo sapiens OX=9606 GN=STAT5A PE=1 SV=1	59	0	cytosol;nucleus;other cell component	nucleic acid binding activity;other molecular function	other metabolic processes;stress response;transport;signal transduction;other biological processes	ENSG00000126561	STAT5A
3.68783e+17	High	O94886	CSC1-like protein 1 OS=Homo sapiens OX=9606 GN=TMEM63A PE=1 SV=3	7	2	plasma membrane;other membranes;cytoskeleton;other cytoplasmic organelle;other cell component	transporter activity;nucleic acid binding activity	transport	ENSG00000196187	TMEM63A	0.605	0.938	1302	100000	100000	100000	0.0133652230646257	0.498948866772091	0.22191887790871	1e-17	1e-17	1e-17	0.0665642575044644	0.855498769787771	0.60762820506101	0.00529319	0.00814011	0.00538007	88.07		99.49		157269991810988	116069105692227	557756538255654			260047339862966		123690582624845	710683465847465				1004461640625	85827609375	32781771875
3.62946e+17	High	Q9Y679	Ancient ubiquitous protein 1 OS=Homo sapiens OX=9606 GN=AUP1 PE=1 SV=2	2	1	other membranes;ER/Golgi;other cytoplasmic organelle;other cell component	other molecular function	cell organization and biogenesis;protein metabolism;other metabolic processes;stress response;transport;other biological processes	ENSG00000115307	AUP1	100000	1260	0.010	100000		100000	1e-17	0.241326098225731	1e-17	1e-17		1e-17	0.00727117	0.609525141203549	0.00766988	0.00529319		0.00538007						427982940010374					339546146546808							316473125
2.25624e+17	Medium	P01854	Immunoglobulin heavy constant epsilon OS=Homo sapiens OX=9606 GN=IGHE PE=1 SV=1	1	1						0.814	1705	1160	1232	2142	1071	0.0280819970483441	586487	0.125473529287042	0.645698397890517	5.55346e+06	0.453923432739285	0.126976932561217	5.96776e+06	0.420845356923767	0.89399214209251	4.0232e+07	0.80252352665813	102.22	55.39	85.87	44.32	284757294718469	180114943852241	122652081148212	336381827218853	349742390606321	826691957691325	301510705435043	932199526451399	719470841003273	385885100059827	28154632331733	1461476.25	1818705375	1331864.75	7208795	2503667.25	2390285.25
2.40712e+17	High	ENSBTAP00000003962	RPS3 UniProtKB Gene Name|Bos taurus ribosomal protein S3 (RPS3), mRNA. [Source:RefSeq mRNA;Acc:NM_001034047]|15|ENSBTAG00000005620|ENSBTAT00000003962	233	16	plasma membrane;other membranes;cytosol;cytoskeleton;mitochondrion;ER/Golgi;translational apparatus;nucleus;other cell component	cytoskeletal activity;nucleic acid binding activity;other molecular function	cell cycle OR cell proliferation;cell organization and biogenesis;protein metabolism;DNA metabolism;other metabolic processes;stress response;other biological processes	ENSANAG00000027669; ENSBMSG00010006696; ENSBMUG00000003751; ENSBTAG00000005620; ENSCANG00000036026; ENSCATG00000035348; ENSCCAG00000022155; ENSCHIG00000012342; ENSCSAG00000003937; ENSCWAG00000001939; ENSDLEG00000003018; ENSG00000149273; ENSGGOG00000006519; ENSMICG00000030910; ENSMLEG00000027047; ENSMMNG00015019776; ENSMMSG00000010456; ENSMMUG00000009019; ENSMNEG00000032069; ENSPCOG00000028750; EN…	RPS3	1343	1023	0.782	1452	1120	1498	0.576288099278677	0.79911876897402	0.523988654170507	0.787421976222488	0.909720165369782	0.522948295267859	0.891806083379264	0.959784967254188	0.894053007893179	0.947731870531807	0.981808651193302	0.843345521826714	68.92	121.42	40.38	79.25	139045233944701	967431430102808	220633588528597	170047841783732	250465514112451	174121150410872	24176784279337	458411018175547	237767268144404	290159301202482	206685524969575	222119071875	888062638020833	715369747916667	129675933333333	126565461614583	1711785703125
2.4788e+17	High	O94992	Protein HEXIM1 OS=Homo sapiens OX=9606 GN=HEXIM1 PE=1 SV=1	5	1	nucleus;other cell component	enzyme regulator activity;nucleic acid binding activity;other molecular function	stress response;developmental processes;other biological processes	ENSG00000186834; ENSPPAG00000013758; ENSPTRG00000049378	HEXIM1	1152	0.902	0.783	2201	1911	2441	0.846955449875538	0.154292961737863	0.573211922660103	0.0879779965405723	0.00288666739769505	0.0203480464502039	0.977122895628288	0.470324460529175	0.906835074657167	0.27323770563015	0.0154960366985	0.0811120499923649	2025-02-15		1970-03-01		866285433558258	699942834981011		676119085894669			841416876092083	886599250470409				353779.25	553284.5	51757459375		503230875
2.519e+17	High	Q13188	Serine/threonine-protein kinase 3 OS=Homo sapiens OX=9606 GN=STK3 PE=1 SV=2	26	3	cytosol;nucleus;other cell component	enzyme regulator activity;kinase activity;other molecular function	cell-cell signaling;cell cycle OR cell proliferation;cell organization and biogenesis;protein metabolism;other metabolic processes;stress response;transport;developmental processes;signal transduction;other biological processes	ENSG00000104375	STK3	1379	1052	0.659	1310	0.849	1227	0.523957615696781	0.962353783608995	0.24581280021465	0.966490012097685	0.188373083591048	0.950973320483642	0.862027062852571	0.995606502723473	0.640542073748041	0.995125246991145	0.513005006139959	0.991440270291457	1960-11-01	48.72	1945-07-01	63.83	407951524096906	51477124560748	476185451315892	292253473602258		142489804243158	51464495211555	483374640367804	443238307162479	140498877338729		371678765625	260552984375	38064896875	2798748515625	2175222890625
2.71678e+17	High	P43307	Translocon-associated protein subunit alpha OS=Homo sapiens OX=9606 GN=SSR1 PE=1 SV=3	14	2	other membranes;ER/Golgi		transport;other biological processes	ENSG00000124783	SSR1	1499	1045	0.929	1936	1362	1391	0.30397669385468	0.964418030952029	0.95123789278596	0.18430548460419	0.277194643961221	0.754567904556808	0.694127847701542	0.995606502723473	0.9926629700301	0.476015249618785	0.643673769637223	0.937813171522733	1970-06-01	31.64	55.42	52.99	974924768462363	11061925126213	100400395351152	735923218498844	494795880511728	402278411968603	298768305827397	366564363295978	796802709427609	540419115979513	383117999292417	159681.5	6226709375	817977	5900966875	5477426875	338164125
2.75597e+17	Medium	Q14166	Tubulin--tyrosine ligase-like protein 12 OS=Homo sapiens OX=9606 GN=TTLL12 PE=1 SV=2	1	1	plasma membrane;other membranes;cytosol;cytoskeleton;nucleus;other cell component	cytoskeletal activity;other molecular function	protein metabolism;other metabolic processes;stress response;other biological processes	ENSG00000100304	TTLL12
2.76334e+17	High	O95870	Phosphatidylserine lipase ABHD16A OS=Homo sapiens OX=9606 GN=ABHD16A PE=1 SV=3	11	5	other membranes	other molecular function	other metabolic processes	ENSG00000204427; ENSG00000206403; ENSG00000224552; ENSG00000230475; ENSG00000231488; ENSG00000235676; ENSG00000236063; ENSGGOG00000009970	ABHD16A	1106	1276	1082	2224	0.949	1907	0.862798218164043	0.290301736752348	0.592890463186604	0.128363324500788	0.41371103456124	0.25993016498488	0.977285831544025	0.672580235404952	0.916111768511284	0.367832494174247	0.778311919272256	0.606455944210261	116.61	45.29	109.30	16.31		853023388310045	887122251306522		264625125083599	513973429545956		86648616729043	676342771420786	194579780850391	154334166987047			630770416666667	521400239583333		180855838541667
2.80272e+17	Medium	Q9Y316	Protein MEMO1 OS=Homo sapiens OX=9606 GN=MEMO1 PE=1 SV=1	1	1		other molecular function	other biological processes	ENSANAG00000021250; ENSCAFG00000005701; ENSCAFG00020023633; ENSCAFG00030016373; ENSCAFG00040012532; ENSCAFG00845012779; ENSCANG00000020056; ENSCATG00000030724; ENSCCAG00000037443; ENSCCNG00000008489; ENSCHIG00000006439; ENSCJAG00000011442; ENSCWAG00000009221; ENSDLEG00000015222; ENSEASG00005008348; ENSECAG00000019946; ENSFCAG00000001385; ENSG00000162959; ENSHGLG00000018935; ENSMICG00000032271; EN…	LOC111154137; LOC114499315; Memo1; MEMO1	0.010	0.010	1196	0.010	1385	1158	1e-17	1e-17	0.226070053516906	1e-17	0.225772406711674	0.79898483538335	0.00727117	0.0122222	0.611880635215552	0.00529319	0.571870505946592	0.956806180501304										614367787357019			5135496550707			44350584375
2.84976e+17	High	Q14644	Ras GTPase-activating protein 3 OS=Homo sapiens OX=9606 GN=RASA3 PE=1 SV=3	65	19	plasma membrane;other membranes;cytosol	transporter activity;enzyme regulator activity;other molecular function	transport;signal transduction;other biological processes	ENSG00000185989; ENSG00000280477	RASA3	0.936	0.993	1019	1162	1183	1290	0.168088156740313	0.499557396053248	0.412365898039105	0.494938495760423	0.623862618384317	0.98143498833108	0.494995475479466	0.855498769787771	0.813689235510435	0.820898262569366	0.894982480286801	0.996719777101858	99.83	28.99	39.45	23.30	296980767261231	281022496151879	14685073694767	376895939120629	293272038973525	207312165561277	317255798369796	593285349152988	312368028733254	223044570644025	231319788145438	332824977083333	189677.5	207802833333333	863105.5	280521105208333	200434333333333
2.89825e+17	High	Q5JTV8	Torsin-1A-interacting protein 1 OS=Homo sapiens OX=9606 GN=TOR1AIP1 PE=1 SV=2	7	5	other membranes;nucleus	cytoskeletal activity;other molecular function	cell organization and biogenesis;other biological processes	ENSG00000143337	TOR1AIP1	1214	1089	0.820	0.815	0.757	0.844	0.992349773663006	0.888790249264935	0.703974739309257	0.159215598083464	0.0719661978696899	0.244235277796654	0.999761227325787	0.986517034328499	0.944973603079185	0.432146936365381	0.251161182906821	0.587355709104436	52.71	54.13	30.54	83.20	113884714175738	249238077660883		948125531235554	250071220681652	118565926763538	443965553748643	286270731296629		346211377819952	89735056041541		727365885416667	184299760416667		7056834375	17090909375
2.95082e+17	High	O43633	Charged multivesicular body protein 2a OS=Homo sapiens OX=9606 GN=CHMP2A PE=1 SV=1	10	1	plasma membrane;other membranes;cytosol;cytoskeleton;nucleus;other cytoplasmic organelle;other cell component	other molecular function	cell cycle OR cell proliferation;cell organization and biogenesis;protein metabolism;other metabolic processes;stress response;transport;other biological processes	ENSCANG00000035161; ENSCATG00000033475; ENSCSAG00000001588; ENSG00000130724; ENSGGOG00000023843; ENSLAFG00000029934; ENSMFAG00000040822; ENSMMUG00000022622; ENSMNEG00000034793; ENSNLEG00000030826; ENSOGAG00000005628; ENSPANG00000003200; ENSPCOG00000017498; ENSPPAG00000040497; ENSPSMG00000009165; ENSPTEG00000006894; ENSPTRG00000011599; ENSRBIG00000037926; ENSRROG00000029505; ENSTGEG00000016646	Chmp2a; CHMP2A; LOC101355642	1207	1095	0.900	1470	1219	1351	0.998889805272826	0.637518666378559	0.832399809651673	0.73388873512904	0.544499774991071	0.824930305999185	0.999761227325787	0.922737787725382	0.970125789756747	0.930462666977141	0.853385403196452	0.964877588121406	1988-12-01	1996-06-01	31.18	20.61	155657137315763	142015767415687	120101254929198	129010733530993	116720969766632	113135218745234	129679133172495	180916847049754	968961071068344	105859993278753	104745146105142	7172863125	9941605625	1050139375	7058871875	9602181875	797719.75
3.6815e+17	High	Q5VWC8	Very-long-chain (3R)-3-hydroxyacyl-CoA dehydratase 4 OS=Homo sapiens OX=9606 GN=HACD4 PE=1 SV=1	2	1	other membranes;ER/Golgi	other molecular function	other metabolic processes	ENSG00000188921	HACD4	1606	1608	1001	100000	100000	100000	0.250206363334755	0.00962590723226686	0.754341996088188	1e-17	1e-17	1e-17	0.624778561490125	0.0530797650318605	0.952797150888495	0.00529319	0.00814011	0.00538007			72.05				437359156006479			272256519501354	155065261235304		477182640369824						257054953125
3.06109e+17	High	P49247	Ribose-5-phosphate isomerase OS=Homo sapiens OX=9606 GN=RPIA PE=1 SV=3	18	3	cytosol;other cell component	other molecular function	other metabolic processes	ENSG00000153574; ENSMLEG00000005377; ENSTGEG00000027971	RPIA	1003	1184	1108	1293	1356	1121	0.601699939808528	0.450485057817299	0.451992767912555	0.985889606090522	0.288201794152198	0.731799579335515	0.903143511603755	0.824279755104318	0.844057164597764	0.998581978850019	0.656121333901623	0.930638897058054	49.45	151.96	1958-10-01	30.41	692505567901561	446862684136073	238731984317918	479511194904355	211608858435471	773058724971804	424446889814716	418949178644208	503868257871663	212119322647829	401390544380455	327863729166667	442293708333333	330433802083333	140313145833333	356896947916667	1446223125
3.09589e+17	High	P54922	[Protein ADP-ribosylarginine] hydrolase OS=Homo sapiens OX=9606 GN=ADPRH PE=1 SV=1	6	2	non-structural extracellular;cytosol	other molecular function	protein metabolism;other metabolic processes	ENSG00000144843	ADPRH		1132	1184	100000	100000	100000		0.737471708212033	0.318936145900568	1e-17	1e-17	1e-17		0.946829296446784	0.731920513627619	0.00529319	0.00814011	0.00538007	42.60	1989-11-01	97.42		132323013857482	246404992604103		646309389098239	764967161325982		127383446869411	78716635652212	199743933616427				84512875	182204828125		48104371875	5228104375
3.15484e+17	High	Q9BRF8	Serine/threonine-protein phosphatase CPPED1 OS=Homo sapiens OX=9606 GN=CPPED1 PE=1 SV=3	139	14	non-structural extracellular;plasma membrane;other membranes;cytosol;other cytoplasmic organelle	other molecular function		ENSG00000103381	CPPED1	1700	1037	0.739	1843	1260	1658	0.0806175657337409	0.975479923015027	0.386883172534733	0.20228521602395	0.290664612419895	0.307768322919539	0.298209912827662	0.995769905413739	0.799155587650267	0.503418388086518	0.658188189988651	0.66257352975356	48.04	46.71	46.41	55.52	570664743563656	510892106719724	191502513372493	497480016779812	376281490819436	174393212856864	531039324668625	501482276172221	189731406797503	350777524070801	284135831535052	917757239583333	3644756625	377780529166667	112554336458333	370271020833333	257166452083333
3.17034e+17	High	P34913	Bifunctional epoxide hydrolase 2 OS=Homo sapiens OX=9606 GN=EPHX2 PE=1 SV=2	5	3	cytosol;other cytoplasmic organelle	other molecular function	other metabolic processes;other biological processes	ENSG00000120915	EPHX2	0.298	0.733	1266	0.286	0.961	0.394	3.03635e+06	0.0457273123790536	0.196866576783502	2.22747e+08	0.367977498406878	9.38299e+09	2.08155e+08	0.195274600387123	0.569660285365353	1.0903e+09	0.738033629375917	0.00045211519988471	93.01	68.47	95.44	2021-06-01	402000276799464	194685721035446		32783376282816	654580120256253	138209432699849	318564095359027	277611684462386	139429113957161	741758030342814	673964467993795	759122015625	256752005208333	143960875		244004458333333	447367333333333
3.22091e+17	High	Q8N0U8	Vitamin K epoxide reductase complex subunit 1-like protein 1 OS=Homo sapiens OX=9606 GN=VKORC1L1 PE=1 SV=2	1	1	other membranes;ER/Golgi	other molecular function	protein metabolism;other metabolic processes;stress response	ENSG00000196715	VKORC1L1
3.25736e+17	High	P35637	RNA-binding protein FUS OS=Homo sapiens OX=9606 GN=FUS PE=1 SV=1	87	7	nucleus;other cell component	nucleic acid binding activity;other molecular function	cell organization and biogenesis;protein metabolism;RNA metabolism OR transcription;other metabolic processes;other biological processes	ENSG00000089280	FUS	1063	1109	0.984	1107	0.793	0.936	0.42748406194427	0.504063925910765	0.490097037325868	0.324096029291496	0.00905531084500932	0.185437069003303	0.807808865196502	0.855498769787771	0.873075098235581	0.664136332692831	0.0444588003873449	0.499136879292724	45.31	86.79	49.36		256733958159322	262023421083623	980823769395269	281387973776504	160440675302313	165212890174977	264141514867692	282341915096693	919751545076277	749027669457925			163972420833333	193753916666667	5764726875	209435170833333	10965184375
3.34784e+17	High	Q96S86	Hyaluronan and proteoglycan link protein 3 OS=Homo sapiens OX=9606 GN=HAPLN3 PE=2 SV=1	24	6	non-structural extracellular;extracellular matrix;other cell component	other molecular function	cell adhesion;developmental processes;other biological processes	ENSG00000140511	HAPLN3	1072	1080	0.822	1430	0.974	1262	0.694582709036567	0.836411687267294	0.756580206996755	0.731742508339114	0.487160621155423	0.905524613629564	0.946789739980002	0.971686732254685	0.952797150888495	0.930124699126606	0.826040770611206	0.986896998310473		55.55	93.18	1974-02-01	973866100977219			294568200931357	128428540387323		594765037658418	19725276663571	785006228938727	145354787622305	139829011414023		62199478125			219245125	877734166666667
3.50297e+17	High	Q96CT7	Coiled-coil domain-containing protein 124 OS=Homo sapiens OX=9606 GN=CCDC124 PE=1 SV=1	8	2	plasma membrane;other membranes;cytosol;cytoskeleton;nucleus;other cell component	other molecular function	cell cycle OR cell proliferation;RNA metabolism OR transcription;other metabolic processes;other biological processes	ENSG00000007080; ENSPPAG00000031286; ENSPPYG00000009727; ENSPTRG00000010688	CCDC124; LOC115098	0.938	1056	1123	1048	1139	0.980	0.432763948372686	0.951049767160748	0.324422974202249	0.516594914399994	0.916771006744226	0.329542053706616	0.81127282947151	0.995606502723473	0.738563966827643	0.830897105306092	0.984378508056945	0.688482414598604	95.14	33.26	63.40	1967-09-01	33384029870829	127954023830558	220362617453525	401398278657765	356072950934832	199249357534714	118589287384304	110509618725769	226578818502272	289415955466017	331903784538058		213219171875	9461594375	129516671875	29875803125	24335509375
3.5332e+17	High	Q13242	Serine/arginine-rich splicing factor 9 OS=Homo sapiens OX=9606 GN=SRSF9 PE=1 SV=1	16	3	nucleus	nucleic acid binding activity;other molecular function	cell organization and biogenesis;RNA metabolism OR transcription;other metabolic processes;other biological processes	ENSCATG00000021315; ENSCCAG00000036053; ENSCSAG00000002257; ENSG00000111786; ENSMMUG00000016494; ENSMNEG00000044129; ENSNLEG00000015661; ENSPANG00000016072; ENSPPYG00000005031; ENSPTEG00000000569; ENSPTRG00000005535	LOC100452633; SRSF9	1999	1133	0.556	2504	1311	2534	0.0348312040266623	0.520222598591323	0.0643544612382145	0.0375027556924146	0.520425226420892	0.0340350868793229	0.150884458613293	0.863878235037127	0.261092075247721	0.133604850221489	0.84217590034488	0.127832254375759	70.95	70.24	60.78	13.89	74739758546463	856044147370157	107329639942629	353170536290031	118775619616348		612414193024139	645816267365179	139493872135237	900583906214429	109682551767134		477352479166667	633004125	630822864583333	262862447916667	811762083333333
3.56788e+17	High	P20160	Azurocidin OS=Homo sapiens OX=9606 GN=AZU1 PE=1 SV=3	15	2	non-structural extracellular;other membranes;other cytoplasmic organelle;other cell component	other molecular function	protein metabolism;stress response;developmental processes;signal transduction;other biological processes	ENSG00000172232; ENSG00000278624	AZU1	0.699	0.978	1315	1147	1246	0.986	0.0546461490369505	0.560378973590903	0.149984835537605	0.705784506012082	0.544285364565603	0.436481147909832	0.218550205871504	0.886978549485257	0.478526570406664	0.916723361353608	0.853385403196452	0.790780691747903	17.63	42.27	41.77	2025-04-28	509925197487404	580278502534481	405584420750281	580582061943788	228198286146433	472121445217737	742592044145918	486578777833295	315296768344782	4661299421428	456869596094298	268764.5	32568215625	429088484375	2383795625	4321233125	15596021875
3.57381e+17	High	Q15025	TNFAIP3-interacting protein 1 OS=Homo sapiens OX=9606 GN=TNIP1 PE=1 SV=2	2	2	cytosol;nucleus	other molecular function	cell adhesion;protein metabolism;other metabolic processes;stress response;signal transduction;other biological processes	ENSG00000145901	TNIP1	0.010		100000	0.010		0.010	1e-17		1e-17	1e-17		1e-17	0.00727117		0.00766988	0.00529319		0.00538007		2025-03-22						274630558031263	200610091594097						685881773470819					204405671875	137105296875
3.61995e+17	High	P07355	Annexin A2 OS=Homo sapiens OX=9606 GN=ANXA2 PE=1 SV=2	730	5	non-structural extracellular;extracellular matrix;plasma membrane;other membranes;cytosol;nucleus;other cytoplasmic organelle;other cell component	transporter activity;enzyme regulator activity;cytoskeletal activity;other molecular function	cell organization and biogenesis;RNA metabolism OR transcription;other metabolic processes;transport;developmental processes;other biological processes	ENSAMEG00000029811; ENSCANG00000033534; ENSCATG00000043236; ENSG00000182718; ENSGGOG00000009738; ENSMFAG00000030479; ENSMLEG00000032844; ENSMMUG00000012000; ENSPANG00000017200; ENSPANG00000035251; ENSPANG00000042012; ENSPPAG00000043943; ENSPPYG00000006526; ENSPTEG00000029547; ENSPTRG00000007132; ENSRBIG00000041394; ENSRROG00000044822; ENSTGEG00000019283	ANXA2; LOC117800260	1504	0.944	0.636	1421	1111	1595	0.228944410557337	0.182882660825001	0.115365440535427	0.856432922493731	0.964056960243457	0.356588161117218	0.59192096382908	0.518573944917115	0.397842033829104	0.970860062836852	0.991004039373009	0.721074667222524	33.57	60.02	51.20	58.82	116018753686269	135914305183405	666709996615361	10635923004938	737538235729234	248765736667763	122272935655267	129824441545906	399571100016564	966186532977002	759147525309137	2250103.75	7409957	10050219.5	39185439375	7916245.75	504064366666667
3.094e+17	High	Q9BQE5	Apolipoprotein L2 OS=Homo sapiens OX=9606 GN=APOL2 PE=1 SV=1	4	2						0.674	0.943	1071	0.605		0.491	0.0453987653097045	0.480305936699364	0.59688862436554	0.0206144577028549		0.00545889130613841	0.187953845956464	0.844639436643313	0.917602748783151	0.0792854187931768		0.0236230554484387	20.17		17.39	40.11	228832515717511	304951653535156		3392914792429			316938341557754	247518594840921		674323417844698	376353387204237		14615215625	2254973125		252532359375
5.08361e+17	High	O00193	Small acidic protein OS=Homo sapiens OX=9606 GN=SMAP PE=1 SV=1	6	1				ENSG00000110696; ENSNLEG00000029419; ENSPPAG00000035335; ENSPPYG00000003458; ENSPTRG00000044196; ENSSBOG00000024393	C11H11orf58; C11orf58; CUNH11orf58; SMAP	1090	1033	0.869	1437	1102	1216	0.693334991366876	0.87999552404935	0.923967343572323	0.766690965544804	0.981843223558874	0.904659910255074	0.946545189164481	0.984455764232764	0.986140131350204	0.940337693561286	0.994768839598203	0.986896998310473	61.86	41.31	33.99	47.25	130176331530462	653717682001075	366937372990463	822381663600055	599833602020927	338070566492533	808606098605162	495198114909565		746025149640208	593047006031923	255284.25	8314181875	48339328125	215665015625	612093125	40995128125
5.13338e+17	High	P11717	Cation-independent mannose-6-phosphate receptor OS=Homo sapiens OX=9606 GN=IGF2R PE=1 SV=3	20	11	plasma membrane;other membranes;ER/Golgi;nucleus;other cytoplasmic organelle;other cell component	kinase activity;other molecular function	transport;developmental processes;signal transduction;other biological processes	ENSG00000197081	IGF2R		0.920	1119	100000	100000	100000		0.279297214730986	0.437479059700958	1e-17	1e-17	1e-17		0.659093854056518	0.832996287590958	0.00529319	0.00814011	0.00538007	1996-11-01		83.55		612250789622963	516804985210478					172051339183044	442556789681447					39103609375	382152822916667
[truncated: 3,335 more rows]
[truncated: 51 more columns]
