# Supplementary material for: Inhibitory impact of A1 and A2 cow’s milk on human peripheral blood mononuclear cells identifies TOM1 as a candidate anti-inflammatory mediator
Source: Front Immunol. 2026 Jun 10;17:1728935. doi: 10.3389/fimmu.2026.1728935 (PMC13290551; doi:10.3389/fimmu.2026.1728935)
Supplement: Supplementary file 3 [file Table2.xlsx]

## Sheet: Peptide Groups
Supplementary Table S2. Peptide groups of non-parsimonious strategy. List of all peptide groups identified in the PBMCs secretome using a non-parsimonious search strategy. Each entry includes annotated peptide sequence, modification(s), protein accession(s), and sample occurrence.
Peptide Groups Peptide Group ID	Checked	Confidence	Annotated Sequence	Modifications	Qvality PEP	Qvality q-value	Number of Protein Groups	Number of Proteins	Number of PSMs	Master Protein Accessions	Positions in Master Proteins	Modifications in Master Proteins	Number of Missed Cleavages	Theo MHplus in Da	Abundance Ratio A1 Durchfluss A1 Retentat	Abundance Ratio A1 Durchfluss A2 Durchfluss	Abundance Ratio A1 Retentat A2 Durchfluss	Abundance Ratio A1 Durchfluss A2 Retentat	Abundance Ratio A1 Retentat A2 Retentat	Abundance Ratio A2 Durchfluss A2 Retentat	Abundance Ratio Adj P-Value A1 Durchfluss A1 Retentat	Abundance Ratio Adj P-Value A1 Durchfluss A2 Durchfluss	Abundance Ratio Adj P-Value A1 Retentat A2 Durchfluss	Abundance Ratio Adj P-Value A1 Durchfluss A2 Retentat	Abundance Ratio Adj P-Value A1 Retentat A2 Retentat	Abundance Ratio Adj P-Value A2 Durchfluss A2 Retentat	Abundances Grouped A1 Durchfluss	Abundances Grouped A1 Retentat	Abundances Grouped A2 Durchfluss	Abundances Grouped A2 Retentat	Abundances Grouped CV in Percent A1 Durchfluss	Abundances Grouped CV in Percent A1 Retentat	Abundances Grouped CV in Percent A2 Durchfluss	Abundances Grouped CV in Percent A2 Retentat	Quan Info	Found in Sample in S2 F2 Sample A1 Durchfluss	Found in Sample in S6 F6 Sample A1 Durchfluss	Found in Sample in S10 F10 Sample A1 Durchfluss	Found in Sample in S1 F1 Sample A1 Retentat	Found in Sample in S5 F5 Sample A1 Retentat	Found in Sample in S9 F9 Sample A1 Retentat	Found in Sample in S4 F4 Sample A2 Durchfluss	Found in Sample in S8 F8 Sample A2 Durchfluss	Found in Sample in S12 F12 Sample A2 Durchfluss	Found in Sample in S3 F3 Sample A2 Retentat	Found in Sample in S7 F7 Sample A2 Retentat	Found in Sample in S11 F11 Sample A2 Retentat	Confidence by Search Engine Sequest HT	Percolator q-Value by Search Engine Sequest HT
7	False	High	[K].AAAAAAALQAK.[S]		3.05785	4.40677	1	1	27	P36578	P36578 [354-364]		0	95655236	2478	1207	0.491	2622	1051	2139	0.0620200099968499	0.796531614509062	0.266013427707046	0.270354094850573	0.979242077891546	0.476527712488666	323396167461989	130495837622069	268014569874858	12615193805249	1997-10-01	1991-06-01	1972-06-01	38.67		High	High	High	High	High	Peak Found	High	High	High	High	High	Not Found	High	0.005168
350575	False	High	[R].TIEDLDENQLKDEFFK.[L]		2.45465	4.40677	1	1	1	Q9H993	Q9H993 [168-183]		1	198395458	1411	1023	0.709	0.957	0.678	0.957	0.940855124802597	0.998645456887087	0.901733015086684	0.609541874699624	0.268771760501703	0.72715551025827	392801526095211	278425277040056	392970484547722	41060105732987	60.66		62.10			Peak Found	High	Peak Found	Not Found	Peak Found	Not Found	Not Found	Peak Found	Peak Found	Peak Found	Not Found	Not Found	High	0.005168
187020	False	High	[R].LGPLVEQGR.[V]		0.00176323	4.40677	1	1	22	P02649	P02649 [199-207]		0	96855236	1084	1206	1113	0.922	0.850	0.764	0.935822002190734	0.781342408836134	0.745225367681232	0.621575632645321	0.572355007906923	0.418837954814126	241933345996767	188003910924466	179334595892023	2001637.5	56.61	45.64	51.32	42.77		High	High	High	High	High	High	High	High	High	High	High	High	High	0.005168
187018	False	High	[K].IGPITPLEFYR.[E]		0.49223	4.40677	1	1	10	Q13867	Q13867 [245-255]		0	130572015	1334	0.935	0.757	0.871	0.734	0.938	0.943920990954238	0.903914851449936	0.922430081060864	0.575848355778201	0.216743496638768	0.754683904020195	201554988890365	169716550949674	216881040450164	231282268499853	17.47	2025-10-13	20.33			High	High	Peak Found	High	High	High	High	High	High	High	Not Found	Not Found	High	0.005168
187003	False	High	[K].IGPILDNSTLQSEVKPILEK.[L]	1xDeamidated [N7]	0.000516333	4.40677	1	1	1	P30153	P30153 [547-566]		0	219521694																					NoQuanValues	Not Found	Not Found	High	Not Found	Not Found	Not Found	Not Found	Not Found	Not Found	Not Found	Not Found	Not Found	High	0.005168
187002	False	High	[K].IGPILDNSTLQSEVKPILEK.[L]		5.15194e-06	4.40677	1	1	8	P30153	P30153 [547-566]		0	219423292	1209	0.934	0.845	1090	0.972	1101	0.997161876411137	0.892471417964645	0.999993653320168	0.823861911608677	0.836044606381794	0.85254134646975	381221087507712	315418349581998	408173790447351	323968306481168	24.76	1942-12-01	18.52	21.24		Peak Found	High	High	Peak Found	Peak Found	High	High	High	High	Not Found	High	Peak Found	High	0.005168
186999	False	High	[K].IGPLGLSPK.[K]		0.000738967	4.40677	2	3	46	ENSBTAP00000009155; ENSBTAP00000038763	ENSBTAP00000009155 [32-40]; ENSBTAP00000038763 [64-72]		0	88154548	1114	0.870	0.772	1195	1090	1411	0.960962793063187	0.610861690198988	0.929446090508003	0.929637194398511	0.998196994291738	0.969060175023775	877012325269267	664877585177688	995564825344728	597531164558318	43.78	41.66	42.37	42.32	NotUnique	High	High	High	High	High	High	High	High	High	High	High	High	High	0.005168
186998	False	High	[R].LGPLFSLLNENHR.[E]		0.0494931	4.40677	1	2	12	Q16401	Q16401 [46-58]		0	150981724	1295	1082	0.769	1608	1252	1389	0.980547021259917	0.995176892113257	0.955404367842795	0.923792609490867	0.966744918598387	0.993905805466452	473252255144869	365340372609561	396592097934454	288358135049678	2014-12-01	26.97	16.00	2025-05-08		High	High	High	High	High	High	High	High	High	Peak Found	High	Peak Found	High	0.005168
186994	False	High	[K].IGPIATPDYIQNAPGLPK.[T]		0.000330392	4.40677	1	2	2	Q9NR19	Q9NR19 [639-656]		0	186501672																					NoQuanValues	High	High	Not Found	Not Found	Not Found	Not Found	Not Found	Not Found	Not Found	Not Found	Not Found	Not Found	High	0.005168
186993	False	High	[K].LGPLAGDVEDHLSFLEK.[D]		4.57346e-08	4.40677	1	1	16	ENSBTAP00000026345	ENSBTAP00000026345 [329-345]		0	183994870	0.533	0.680	1217	0.427	0.803	0.660	0.0438778995111167	0.191072224028724	0.726434672321912	0.0449752463883655	0.583143122627302	0.238020044090517	495022634124641	92949155317218	764058873476484	115822987391552	27.98	1989-02-01	15.37	1980-06-01		Peak Found	High	Peak Found	High	High	High	High	High	High	High	High	High	High	0.005168
186977	False	High	[K].LGPHAGDVEGHLSFLEK.[D]		0.00203068	4.40677	1	1	6	P06727	P06727 [329-345]		0	180591807	0.755	1021	1266	0.865	1082	0.854	0.465360993715079	0.998299021710373	0.613017340811319	0.612166532905074	0.996384421453852	0.568264287575244	822019318958815	108901767410133	805449782564015	94997634375	34.44	54.11	48.79	52.11		High	High	Peak Found	Peak Found	Peak Found	Peak Found	High	High	Peak Found	Peak Found	High	Peak Found	High	0.005168
186956	False	High	[R].LGPGMADICK.[N]	1xCarbamidomethyl [C9]; 1xOxidation [M5]	0.00126936	4.40677	1	1	7	P07602	P07602 [233-242]		0	107750673	1267	1046	0.980	1094	0.964	1046	0.968605409849521	0.998645456887087	0.900504952042233	0.867883061100635	0.894369430497752	0.8367460364278	183313815429672	17172290517784	175201763274193	167553051809279	33.61	42.79		18.60		High	Peak Found	Not Found	Peak Found	High	High	High	High	Not Found	High	High	Not Found	High	0.005168
186955	False	High	[R].LGPGMADICK.[N]	1xCarbamidomethyl [C9]	0.000300399	4.40677	1	1	19	P07602	P07602 [233-242]		0	106151181	1791	0.806	0.450	0.978	0.546	1212	0.465933108124803	0.477061375730146	0.189808301521502	0.708762259176988	0.0156465721631562	0.964187093531322	226819381266409	126623755325791	248575462669459	2319945305473	49.29	64.44	53.08	60.01		High	High	Not Found	Peak Found	High	Not Found	High	High	High	Not Found	High	High	High	0.005168
186945	False	High	[R].LGPGGLDPVEVYESLPEELQK.[C]		2.35292e-06	4.40677	1	1	11	Q16543	Q16543 [287-307]		0	226915982	1884	1155	0.632	2381	1258	1999	0.315909821113568	0.902640469298166	0.704857673865658	0.423726150327902	0.876964908303207	0.490815145447126	557818245521733	264218691968647	454211296191882	210028639723364	53.67	21.92	22.97	21.31		High	High	Peak Found	High	Peak Found	Not Found	High	High	High	Not Found	Peak Found	Peak Found	High	0.005168
186923	False	High	[R].IGPEPTTDSFIAVMHGPTEGVVPGNALVVDPR.[R]	1xDeamidated [N25]	0.00188726	4.40677	1	1	1	Q9H4M9	Q9H4M9 [88-119]		0	327364600																					NoneMonoisotopic	Not Found	Not Found	Not Found	Not Found	Not Found	Not Found	Not Found	Not Found	Not Found	Not Found	Not Found	High	High	0.005168
186922	False	High	[R].IGPEPTTDSFIAVMHGPTEGVVPGNALVVDPR.[R]		1.28909e-11	4.40677	1	1	2	Q9H4M9	Q9H4M9 [88-119]		0	327266199		0.010	0.010			100000		0.00807141	0.00428995			0.00368845			994716824152185				56.09			Not Found	Not Found	Not Found	Not Found	Not Found	Not Found	High	High	Not Found	Not Found	Not Found	Not Found	High	0.005168
186813	False	High	[K].IGNTGGMLDNILASK.[L]	1xDeamidated [N3]	0.504557	4.40677	1	2	1	P53396	P53396 [636-650]		0	150476757																					NoQuanValues	Not Found	Not Found	Not Found	Not Found	Not Found	Not Found	Not Found	Not Found	Not Found	Not Found	Not Found	High	High	0.005168
186812	False	High	[K].IGNTGGMLDNILASK.[L]		0.0117781	4.40677	1	2	3	P53396	P53396 [636-650]		0	150378355	100000	0.555	0.010	100000		100000	0.00435478	0.0320699146812066	0.00428995	0.00359058		0.00368845	513645750980334		92562303037025							Not Found	Peak Found	Not Found	Not Found	Not Found	Not Found	Not Found	High	Not Found	Not Found	Not Found	Not Found	High	0.005168
187045	False	High	[R].LGPNYLHIPVNCPYR.[A]	1xCarbamidomethyl [C12]	0.000182433	4.40677	1	1	46	P04040	P04040 [366-380]		0	181292138	1060	0.879	0.829	1123	0.998	1240	0.896812996811166	0.579106441792451	0.998197476227078	0.851716713295029	0.889900529593295	0.964260255953919	670637529086405	456432693509401	547385629656567	5403827	2025-08-29	30.40	29.55	23.13		High	High	High	High	High	High	High	High	High	High	High	High	High	0.005168
186698	False	High	[K].LGNNCVFAPADVTSEK.[D]	1xCarbamidomethyl [C5]	1.20626	4.40677	1	1	4	Q99714	Q99714 [54-69]		0	172181631	1089	0.914	0.839	1249	1146	1367	0.951536774799578	0.953359202972898	0.988167050692143	0.952183700753271	0.998196994291738	0.977132809277184	552171903907257	506813942427945	604312993484364	442153703886864	19.79	37.72	23.91			Not Found	High	High	Not Found	Peak Found	High	Not Found	Peak Found	High	Not Found	Peak Found	Not Found	High	0.005168
187046	False	High	[R].LGPNYLHIPVNCPYR.[A]	1xCarbamidomethyl [C12]; 1xDeamidated [N4]	0.000855367	4.40677	1	1	1	P04040	P04040 [366-380]		0	181390540																					NoneMonoisotopic	Not Found	Not Found	Not Found	High	Not Found	Not Found	Not Found	Not Found	Not Found	Not Found	Not Found	Not Found	High	0.005168
187103	False	High	[R].LGPSDYFGEIALLMNRPR.[A]		0.033235	4.40677	1	2	2	P10644	P10644 [318-335]		0	204905861	100000	1131	0.010	2020	0.010	1786	0.00435478	0.934729472836181	0.00428995	0.646448384618995	0.00519074	0.703349751602321	143768060109519		127134097231021	711892125						Not Found	High	Not Found	Not Found	Not Found	Not Found	Not Found	Peak Found	High	Not Found	Not Found	Peak Found	High	0.005168
187479	False	High	[K].IGQTSSSVSFK.[S]		0.000156564	4.40677	1	2	6	P17301	P17301 [1028-1038]		0	114058953	1176	0.897	0.798	1406	1363	1585	0.980551035736806	0.886414598504209	0.972758198307478	0.973994391632551	0.782194311095403	0.848006795928763	804046050814318	637049104027122	798736565737181	571807055552426	23.68	47.81	25.71	41.23		Not Found	High	High	Peak Found	High	High	Peak Found	High	High	Peak Found	Peak Found	Not Found	High	0.005168
187439	False	High	[K].LGQSESQGPPR.[A]		2.68016	4.40677	1	1	10	O00233	O00233 [124-134]		0	115557528	0.448	1481	3347	100000	100000	100000	0.00792094988738828	0.326688655417117	0.000129864460543875	0.00359058	0.00519074	0.00368845	112597118062854	251193673816833	750494034478435		1942-10-01		2017-06-01			High	High	High	Not Found	High	Not Found	High	High	High	Not Found	Not Found	Not Found	High	0.005168
187436	False	High	[R].LGQSDPAPLQHQMDIYQK.[R]	1xOxidation [M13]	0.00143721	4.40677	1	3	3	P29401	P29401 [187-204]		0	208500696	100000	2266	0.010	100000		100000	0.00435478	0.00106757306072505	0.00428995	0.00359058		0.00368845	85363169804386		376742728349255		37.00					High	Peak Found	Not Found	Not Found	Not Found	Not Found	Not Found	High	Not Found	Not Found	Not Found	Not Found	High	0.005168
187434	False	High	[R].LGQSDPAPLQHQMDIYQK.[R]		4.174e-06	4.40677	1	3	6	P29401	P29401 [187-204]		0	206901205	100000	0.771	0.010	1173	0.010	1522	0.00435478	0.229670408562152	0.00428995	0.888491445477468	0.00519074	0.887215032157787	483111544752733		626887541680885	411796793356379	29.65		33.85	88.34		High	High	Not Found	Not Found	Not Found	Not Found	High	High	Not Found	High	Not Found	Peak Found	High	0.005168
187417	False	High	[K].IGQQPQQPGAPPQQDYTK.[A]		0.00609239	4.40677	1	2	2	Q92945	Q92945 [629-646]		0	198097738	100000	1206	0.010	100000		100000	0.00435478	0.907571586997356	0.00428995	0.00359058		0.00368845	983916844359758		815589420446031		1970-02-01		54.72			Peak Found	High	Not Found	Not Found	Not Found	Not Found	Peak Found	High	Peak Found	Not Found	Not Found	Not Found	High	0.005168
187359	False	High	[R].LGQMVLSGVDTVLGK.[S]	1xDeamidated [Q3]	3.61888	4.40677	1	1	4	O60664	O60664 [181-195]		0	151782436	100000	1053	0.010	100000		100000	0.00435478	0.997902598138006	0.00428995	0.00359058		0.00368845	108775747759334		103265624508845		2015-09-01					High	High	Peak Found	Not Found	Not Found	Not Found	High	Not Found	Not Found	Not Found	Not Found	Not Found	High	0.005168
187358	False	High	[R].LGQMVLSGVDTVLGK.[S]		2.78013	4.40677	1	1	1	O60664	O60664 [181-195]		0	151684034	100000	0.399	0.010	100000		100000	0.00435478	0.000700878558834384	0.00428995	0.00359058		0.00368845	294147710630289		738034836789806		77.76					Peak Found	Peak Found	Not Found	Not Found	Not Found	Not Found	Not Found	High	Not Found	Not Found	Not Found	Not Found	High	0.005168
350533	False	High	[K].TIEAEAAHGTVTR.[H]		0.0002277	4.40677	2	2	14	ENSBTAP00000018741; P48735	ENSBTAP00000018741 [341-353]; P48735 [341-353]		0	135569137	1555	1011	0.650	100000	100000	100000	0.714640487166508	0.988586861267436	0.72854482111705	0.00359058	0.00519074	0.00368845	368427893875473	23699638382119	364380351388259		52.18		40.91		NotUnique	High	High	High	Not Found	Not Found	High	High	High	High	Not Found	Not Found	Not Found	High	0.005168
187319	False	High	[R].LGQLEGLLQAHGDEGCGACGGVQEELGR.[L]	2xCarbamidomethyl [C16; C19]	1.00028e-12	4.40677	1	1	9	Q9Y6C2	Q9Y6C2 [567-594]		0	291034688	1530	0.970	0.631	1017	0.901	1427	0.811556999645262	0.963005111768461	0.729060028967817	0.773406784215469	0.775147680797198	0.936871978660868	141087007731869	129181527576004	204620408347709	143361684911286	33.26	32.17	25.52	71.13		High	High	Peak Found	Peak Found	High	High	High	High	High	Peak Found	High	High	High	0.005168
187251	False	High	[K].IGQGASGTVFTATDVALGQEVAIK.[Q]		1.181e-05	4.40677	1	2	6	Q13177	Q13177 [255-278]		0	233323472	100000	1192	0.010	2438	0.010	1980	0.00435478	0.889194570654814	0.00428995	0.406917900005294	0.00519074	0.620805672742054	753322984500784		641494349085565	321439732403967	1967-09-01		1937-12-01	60.05		High	High	Peak Found	Not Found	Not Found	Not Found	High	High	Peak Found	Peak Found	Not Found	Peak Found	High	0.005168
350535	False	High	[K].TLEAEFNSPSPPTPEPGEGPR.[K]		2.05279e-07	4.40677	1	1	2	A0MZ66	A0MZ66 [525-545]		0	220904077																					NoQuanValues	Not Found	Not Found	Not Found	Not Found	Not Found	Not Found	High	High	Not Found	Not Found	Not Found	Not Found	High	0.005168
187184	False	High	[R].IGPYQPNVPVGIDYVIPK.[T]	1xDeamidated [N7]	0.00155743	4.40677	1	1	1	P43243	P43243 [781-798]		0	197006334																					NoQuanValues	Not Found	Not Found	Not Found	Not Found	Not Found	High	Not Found	Not Found	Not Found	Not Found	Not Found	Not Found	High	0.005168
187183	False	High	[R].IGPYQPNVPVGIDYVIPK.[T]		0.0693217	4.40677	1	1	11	P43243	P43243 [781-798]		0	196907932	1294	0.965	0.748	2286	2089	2788	0.968802670897027	0.951814336412627	0.919639888752365	0.476338065590982	0.0912823298176671	0.0975105245698855	137468709111414	125627902105052	167668690452018	601424125	42.97	50.94	41.95			High	High	High	High	High	Peak Found	High	High	High	Not Found	High	High	High	0.005168
187120	False	High	[K].IGPSILNSDLANLGAECLR.[M]	1xCarbamidomethyl [C17]; 1xDeamidated [N7]	0.0625656	4.40677	1	1	1	Q96AT9	Q96AT9 [7-25]		0	201402737																					NoneMonoisotopic	Not Found	Not Found	Not Found	Not Found	Not Found	Not Found	Not Found	High	Not Found	Not Found	Not Found	Not Found	High	0.005168
187119	False	High	[K].IGPSILNSDLANLGAECLR.[M]	1xCarbamidomethyl [C17]	7.04007e-05	4.40677	1	1	7	Q96AT9	Q96AT9 [7-25]		0	201304335	100000	0.876	0.010	100000		100000	0.00435478	0.781779885833864	0.00428995	0.00359058		0.00368845	104697125709424		119563591675504		32.02		1968-07-01			High	High	High	Not Found	Not Found	Not Found	High	High	Not Found	Not Found	Not Found	Not Found	High	0.005168
350560	False	High	[K].TIECISLIGLAVGK.[E]	1xCarbamidomethyl [C4]	0.0762469	4.40677	1	2	6	O00410	O00410 [557-570]		0	147383453	1252	1025	0.818	100000	100000	100000	0.996799459799035	0.973209229935933	0.983935265861811	0.00359058	0.00519074	0.00368845	212690296451747	169821556578241	207571893132866		13.87	20.99	1982-01-01			High	High	High	Peak Found	Peak Found	Peak Found	High	High	High	Not Found	Not Found	Not Found	High	0.005168
187104	False	High	[R].LGPSDYFGEIALLMNRPR.[A]	1xDeamidated [N15]	0.0019106	4.40677	1	2	1	P10644	P10644 [318-335]		0	205004262	2300	1346	0.585	1818	0.790	1350	0.237732763027149	0.569276827921267	0.631257753073543	0.769124585565244	0.49462761946929	0.972307232311301	112813284488392	490449808060647	837829108959929	620682489486198		1959-05-01	28.80	71.17		Peak Found	Not Found	Not Found	Peak Found	Peak Found	Peak Found	Peak Found	Peak Found	Peak Found	Peak Found	Peak Found	High	High	0.005168
187074	False	High	[K].LGPQDSDPTEANLESADPELCIR.[L]	1xCarbamidomethyl [C21]	0.647236	4.40677	1	1	1	Q27J81	Q27J81 [18-40]		0	252716169																					NoQuanValues	Not Found	High	Not Found	Not Found	Not Found	Not Found	Not Found	Not Found	Not Found	Not Found	Not Found	Not Found	High	0.005168
187546	False	High	[R].IGRPSETGIIGIIDPECR.[M]	1xCarbamidomethyl [C17]	0.00341579	4.40677	1	2	7	Q16531	Q16531 [112-129]		0	198303279	1408	1270	0.956	2104	1461	1657	0.889815359980265	0.734145071408936	0.936474396766004	0.648863587484781	0.804929462568674	0.840667051143664	687880196710675	477744339055249	541717133982499	326970550828831	1936-08-01	30.44	32.35			High	High	High	Peak Found	High	Not Found	High	High	Peak Found	Peak Found	Not Found	Not Found	High	0.005168
186629	False	High	[R].LGNGVQCLAMGWGLLGR.[N]	1xCarbamidomethyl [C7]; 1xDeamidated [N3]	0.00392581	4.40677	1	1	2	P08246	P08246 [145-161]		0	180290402		0.010	0.010			100000		0.00807141	0.00428995			0.00368845			108404171108964				18.40			Not Found	Not Found	Not Found	Not Found	Not Found	Not Found	High	High	Peak Found	Not Found	Not Found	Not Found	High	0.005168
186605	False	High	[K].IGNFSTDIKDSK.[A]		2.99139	4.40677	1	1	9	P13796	P13796 [286-297]		1	132467432	1400	0.867	0.595	1106	0.863	1299	0.886983195619117	0.672504958516563	0.595729985291199	0.87370320896373	0.58838076771452	0.994730355044347	506301036414055	329851148758553	584125298931707	457820042976042	42.40	59.36	37.47	27.27		High	High	High	Not Found	High	High	Peak Found	Peak Found	High	High	High	High	High	0.005168
186345	False	High	[R].IGITNHDEYSLVR.[E]	1xDeamidated [N5]	0.139015	4.40677	1	2	15	Q9Y490	Q9Y490 [119-131]		0	151775945	0.930	1068	1184	1184	1263	1105	0.726537047828491	0.996749137843219	0.575525814721794	0.917228642252407	0.873694028799425	0.865119769127707	233700830220626	211738010742363	218898436498005	192993706222242	2025-08-20	30.32	27.73	20.15		High	High	High	High	Not Found	High	High	High	High	Peak Found	High	High	High	0.005168
186344	False	High	[R].IGITNHDEYSLVR.[E]		6.12545e-05	4.40677	1	2	34	Q9Y490	Q9Y490 [119-131]		0	151677543	0.836	1012	1191	0.917	1048	0.909	0.513760755627961	0.99993227267216	0.625307630289827	0.617590697732329	0.989508273621933	0.449697258024107	329325977521637	376342667095687	315874535444252	35903145.5	2025-06-25	30.92	22.81	1937-07-01		High	High	High	High	High	High	High	High	High	High	High	High	High	0.005168
186334	False	High	[K].LGITHVLNAAEGR.[S]		0.154026	4.40677	1	3	21	P51452	P51452 [54-66]		0	135074882	0.933	1223	1310	0.991	0.974	0.814	0.647574111649559	0.760404842974241	0.408010048326271	0.757460263869464	0.867822083553248	0.448337820781498	512474584958088	381488875195091	420998666747795	516925959702297	24.44	31.15	23.67	37.63		High	High	High	High	High	High	High	High	High	High	High	High	High	0.005168
186315	False	High	[R].IGLSVSEVIEGYEIACR.[K]	1xCarbamidomethyl [C16]	0.00478427	4.40677	1	1	15	P50990	P50990 [121-137]		0	189495789	1220	0.873	0.666	1339	1102	1610	0.993387165150729	0.789040588688102	0.759755595582095	0.998408211495886	0.989631631908796	0.827960811397466	985521914027946	824956001722725	103503942443736	736029537661573	2025-05-08	2025-01-12	13.80	13.19		High	High	High	High	High	High	High	High	High	Peak Found	Peak Found	High	High	0.005168
186314	False	High	[R].LGLSTLGELK.[Q]		6.45438	4.40677	1	1	16	O43399	O43399 [81-90]		0	103061429	1333	1140	0.855	1683	1272	1485	0.913415279060052	0.891084982794584	0.999993653320168	0.852365702500153	0.79629586803104	0.942432815989632	845423465279572	634137414284699	741552472803214	4769601	17.58	1951-08-01	15.41	16.78		Peak Found	High	High	High	Peak Found	High	High	High	Peak Found	High	High	High	High	0.005168
350674	False	High	[K].TIEEYAVCPDLK.[V]	1xCarbamidomethyl [C8]	0.230435	4.40677	1	1	16	P36871	P36871 [153-164]		0	143769301	0.998	1032	1035	1215	1194	1169	0.852672480837452	0.999982067830603	0.816132683230991	0.940846707949573	0.955193374005997	0.941598438836794	21381875442819	214286702162148	207122103533908	179517720701137	20.67	2017-08-01	15.28	18.34		High	High	High	High	High	High	High	High	High	High	High	High	High	0.005168
186267	False	High	[K].LGLSDMNLYDHELVFGVSLK.[N]		0.000887221	4.40677	1	1	1	Q13867	Q13867 [336-355]		0	225014748																					NoQuanValues	Not Found	Not Found	Not Found	Not Found	Not Found	Not Found	Not Found	High	Not Found	Not Found	Not Found	Not Found	High	0.005168
350765	False	High	[K].TLELNVLVPPAPPSCR.[L]	1xCarbamidomethyl [C15]	1.68952	4.40677	1	1	7	Q96AP7	Q96AP7 [144-159]		0	176295202	0.791	1072	1303	0.821	0.997	0.833	0.536458891854505	0.988899045097357	0.528667749744248	0.537719431339873	0.917938406494877	0.641204970618227	557388028665908	650628377252081	679874551217046	815770463858102	48.26	54.63	42.36	31.14		High	High	High	Peak Found	Peak Found	High	Not Found	Peak Found	High	Not Found	High	High	High	0.005168
186238	False	High	[R].LGLQNDLFSLAR.[A]		0.975429	4.40677	1	2	7	P55786	P55786 [616-627]		0	134674268	1394	1173	0.810	100000	100000	100000	0.898977872336697	0.895092420388267	0.978118764464371	0.00359058	0.00519074	0.00368845	130184694463549	916671615252285	117508942903646		1941-08-01	1963-02-01	15.85			High	High	Not Found	Peak Found	High	High	High	High	Peak Found	Not Found	Not Found	Not Found	High	0.005168
350841	False	High	[K].TLEPVKPPTVPNDYMTSPAR.[L]		0.000206623	4.40677	1	2	4	Q8IZP0	Q8IZP0 [200-219]		0	221312708	0.747	1420	1909	0.662	0.877	0.466	0.264478962685291	0.112935336804096	0.0233006395567993	0.154877147381162	0.571617061734839	0.00462215604070216	796764980248079	106681593526064	514028842325962	124959927555406	19.56	2013-07-01	1994-08-01	48.71		Peak Found	High	Peak Found	Peak Found	Peak Found	Peak Found	Peak Found	High	Peak Found	Peak Found	Peak Found	High	High	0.005168
186201	False	High	[K].LGLPPLTPEQQEALQK.[A]		0.926678	4.40677	1	2	3	Q9UHX1	Q9UHX1 [54-69]		0	176197453																					NoQuanValues	Not Found	High	Not Found	Not Found	Not Found	Not Found	High	High	Not Found	Not Found	Not Found	Not Found	High	0.005168
186189	False	High	[K].IGLPILCVGSVWK.[S]	1xCarbamidomethyl [C7]	0.255318	4.40677	1	1	9	Q9UJ70	Q9UJ70 [262-274]		0	144182357	1701	1169	0.621	2251	1191	2235	0.652521327336992	0.890328995954404	0.707372265966978	0.429763650812985	0.991464315320611	0.375919611422881	957678817275793	590998905180954	950985059020634	425403796195548	66.16	47.77	59.31	45.01		High	High	Peak Found	High	Peak Found	Peak Found	High	High	Peak Found	Peak Found	Peak Found	Peak Found	High	0.005168
350842	False	High	[K].TLEPVKPPTVPNDYMTSPAR.[L]	1xOxidation [M15]	0.000142347	4.40677	1	2	1	Q8IZP0	Q8IZP0 [200-219]		0	222912199																					NoQuanValues	Not Found	Not Found	Not Found	Not Found	Not Found	Not Found	Not Found	High	Not Found	Not Found	Not Found	Not Found	High	0.005168
186166	False	High	[K].LGINSLQELK.[Q]		0.000469476	4.40677	1	4	17	P55327	P55327 [111-120]		0	111464665	1017	0.894	0.807	0.956	0.887	1122	0.884164954004298	0.828682517428408	0.975696589015118	0.711203502822608	0.746223074778234	0.923177821750727	109880907172397	962109799325162	119254238289629	114952882390285	18.68	2025-11-01	2025-04-23	37.37		High	High	High	High	High	High	High	High	High	High	High	High	High	0.005168
186148	False	High	[R].LGINLLGGPLGGK.[Q]		0.000244721	4.40677	1	2	6	Q8TD19	Q8TD19 [638-650]		0	120873613	1233	1101	0.833	100000	100000	100000	0.995099921357691	0.992760498991721	0.996828866134264	0.00359058	0.00519074	0.00368845	30577912731634	201232633013352	273391463929693		25.39	31.20	17.43			High	High	Peak Found	High	High	Peak Found	High	Peak Found	High	Not Found	Not Found	Not Found	High	0.005168
186108	False	High	[R].LGILTHLYR.[D]		0.000145509	4.40677	1	2	8	Q9UJ70	Q9UJ70 [198-206]		0	108564659	1178	0.947	0.859	1515	1287	1497	0.987336183826194	0.942160311074338	0.999993653320168	0.949836448995126	0.868640745688231	0.903939284498082	109291591894953	14696399492603	133220147219508	112986160895642	72.53	59.26	70.26	59.23		Peak Found	High	Peak Found	Peak Found	High	High	Peak Found	High	High	High	High	High	High	0.005168
186099	False	High	[R].IGLIQHLPK.[G]		0.00078925	4.40677	1	2	6	Q9Y3C5	Q9Y3C5 [74-82]		0	101864078	1287	1106	0.803	1030	0.819	1098	0.960962793063187	0.981632436719534	0.968916466625098	0.817346488203529	0.650923972863835	0.864457272394532	704717749267882	547654707035807	630366938362184	68397599713625	2023-10-01	21.85	27.76	38.65		Not Found	High	High	Peak Found	Peak Found	High	High	High	High	Peak Found	Peak Found	Peak Found	High	0.005168
186359	False	High	[K].IGLVEALCGFQFTFK.[H]	1xCarbamidomethyl [C8]	0.178326	4.40677	1	2	4	O60884	O60884 [273-287]		0	172989819	100000	1153	0.010	100000		100000	0.00435478	0.939261729547368	0.00428995	0.00359058		0.00368845	37865865360907		328304904465456		1987-03-01		21.97			High	Peak Found	Not Found	Not Found	Not Found	Not Found	High	High	Peak Found	Not Found	Not Found	Not Found	High	0.005168
186628	False	High	[R].LGNGVQCLAMGWGLLGR.[N]	1xCarbamidomethyl [C7]	0.442235	4.40677	1	1	1	P08246	P08246 [145-161]		0	180192000	100000	1557	0.010	2192	0.010	1407	0.00435478	0.26619484263022	0.00428995	0.594647962200775	0.00519074	0.960698109275438	841418651235304		540347841746327	38392534375	2027-06-01					Peak Found	High	Not Found	Not Found	Not Found	Not Found	Not Found	Peak Found	Not Found	Not Found	Not Found	Peak Found	High	0.005168
186360	False	High	[K].LGLVEFNILWNR.[I]		0.0544374	4.40677	2	2	15	ENSBTAP00000011678; P07384	ENSBTAP00000011678 [607-618]; P07384 [605-616]		0	147382126	1554	1334	0.859	2090	1274	1346	0.786249607234045	0.456162402168392	0.999993653320168	0.635259378291042	0.88422122628448	0.967894020157206	170723064775839	109888616797734	127962659757182	975506.75	15.46	34.86	1951-02-01	1953-12-01	NotUnique	High	High	High	High	High	High	High	High	High	High	High	High	High	0.005168
350623	False	High	[K].TLEEEAKTHEAQIQEMR.[Q]		0.000120168	4.40677	1	1	18	P35579	P35579 [1175-1191]		1	204298114	1682	1039	0.595	1320	0.751	1332	0.581170549217545	0.999982067830603	0.55025653104842	0.983331892287186	0.293060162182333	0.998757390058539	297699572876676	169254805281164	284665796984784	225461749658619	39.97	61.49	19.71	22.49		High	High	High	High	High	High	High	High	High	High	High	High	High	0.005168
350576	False	High	[K].TIEDLDENQLKNEFFK.[V]	1xDeamidated [N12]	0.0385826	4.40677	1	1	1	ENSBTAP00000005354	ENSBTAP00000005354 [168-183]		1	198395458	1411	1023	0.709	0.957	0.678	0.957	0.940855124802597	0.998645456887087	0.901733015086684	0.609541874699624	0.268771760501703	0.72715551025827	392801526095211	278425277040056	392970484547722	41060105732987	60.66		62.10			Peak Found	Peak Found	Peak Found	Not Found	Peak Found	Not Found	Not Found	High	Peak Found	Peak Found	Not Found	Not Found	High	0.005168
186603	False	High	[K].IGNFSTDIK.[D]		0.000396739	4.40677	1	1	47	P13796	P13796 [286-294]		0	99452039	1326	0.998	0.761	1235	0.987	1224	0.848353914368511	0.989116108704419	0.826921237625065	0.99575422404433	0.918408081462733	0.986005759051709	565826672282324	370603768448372	571478631338934	367820163622581	50.69	56.26	51.04	54.90		High	High	High	High	High	High	High	High	High	High	High	High	High	0.005168
186593	False	High	[KR].IGNFLNYGSHTGDADGFK.[I]	1xDeamidated [N]	3.95134	4.40677	1	2	3	Q27J81	Q27J81 [764-781]		0	191386643	1128	100000	100000	100000	100000		0.957282905028832	0.00807141	0.00428995	0.00359058	0.00519074		717569798688716	636172644711006				41.39				Not Found	Not Found	Peak Found	Peak Found	Not Found	High	Not Found	Not Found	High	Not Found	Not Found	Not Found	High	0.005168
186592	False	High	[KR].IGNFLNYGSHTGDADGFK.[I]		0.000219267	4.40677	1	2	2	Q27J81	Q27J81 [764-781]		0	191288242																					NoQuanValues	Not Found	Not Found	High	Not Found	Not Found	Not Found	Not Found	Not Found	Not Found	Not Found	Not Found	High	High	0.005168
350618	False	High	[K].TIEECEVILMVGLPGSGK.[T]	1xCarbamidomethyl [C5]	0.70473	4.40677	1	1	1	Q1KMD3	Q1KMD3 [448-465]		0	193198166																					NoQuanValues	Not Found	Not Found	Not Found	Not Found	Not Found	Not Found	Not Found	High	Not Found	Not Found	Not Found	Not Found	High	0.005168
186560	False	High	[K].LGNDFMGITLASSQAVSNAR.[K]	1xDeamidated [N3]	0.000234203	4.40677	1	1	1	Q9HC38	Q9HC38 [97-116]		0	205300188																					NoQuanValues	Not Found	Not Found	Not Found	Not Found	Not Found	Not Found	High	Not Found	Not Found	Not Found	Not Found	Not Found	High	0.005168
186559	False	High	[K].LGNDFMGITLASSQAVSNAR.[K]		0.000138238	4.40677	1	1	2	Q9HC38	Q9HC38 [97-116]		0	205201786		0.010	0.010			100000		0.00807141	0.00428995			0.00368845			860225770218759							Not Found	Not Found	Not Found	Not Found	Not Found	Not Found	High	High	Not Found	Not Found	Not Found	Not Found	High	0.005168
186556	False	High	[K].IGNCPFSQR.[L]	1xCarbamidomethyl [C4]	0.00133597	4.40677	1	2	12	O00299	O00299 [21-29]		0	107850984	0.746	1023	1282	0.814	1034	0.796	0.317779162748572	0.996749137843219	0.490073024728579	0.413633545155397	0.961853077262085	0.367930027727669	590052024291607	686907409472541	543101544310243	664315015519107	1950-12-01	1975-09-01	14.85	18.62		High	High	High	High	High	High	High	High	High	High	High	High	High	0.005168
186440	False	High	[R].LGMFNIQHCK.[K]	1xCarbamidomethyl [C9]	0.000686841	4.40677	1	1	12	P01009	P01009 [248-257]		0	124760236	1204	0.592	0.491	0.648	0.523	1266	0.995411712857415	0.0238672476177475	0.284750945041844	0.308650706118517	0.0146301515564393	0.996158624104796	518886073790233	690989442679749	117402246227383	108677218661149	84.48	31.38	56.38	45.17		High	High	High	High	High	Peak Found	High	High	High	Not Found	Peak Found	High	High	0.005168
186438	False	High	[R].LGMFDLHYCDK.[L]	1xCarbamidomethyl [C9]	0.000647797	4.40677	1	1	1	ENSBTAP00000004927	ENSBTAP00000004927 [246-256]		0	139861807																					NoQuanValues	Not Found	Not Found	Not Found	Not Found	Not Found	Not Found	Not Found	Not Found	Not Found	Not Found	Not Found	High	High	0.005168
350621	False	High	[K].TLEEDEEELFK.[M]		0.0581469	4.40677	1	2	19	P43487	P43487 [40-50]		0	138163693	0.787	1101	1291	0.837	1064	0.824	0.327112024488413	0.982816796201972	0.468797678510562	0.484621713311974	0.981143119472923	0.454549012127052	409311876534895	525760138941303	371736027289303	518456166148035	1935-07-01	17.45	1952-12-01	24.85		High	High	High	High	High	High	High	High	High	High	High	High	High	0.005168
186408	False	High	[R].LGIYTVLFER.[L]		0.000152045	4.40677	1	2	14	Q02978	Q02978 [99-108]		0	121068304	1003	1293	1267	2045	2225	1638	0.864674987371156	0.886097531273508	0.564272183803893	0.617685519514634	0.172481694728681	0.840214670032392	260026110452111	354864271574379	215456033891952	159488808379626	65.19	46.74	44.98	35.53		High	High	High	High	High	High	High	High	High	Peak Found	High	High	High	0.005168
186388	False	High	[R].LGIWGFFSTGDEHSR.[G]		0.00315138	4.40677	1	5	6	P23141	P23141 [172-186]		0	170880779	0.797	1042	1307	100000	100000	100000	0.548284746632612	0.999852004515141	0.539208499837912	0.00359058	0.00519074	0.00368845	29423449946397	369115598278055	282412260237062		55.63		43.51			High	High	Peak Found	High	Not Found	Not Found	High	High	Peak Found	Not Found	Not Found	Not Found	High	0.005168
186374	False	High	[K].LGIVNVDEAVLHFK.[E]		0.000374174	4.40677	1	2	2	Q6ZUJ8	Q6ZUJ8 [617-630]		0	155386860																					NoQuanValues	Not Found	High	Not Found	Not Found	Not Found	Not Found	Not Found	Not Found	Not Found	Not Found	Not Found	Not Found	High	0.005168
186370	False	High	[K].LGLVGVNLTLDGVK.[S]		0.049722	4.40677	1	1	13	P53396	P53396 [69-82]		0	139783624	1380	1527	1060	1535	1066	1005	0.920358055633442	0.268982234807123	0.833982506180545	0.927704404587081	0.970735740576045	0.81234826674266	104498778347095	725543396629914	684472876798443	680904873039585	23.32	1986-10-01				High	High	High	High	High	High	Not Found	High	High	High	High	High	High	0.005168
186367	False	High	[K].IGIVGLPNVGK.[S]		0.000309325	4.40677	1	3	18	Q9NTK5	Q9NTK5 [25-35]		0	106666191	1041	1068	1052	1661	1395	1620	0.882216613278273	0.997671128035506	0.80192934203321	0.8744734483111	0.671672095872571	0.769775296893419	172534568293219	144887436964429	171555938528966	1038709	15.42	15.76	15.24	1939-02-01		High	High	High	High	High	High	High	High	High	High	High	High	High	0.005168
186365	False	High	[K].LGLVFDDVVGIVEIINSKDVK.[V]		0.0002023	4.40677	2	2	3	Q01518; ENSBTAP00000017775	Q01518 [378-398]; ENSBTAP00000017775 [374-394]		1	227227988	0.854	0.853	0.772	100000	100000	100000	0.615145165679147	0.700343485723302	0.94983326097874	0.00359058	0.00519074	0.00368845	126600913636159	156130167821212	22423892277119		33.30	17.38	29.62		NotUnique	High	High	Peak Found	Peak Found	Peak Found	Not Found	High	Peak Found	Peak Found	Not Found	Not Found	Not Found	High	0.005168
186363	False	High	[K].LGLVFDDVVGIVEIINSK.[D]		2.57605e-07	4.40677	2	2	48	Q01518; ENSBTAP00000017775	Q01518 [378-395]; ENSBTAP00000017775 [374-391]		0	193008956	1105	1148	1040	1250	1131	1091	0.953323047792104	0.874135362791854	0.820196688912691	0.963598091259342	0.984537780526168	0.842656463238819	906716151649684	810700867831462	779775466064959	736633906111427	1988-10-01	1961-11-01	2025-03-11	2019-09-01	NotUnique	High	High	High	High	High	High	High	High	High	High	High	High	High	0.005168
187623	False	High	[K].IGSCTQQDVELHVQK.[I]	1xCarbamidomethyl [C4]	0.0273455	4.40677	1	2	8	P14868	P14868 [127-141]		0	174185376	2320	1157	0.499	100000	100000	100000	0.144128427825421	0.91160263278337	0.278781675843286	0.00359058	0.00519074	0.00368845	146297547356466	630476623567433	126408488352908		1998-04-01	2029-02-01	55.49			High	High	Not Found	High	High	Not Found	High	Peak Found	High	Not Found	Not Found	High	High	0.005168
187624	False	High	[K].IGSCTQQDVELHVQK.[I]	1xCarbamidomethyl [C4]; 1xDeamidated [Q7]	0.000232494	4.40677	1	2	1	P14868	P14868 [127-141]		0	174283777		0.010	0.010	0.010	0.010	2085		0.00807141	0.00428995	0.00359058	0.00519074	0.544804818828036			109465821184564	525074139737771				39.21		Not Found	Not Found	Not Found	Not Found	Not Found	Not Found	Not Found	High	Not Found	Peak Found	Peak Found	Not Found	High	0.005168
187643	False	High	[R].IGSDPLAYEPK.[AE]		0.000512568	4.40677	1	2	1	P19634	P19634 [701-711]		0	118960993	100000	0.693	0.010	1124	0.010	1622	0.00435478	0.190564690452873	0.00428995	0.926279984600716	0.00519074	0.78508122106949	608565100009776		878181894853837	5414103125	36.51					Peak Found	Not Found	Peak Found	Not Found	Not Found	Not Found	Not Found	Not Found	High	Not Found	Not Found	Peak Found	High	0.005168
188795	False	High	[K].LHAATPPTFGVDLINELVENFGR.[C]		4.50815	4.40677	1	1	1	Q8TF05	Q8TF05 [812-834]		0	251030380																					NoQuanValues	Not Found	High	Not Found	Not Found	Not Found	Not Found	Not Found	Not Found	Not Found	Not Found	Not Found	Not Found	High	0.005168
188772	False	High	[R].IGYSSPLTLSDQSSK.[I]		4.00964	4.40677	1	2	3	O60488	O60488 [340-354]		0	158279589	100000	1160	0.010	100000		100000	0.00435478	0.939846806281787	0.00428995	0.00359058		0.00368845	501594911016182		43224840201377		27.81		17.25			High	High	Not Found	Not Found	Not Found	Not Found	Peak Found	High	Not Found	Not Found	Not Found	Not Found	High	0.005168
188751	False	High	[R].IGYPKPALLHSTFFPALQGAQTK.[M]		0.0115221	4.40677	1	2	9	P23381	P23381 [327-349]		0	248536019	0.937	0.940	1003	2037	2173	2166	0.810847508602101	0.935281942064583	0.918029496405458	0.654957067786418	0.0607870670666974	0.510051373272283	748981916042503	799295243621978	796513392645405	367760341371634	19.13	37.36	15.70	47.46		High	Peak Found	Not Found	High	Peak Found	Not Found	High	High	Not Found	High	Peak Found	Not Found	High	0.005168
188746	False	High	[K].IGYNPDTVAFVPISGWNGDNMLEPSANMPWFK.[G]	2xDeamidated [N17; N20]	0.000390974	4.40677	1	2	1	ENSBTAP00000019318	ENSBTAP00000019318 [181-212]		0	356963920																					NoQuanValues	Not Found	Not Found	Not Found	Not Found	Not Found	Not Found	Not Found	High	Not Found	Not Found	Not Found	Not Found	High	0.005168
188745	False	High	[K].IGYNPDTVAFVPISGWNGDNMLEPSANMPWFK.[G]		0.244341	4.40677	1	2	1	ENSBTAP00000019318	ENSBTAP00000019318 [181-212]		0	356767117	100000	0.494	0.010	100000		100000	0.00435478	0.00548252706570443	0.00428995	0.00359058		0.00368845	405922070462849		821588224696586							Not Found	High	Not Found	Not Found	Not Found	Not Found	Not Found	Peak Found	Not Found	Not Found	Not Found	Not Found	High	0.005168
350270	False	High	[K].TIDDLEDELYAQK.[L]		0.021416	4.40677	1	2	6	P06753	P06753 [253-265]		0	155273771	1790	0.785	0.432	2241	1208	2800	0.533503990771156	0.441881755496943	0.121254842862687	0.477471767058093	0.952320621160128	0.162976750244308	205421395208782	109586291405718	253925588381516	907033874708041	16.61	20.90	2026-12-01	39.54		Peak Found	High	Not Found	Peak Found	High	Peak Found	High	High	High	Peak Found	Peak Found	Peak Found	High	0.005168
188677	False	High	[K].LGYAGNTEPQFIIPSCIAIKESAK.[V]	1xCarbamidomethyl [C16]; 1xDeamidated [N6]	1.30747	4.40677	1	1	2	P61158	P61158 [19-42]		1	260833272																					NoneMonoisotopic	Not Found	Not Found	Not Found	Not Found	Not Found	Not Found	Not Found	Not Found	Not Found	High	High	Not Found	High	0.005168
188676	False	High	[K].LGYAGNTEPQFIIPSCIAIKESAK.[V]	1xCarbamidomethyl [C16]	0.00260492	4.40677	1	1	6	P61158	P61158 [19-42]		1	260734870	0.619	0.691	1130	100000	100000	100000	0.129135858687425	0.216265546431818	0.795761674473336	0.00359058	0.00519074	0.00368845	538574910378112	870488789384645	779000576861416		25.47	1994-04-01	2013-08-01			High	Peak Found	Peak Found	High	High	Not Found	High	High	High	Not Found	Not Found	Not Found	High	0.005168
188675	False	High	[K].LGYAGNTEPQFIIPSCIAIK.[E]	1xCarbamidomethyl [C16]; 1xDeamidated [N/Q]	0.182288	4.40677	1	1	2	P61158	P61158 [19-38]		0	219312602																					NoneMonoisotopic	High	Not Found	Not Found	Not Found	Not Found	Not Found	Not Found	Not Found	Not Found	High	Not Found	Not Found	High	0.005168
188674	False	High	[K].LGYAGNTEPQFIIPSCIAIK.[E]	1xCarbamidomethyl [C16]	3.01012e-05	4.40677	1	1	25	P61158	P61158 [19-38]		0	219214200	1289	0.907	0.703	1337	1037	1569	0.954863809182705	0.776448590742936	0.827123452602216	0.997341011853805	0.969225482447446	0.845672513105814	777154917951826	602811572819638	856922397274458	581138085314594	57.44	19.61	26.88	38.63		High	High	High	High	High	High	High	High	High	High	High	High	High	0.005168
188663	False	High	[K].IGWRNDASHLLVFTTDAK.[T]		0.000120282	4.40677	1	2	2	P05106	P05106 [262-279]		1	204406105	0.787	0.878	1115	1164	1478	1376	0.519123746584013	0.938712719760551	0.804350062580442	0.858801925932441	0.792564960942467	0.997380431454825	347485404982134	441378008329923	395993681656503	298647375			45.09	32.74		Not Found	Not Found	High	Not Found	Peak Found	Not Found	Not Found	Peak Found	High	Peak Found	Peak Found	Peak Found	High	0.005168
188659	False	High	[R].IGWPNAPILIQDFETLPR.[E]		0.000749946	4.40677	1	1	19	P04275	P04275 [1642-1659]		0	208012259	1725	1128	0.685	5236	3181	4643	0.589771276723128	0.944373815608162	0.809922250313703	0.00455391262005022	0.00235805821303017	0.0036401838997783	24282853896481	147542807911607	215325311826095	46376734375	43.51	19.30	58.97			High	High	High	Not Found	High	Peak Found	High	High	High	Not Found	Not Found	Peak Found	High	0.005168
188649	False	High	[R].LGWDPKPGEGHLDALLR.[G]		0.00260492	4.40677	1	2	6	P55786	P55786 [690-706]		0	187399191	2122	0.985	0.478	1592	0.751	0.877	0.246450659406261	0.978819334452694	0.313521018753978	0.874575340577733	0.414020314807271	0.658151742671264	899516541901032	423987676558285	913014608343836	564877736697414	1961-03-01	2025-10-09	56.41	81.06		High	High	Not Found	Peak Found	Peak Found	Not Found	High	High	Peak Found	Not Found	Peak Found	High	High	0.005168
350272	False	High	[K].TIDDLEDKLK.[C]		0.486414	4.40677	2	2	13	ENSBTAP00000047865; ENSBTAP00000044420	ENSBTAP00000047865 [216-225]; ENSBTAP00000044420 [216-225]		1	118963106	1109	0.942	0.704	1458	1232	1535	0.940855124802597	0.903914851449936	0.866121403482832	0.970946586614795	0.919940337798184	0.835321510789273	156101319497531	14074685715295	165802281033776	1070555.75	89.70	28.95	47.65	42.29	NotUnique	High	High	High	Peak Found	High	High	High	High	High	High	High	High	High	0.005168
188634	False	High	[R].LGVVTFQAFIDFMSR.[E]		0.00016909	4.40677	1	2	43	P12814	P12814 [804-818]		0	173089344	1016	1114	1075	1294	1224	1162	0.858407394500109	0.96844523376752	0.747510197821303	0.980718867385306	0.938330986153209	0.919515555915119	217704282581851	232819021527198	176901348303835	138671438092579	24.63	23.35	24.85	25.24		High	High	High	High	High	High	High	High	High	High	High	High	High	0.005168
350273	False	High	[K].TIDDLEEK.[L]		0.000913554	4.40677	2	2	120	P67936; ENSBTAP00000005982	P67936 [216-223]; ENSBTAP00000005982 [252-259]		0	96246768	0.969	1240	1249	1134	1237	0.917	0.830539103122042	0.444632413393187	0.522769836680151	0.937793310324153	0.755680260724701	0.715659922995735	231495896435399	268223289602834	186692381412554	204088466875	33.66	23.91	25.84	19.88	NotUnique	High	High	High	High	High	High	High	High	High	High	High	High	High	0.005168
350320	False	High	[K].TLDGGLNVIQLETAVGAAIK.[S]		3.96854e-07	4.40677	1	2	7	Q16851	Q16851 [358-377]		0	198311208	100000	1187	0.010	100000		100000	0.00435478	0.900154755515442	0.00428995	0.00359058		0.00368845	102980021554947		106687911330759		23.98		17.13			High	High	High	Not Found	Not Found	Not Found	High	High	High	Not Found	Not Found	Not Found	High	0.005168
188841	False	High	[R].IHALGPNYNLVISDLR.[M]		0.0207019	4.40677	1	1	37	Q9UIB8	Q9UIB8 [85-100]		0	179498609	1200	0.739	0.551	1503	1158	2039	0.986322732834907	0.191926416130128	0.448495731387018	0.942251401737942	0.982361741325737	0.499843059467343	173599313796861	12957736078147	234959728942405	115486837909046	36.55	42.55	20.49	18.97		High	High	High	High	High	High	High	High	High	Not Found	High	High	High	0.005168
188606	False	High	[K].LGVTANDVK.[N]		0.000707236	4.40677	1	1	16	P40925	P40925 [171-179]		0	91650982	0.780	1141	1472	0.966	1181	0.819	0.361660730300832	0.877140121594537	0.225516261193366	0.675805082476734	0.938406588228116	0.41123589151046	649667886597913	838061807046777	569276914198382	593905782968874	21.55	2025-11-26	2025-06-18	39.73		High	High	High	Peak Found	High	Peak Found	High	High	High	Not Found	High	Peak Found	High	0.005168
350231	False	High	[R].TLCTLGPNETAPFKPEGELHELSTR.[L]	1xCarbamidomethyl [C3]	0.777296	4.40677	1	1	2	Q6ZNJ1	Q6ZNJ1 [820-844]		0	279738252	0.735	0.645	0.857	100000	100000	100000	0.392287905119445	0.144803423139413	0.999264610055797	0.00359058	0.00519074	0.00368845	529397303873412	720149831035711	840416268873261		41.62		17.41			Peak Found	Peak Found	Not Found	Not Found	High	Not Found	Peak Found	Peak Found	High	Not Found	Not Found	Not Found	High	0.005168
188903	False	High	[K].LHCFQLTVTPDEGYYQGGK.[F]	1xCarbamidomethyl [C3]	0.00847093	4.40677	1	2	2	Q969M7	Q969M7 [62-80]		0	221303318	1944	1276	0.657	100000	100000	100000	0.37377147890727	0.757627127908829	0.801820715126097	0.00359058	0.00519074	0.00368845	833100319004483	428599385119919	652778144904154							Not Found	High	Not Found	Not Found	Not Found	Peak Found	Not Found	High	Not Found	Not Found	Not Found	Not Found	High	0.005168
189026	False	High	[K].LHEEEIQELQAQIQEQHVQIDVDVSKPDLTAALR.[D]		6.52615e-23	4.40677	1	1	68	P08670	P08670 [237-270]		0	392301450	1224	1024	0.762	1910	1293	2047	0.992822943164488	0.999982067830603	0.91412796312962	0.480735989557663	0.669133271101115	0.299929007859257	282190270465205	115173213444922	257473164734604	118471555996277	56.68	73.41	53.42	69.93		High	High	High	High	High	High	High	High	High	High	High	High	High	0.005168
350097	False	High	[R].TLATDILMGVLK.[E]		0.001307	4.40677	1	2	1	O43143	O43143 [266-277]		0	127473884		0.010	0.010			100000		0.00807141	0.00428995			0.00368845			318470681572215							Not Found	Not Found	Not Found	Not Found	Not Found	Not Found	Not Found	Not Found	High	Not Found	Not Found	Not Found	High	0.005168
350098	False	High	[R].TLATDILMGVLK.[E]	1xOxidation [M8]	0.000131331	4.40677	1	2	2	O43143	O43143 [266-277]		0	129073375	100000	0.787	0.010	100000		100000	0.00435478	0.503562851634738	0.00428995	0.00359058		0.00368845	14662930676996		186317389117768		1959-10-01					Peak Found	High	Not Found	Not Found	Not Found	Not Found	Not Found	High	Not Found	Not Found	Not Found	Not Found	High	0.005168
189003	False	High	[R].IHEAIIQSPPIDYFDVFK.[E]	1xDeamidated [Q7]	0.24013	4.40677	1	1	1	Q9H993	Q9H993 [124-141]		0	213309028	100000	100000		100000			0.00435478	0.00807141		0.00359058			523021301579614				43.81					High	Peak Found	Not Found	Not Found	Not Found	Not Found	Not Found	Not Found	Not Found	Not Found	Not Found	Not Found	High	0.005168
350130	False	High	[R].TIAVDFASEDIYDK.[I]		0.504557	4.40677	1	1	6	Q53GQ0	Q53GQ0 [104-117]		0	158675844	0.909	1125	1338	0.930	1325	1307	0.71578907935996	0.971357137093958	0.544015658086617	0.763295796850782	0.914509482583883	0.997167569016805	554520947575906	790211713512401	779604005694238	5963631875	44.87	62.02	2025-07-31			Peak Found	High	High	Not Found	Peak Found	High	High	Peak Found	High	Not Found	Not Found	High	High	0.005168
188993	False	High	[K].LHDVNSDGFLDEQELEALFTK.[E]		3.86133e-05	4.40677	2	2	11	ENSBTAP00000023221; P80303	ENSBTAP00000023221 [252-272]; P80303 [252-272]		0	242016161	1165	0.880	0.783	1151	1022	1329	0.98258680660142	0.774901620474054	0.939662429338593	0.89845219390981	0.949935530130578	0.983141832307687	297878849669476	25405548369295	314784351103412	247129447561218	1943-06-01	1932-09-01	2025-08-08	15.46	NotUnique	High	High	High	High	High	High	High	High	High	Not Found	Peak Found	High	High	0.005168
188988	False	High	[K].LHDVEHVLIDVGTGYYVEK.[T]		2.78013	4.40677	1	2	1	Q99471	Q99471 [76-94]		0	218611281																					NoneMonoisotopic	Not Found	Not Found	Not Found	Not Found	Not Found	Not Found	Not Found	Not Found	Not Found	Not Found	High	Not Found	High	0.005168
350158	False	High	[R].TLAYIITELDER.[E]		2.50918	4.40677	1	2	4	Q9Y5K8	Q9Y5K8 [183-194]		0	143676314																					NoQuanValues	Not Found	High	High	Not Found	Not Found	Not Found	High	Not Found	Not Found	Not Found	Not Found	High	High	0.005168
350173	False	High	[K].TLCECAGGLECACPALLEYAR.[T]	4xCarbamidomethyl [C3; C5; C11; C13]	1.64784e-07	4.40677	1	1	12	P04275	P04275 [253-273]		0	241406073	1278	0.871	0.644	0.817	0.555	0.873	0.980551035736806	0.886097531273508	0.753889292155767	0.526068843541345	0.0671450469518866	0.657619953873318	523508600511082	481525329625313	672714129286182	867487116656474	56.79	34.15	41.80	52.23		High	High	High	Not Found	High	Peak Found	High	High	High	Not Found	High	High	High	0.005168
188952	False	High	[K].LHDINAQMVEDQGFLDSLR.[D]		0.180957	4.40677	1	2	1	P63010	P63010 [148-166]		0	220106554	100000	0.789	0.010	100000		100000	0.00435478	0.618220203470787	0.00428995	0.00359058		0.00368845	54105162122112		685989875421281							Not Found	High	Not Found	Not Found	Not Found	Not Found	Not Found	Peak Found	Not Found	Not Found	Not Found	Not Found	High	0.005168
188951	False	High	[K].LHDINAQLVEDQGFLDTLK.[D]		3.66134e-07	4.40677	1	2	26	Q10567	Q10567 [148-166]		0	216911862	1741	1043	0.630	1353	0.749	1137	0.526045453297395	0.997637216476731	0.698252499764892	0.993481267610735	0.365129094222791	0.922837263480277	162320954222254	93242752011714	136382370535361	1199509375	40.78	2025-10-14	33.89	1959-07-01		High	High	High	High	High	High	High	High	High	High	High	High	High	0.005168
188943	False	High	[K].IHDHAQLLSGISFNNR.[R]		0.00105739	4.40677	1	1	3	O15204	O15204 [302-317]		0	182193545	1179	1051	0.864	1105	0.782	0.905	0.990235561246303	0.997658955236358	0.992176203273916	0.847117519583081	0.412180100618019	0.645006284943293	22094053228951	192640725545708	240984197079954	275304839818902	31.33	20.25	21.60	47.21		Peak Found	Peak Found	High	Peak Found	Peak Found	Peak Found	Peak Found	Peak Found	Peak Found	Peak Found	High	Peak Found	High	0.005168
350190	False	High	[K].TLCLSGFMGMDIPPPSGPLWILGDVFIGR.[Y]	1xCarbamidomethyl [C3]; 2xOxidation [M8; M10]	0.00195766	4.40677	1	1	3	P07339	P07339 [364-392]		0	317857740	0.710	0.628	0.884	0.798	1124	1272	0.375808102454986	0.243419613029292	0.983782503252973	0.409893948209082	0.989631631908796	0.973255727554568	255800378196232	360219577835	40748421858521	32042335251932	59.49	1953-03-01		1947-05-01		Peak Found	High	Peak Found	Peak Found	Peak Found	Not Found	Not Found	High	Not Found	Peak Found	Peak Found	Not Found	High	0.005168
188925	False	High	[K].LHDAIVEVVTCLLR.[K]	1xCarbamidomethyl [C11]	0.0494931	4.40677	1	2	9	O00429	O00429 [460-473]		0	163790434	1371	1309	0.955	3014	1760	2194	0.921383253163892	0.624115054734881	0.949531425233172	0.196905089434695	0.308142437240992	0.533037423885006	106541970324364	777163110723928	81391222272993	441505287956521	32.69		2025-11-26	24.54		High	High	High	Not Found	Not Found	High	High	High	High	Peak Found	Peak Found	High	High	0.005168
350217	False	High	[R].TICSHVQNMIK.[G]	1xCarbamidomethyl [C3]	0.000887221	4.40677	1	6	2	P32969	P32969 [72-82]		0	133066060	100000	0.814	0.010	100000		100000	0.00435478	0.534628422955754	0.00428995	0.00359058		0.00368845	118410419355749		145526778847054							Not Found	High	Not Found	Not Found	Not Found	Not Found	Not Found	High	Not Found	Not Found	Not Found	Not Found	High	0.005168
188912	False	High	[R].IHCPLLAGSALITFDDPK.[V]	1xCarbamidomethyl [C3]	0.628549	4.40677	1	1	1	P80217	P80217 [72-89]		0	196802591	100000	1095	0.010	2080	0.010	1900	0.00435478	0.981632436719534	0.00428995	0.626124788333028	0.00519074	0.666859766676434	11412852761944		104225101617446	5486428125						Not Found	High	Not Found	Not Found	Not Found	Not Found	Peak Found	Not Found	Not Found	Not Found	Not Found	Peak Found	High	0.005168
188904	False	High	[K].LHCFQLTVTPDEGYYQGGK.[F]	1xCarbamidomethyl [C3]; 1xDeamidated [Q5]	0.000990063	4.40677	1	2	1	Q969M7	Q969M7 [62-80]		0	221401720																					NoQuanValues	Not Found	Not Found	Not Found	High	Not Found	Not Found	Not Found	Not Found	Not Found	Not Found	Not Found	Not Found	High	0.005168
188899	False	High	[K].IHCCPHGTSCDLAR.[G]	3xCarbamidomethyl [C3; C4; C10]	0.559041	4.40677	1	1	1	ENSBTAP00000047776	ENSBTAP00000047776 [162-175]		0	168371484				0.010	0.010	0.010				0.00359058	0.00519074	0.00368845				597661375						Not Found	Not Found	Not Found	Not Found	Not Found	Not Found	Not Found	Not Found	Not Found	Not Found	Not Found	High	High	0.005168
188580	False	High	[K].LGVQVVITDPEKLDQIR.[Q]		0.00264336	4.40677	2	2	4	ENSBTAP00000003662; P17987	ENSBTAP00000003662 [248-264]; P17987 [248-264]		1	192309095	1069	0.948	0.868	0.922	0.863	0.994	0.918887048657861	0.976409173109719	0.991194103519851	0.553060244746965	0.745271151833896	0.76395438528593	307006647299115	287254641514734	330991554711671	332935469702147	1959-08-01		1986-09-01		NotUnique	High	Peak Found	Peak Found	Not Found	Not Found	High	Peak Found	High	High	Peak Found	Not Found	Not Found	High	0.005168
188579	False	High	[K].LGVQVVITDPEK.[L]		0.000455931	4.40677	2	2	2	ENSBTAP00000003662; P17987	ENSBTAP00000003662 [248-259]; P17987 [248-259]		0	129773619	1276	1793	1329	1412	1107	0.787	0.968605409849521	0.0166703139888463	0.436667181311426	0.983095994487564	0.998072668711622	0.452434116877139	195802628229871	153499424832985	109179414192497	138708091988963		21.32	1957-07-01		NotUnique	Not Found	Peak Found	Not Found	High	Peak Found	Not Found	Peak Found	High	Peak Found	Not Found	Peak Found	Not Found	High	0.005168
188557	False	High	[R].LGVQDLFNSSK.[A]	1xDeamidated [N8]	0.000100159	4.40677	1	1	7	P30740	P30740 [291-301]		0	120861574	1226	1041	0.693	1319	1076	0.983	0.999215957313936	0.997671128035506	0.860514691657327	0.999998813635315	0.9900786437879	0.800625550747113	787979953228497	642603116743776	587230961308507	597437718450746	27.60	36.70	105.33	1986-06-01		Peak Found	High	High	Peak Found	High	High	Peak Found	High	Peak Found	High	Peak Found	Not Found	High	0.005168
188315	False	High	[K].IGTQQDSIAIFSPTHGMVIR.[K]		2.29556e-05	4.40677	1	1	1	Q15762	Q15762 [53-72]		0	217112775		0.010	0.010	0.010	0.010	0.834		0.00807141	0.00428995	0.00359058	0.00519074	0.576066497317324			529513915585957	634586125						Not Found	Not Found	Not Found	Not Found	Not Found	Not Found	Not Found	Peak Found	Not Found	Not Found	Not Found	High	High	0.005168
188301	False	High	[R].LGTPQQIAIAR.[E]		0.000800879	4.40677	2	4	22	Q96F07; Q7L576	Q96F07 [1090-1100]; Q7L576 [1066-1076]		0	116768443	0.947	1221	1191	0.949	0.814	0.777	0.747382784584801	0.806162062484258	0.658075840334101	0.704784414688012	0.577911493469266	0.391259279330534	126027962407081	133139781235726	111786629909198	127751636916504	2025-01-17	26.18	13.20	99.83	NotUnique	High	High	High	High	High	High	High	High	High	High	High	High	High	0.005168
188279	False	High	[K].LGTLSALDILIK.[N]		0.342231	4.40677	1	1	12	ENSBTAP00000013112	ENSBTAP00000013112 [668-679]		0	125678241	1926	1352	0.689	3180	1555	2351	0.457781604648393	0.500257703460003	0.826561946412767	0.179274254334253	0.69740681103487	0.450673151859971	110788630016803	581192104182194	800356398830851	450446381506452	19.34	15.38	19.38	20.48		High	High	Peak Found	High	High	Peak Found	High	High	High	High	Peak Found	High	High	0.005168
350349	False	High	[K].TIDLGAAAHYTGDK.[A]		0.0350784	4.40677	1	2	8	Q14677	Q14677 [284-297]		0	143270668	1632	2179	1221	1309	1111	0.910	0.680441678648156	3.6865e+09	0.608529417069772	0.990857737226145	0.989961516857019	0.612006522927661	347296258927742	212781051356818	144352211404962	275642328856636	1990-10-01	36.16	38.39	38.83		Peak Found	Peak Found	High	Peak Found	High	Peak Found	High	Peak Found	High	Peak Found	High	High	High	0.005168
188219	False	High	[R].LGTDESCFNMILATR.[S]	1xCarbamidomethyl [C7]	0.000224137	4.40677	1	2	1	P20073	P20073 [357-371]		0	172780912																					NoQuanValues	Not Found	Not Found	Not Found	Not Found	Not Found	Not Found	Not Found	Not Found	Not Found	Not Found	Not Found	High	High	0.005168
188126	False	High	[R].LGSTVFVANLDYK.[VK]		0.0820411	4.40677	2	4	17	ENSBTAP00000028022; P52272	ENSBTAP00000028022 [39-51]; P52272 [202-214]		0	142675766	1289	1246	0.925	1904	1521	1644	0.96712579106347	0.709896034655699	0.963679741544261	0.70789089936413	0.515904686500116	0.792063077884113	22783097995986	176792026087126	178477125155048	119667515992862	1947-06-01	18.89	2025-08-15	31.74	NotUnique	High	High	High	High	High	High	High	High	High	High	High	High	High	0.005168
350393	False	High	[K].TIDMELVKR.[K]		0.00132624	4.40677	1	2	2	P01137	P01137 [35-43]		1	110460816		0.010	0.010	0.010	0.010	0.559		0.00807141	0.00428995	0.00359058	0.00519074	0.161505325397615			435753877959745	7794503125						Not Found	Not Found	Not Found	Not Found	Not Found	Not Found	Not Found	High	Not Found	Not Found	Not Found	High	High	0.005168
188105	False	High	[K].IGSTIDDTISK.[F]		3.98039	4.40677	1	2	12	Q14677	Q14677 [208-218]		0	114959976	0.810	1048	1278	1149	1401	1096	0.501556215740004	0.999982067830603	0.423567112917513	0.913951514031886	0.648754684540736	0.915947250658125	194952945713517	237834764487224	186040931076854	169710075420157	1996-11-01	1982-08-01	0.66			High	High	Peak Found	High	High	Not Found	High	High	Not Found	Not Found	Peak Found	Not Found	High	0.005168
188089	False	High	[K].LGSTAPQVLSTSSPAQQAENEAK.[A]		0.0196672	4.40677	1	1	1	Q9UNZ2	Q9UNZ2 [260-282]		0	231415211	100000	1218	0.010	100000		100000	0.00435478	0.879099100353632	0.00428995	0.00359058		0.00368845	826460215146867		678497792965535		2025-08-01		17.49			Peak Found	Peak Found	Not Found	Not Found	Not Found	Not Found	Peak Found	High	Not Found	Not Found	Not Found	Not Found	High	0.005168
188086	False	High	[K].LGSTAIGIQTSEGVCLAVEK.[R]	1xCarbamidomethyl [C15]	0.000115846	4.40677	1	1	1	ENSBTAP00000027507	ENSBTAP00000027507 [33-52]		0	203305833																					NoQuanValues	Not Found	Not Found	Not Found	Not Found	Not Found	Not Found	High	Not Found	Not Found	Not Found	Not Found	Not Found	High	0.005168
188055	False	High	[R].IGSSLYALGTQDSTDICK.[F]	1xCarbamidomethyl [C17]	0.120072	4.40677	1	2	1	Q9UNH7	Q9UNH7 [248-265]		0	192892698		0.010	0.010			100000		0.00807141	0.00428995			0.00368845			575652555109165				25.78			Not Found	Not Found	Not Found	Not Found	Not Found	Not Found	Peak Found	High	Peak Found	Not Found	Not Found	Not Found	High	0.005168
350405	False	High	[R].TLDNGGFYISPR.[S]		4.00964	4.40677	2	3	3	ENSBTAP00000051020; P08631	ENSBTAP00000051020 [200-211]; P08631 [202-213]		0	133966409	0.010	0.010	0.751		100000	100000	0.00435478	0.00807141	0.923576871930766		0.00519074	0.00368845		648066005179008	862930042114621				29.82		NotUnique	Not Found	Not Found	Not Found	Peak Found	Not Found	Not Found	High	High	Not Found	Not Found	Not Found	Not Found	High	0.005168
350417	False	High	[K].TLDNVAIVEEEK.[M]		0.619408	4.40677	1	1	12	Q9C0C9	Q9C0C9 [867-878]		0	135970020	0.780	0.981	1258	0.714	0.914	0.780	0.482670129792385	0.96991818621417	0.542175347140327	0.32151470387432	0.802454743243758	0.365985671706406	171011267808254	219277666972296	174277637155644	25327713721316	29.39	1948-08-01	2025-07-22	13.28		High	High	High	High	High	Peak Found	High	Peak Found	High	High	High	Peak Found	High	0.005168
350422	False	High	[K].TIDPELLGK.[M]		0.00126012	4.40677	1	1	12	P15586	P15586 [494-502]		0	98555644	1565	0.954	0.609	1518	0.929	1477	0.78063259837151	0.938421806339016	0.657654244844747	0.933307111357187	0.836129808429526	0.907643621843482	194762739695591	136265358853267	204239864456386	146657031359056	39.77	47.22	42.57	36.79		High	High	Peak Found	High	High	Peak Found	Peak Found	High	High	High	High	High	High	0.005168
350498	False	High	[K].TLDSWRDEFLIQASPR.[D]		5.62525e-06	4.40677	1	2	41	P51149	P51149 [98-113]		1	193397665	0.955	1081	1145	0.814	0.862	0.753	0.745601901906974	0.981544469120278	0.656490341631676	0.474655614547984	0.536732770821183	0.307670645396833	470604387682025	492860741066961	430293999853289	571484284571608	1942-08-01	1980-01-01	26.42	16.90		High	High	High	High	High	High	High	High	High	High	High	High	High	0.005168
187815	False	High	[K].IGSLIDVNQSK.[D]		3.10297	4.40677	1	3	19	Q96A72	Q96A72 [106-116]		0	117364738	1304	1081	0.656	1643	1091	1519	0.960962793063187	0.985606357512179	0.749566273711393	0.917228642252407	0.989814022725401	0.892384475000272	327357871422801	19329339645647	294617149006784	177166028101185	56.57	58.45	48.56	45.91		High	High	High	High	High	High	High	High	High	High	High	High	High	0.005168
350502	False	High	[K].TLDTDLDGVVTFDLFK.[W]		0.00204026	4.40677	2	2	1	ENSBTAP00000011678; P07384	ENSBTAP00000011678 [693-708]; P07384 [691-706]		0	179891092	100000	1215	0.010	100000		100000	0.00435478	0.90913069323325	0.00428995	0.00359058		0.00368845	403339628281225		351282815377915		2025-02-20		1991-09-01		NotUnique	Peak Found	Peak Found	High	Not Found	Not Found	Not Found	Peak Found	Peak Found	Not Found	Not Found	Not Found	Not Found	High	0.005168
188316	False	High	[K].IGTQQDSIAIFSPTHGMVIR.[K]	1xDeamidated [Q4]	8.21893	4.40677	1	1	1	Q15762	Q15762 [53-72]		0	217211176																					NoQuanValues	Not Found	Not Found	Not Found	Not Found	Not Found	High	Not Found	Not Found	Not Found	Not Found	Not Found	Not Found	High	0.005168
188335	False	High	[R].IGTSGGIGLEPGTVVITEQAVDTCFK.[A]	1xCarbamidomethyl [C24]	9.30862	4.40677	1	1	2	Q16831	Q16831 [139-164]		0	264934401	100000	100000		100000			0.00435478	0.00807141		0.00359058			395356126817045				1957-07-01					Peak Found	High	Not Found	Not Found	Not Found	Not Found	Not Found	High	Not Found	Not Found	Not Found	Not Found	High	0.005168
188336	False	High	[R].IGTSGGIGLEPGTVVITEQAVDTCFK.[A]	1xCarbamidomethyl [C24]; 1xDeamidated [Q19]	0.00133597	4.40677	1	1	1	Q16831	Q16831 [139-164]		0	265032802																					NoQuanValues	High	Not Found	Not Found	Not Found	Not Found	Not Found	Not Found	Not Found	Not Found	Not Found	Not Found	Not Found	High	0.005168
188386	False	High	[R].IGVAIGDQILDLSIIK.[H]		0.00407225	4.40677	1	1	4	P16930	P16930 [32-47]		0	166799420	100000	1179	0.010	100000		100000	0.00435478	0.950637433551299	0.00428995	0.00359058		0.00368845	509479747324777		385823835157294		26.41		2025-02-25			Peak Found	High	Peak Found	Not Found	Not Found	Not Found	Peak Found	High	High	Not Found	Not Found	Not Found	High	0.005168
188556	False	High	[R].LGVQDLFNSSK.[A]		0.150679	4.40677	1	1	38	P30740	P30740 [291-301]		0	120763173	1678	1166	0.695	1867	1112	1600	0.449160548551926	0.824321465507826	0.821499714816193	0.614741485354623	0.988643585425488	0.803163623240151	197894477451645	115128250135018	166804885437504	100748895133594	24.87	15.87	2025-10-23	16.50		High	High	High	High	High	High	High	High	High	High	High	High	High	0.005168
350321	False	High	[K].TIDGILLLIER.[E]		3.29021	4.40677	1	4	3	Q13619	Q13619 [192-202]		0	125576201	100000	1230	0.010	100000		100000	0.00435478	0.916150815968654	0.00428995	0.00359058		0.00368845	316066559521477		263006731696784		15.96		23.75			Peak Found	High	Peak Found	Not Found	Not Found	Not Found	High	High	Peak Found	Not Found	Not Found	Not Found	High	0.005168
188526	False	High	[K].LGVNNISGIEEVNMFTNQGTVIHFNNPK.[V]		0.0128602	4.40677	1	2	1	P20290	P20290 [95-122]		0	308653639	100000	0.691	0.010	100000		100000	0.00435478	0.387685051160919	0.00428995	0.00359058		0.00368845	229234881522449		331536501335849							Not Found	Peak Found	Not Found	Not Found	Not Found	Not Found	Not Found	High	Not Found	Not Found	Not Found	Not Found	High	0.005168
350322	False	High	[K].TLDGPESNPLEVHEEPLSGK.[M]		0.00562078	4.40677	1	1	5	Q14699	Q14699 [257-276]		0	214804552	100000	1168	0.010	100000		100000	0.00435478	0.922197466448587	0.00428995	0.00359058		0.00368845	115266597112759		986688022932952		15.67		2025-08-07			High	High	High	Not Found	Not Found	Not Found	High	High	Not Found	Not Found	Not Found	Not Found	High	0.005168
350329	False	High	[K].TIDGQQTIIACIESHQFQPK.[N]	1xCarbamidomethyl [C11]	4.16934e-09	4.40677	1	2	28	P52907	P52907 [147-166]		0	231414961	1271	0.920	0.754	1229	1034	1337	0.953746311644425	0.834781705356796	0.912375085457875	0.953409806159921	0.957506802589948	0.995835619648046	915957483718385	720806717741483	995922320535477	745017525522111	18.80	2021-07-01	2025-05-14	1988-04-01		High	High	High	High	High	High	High	High	High	High	High	High	High	0.005168
188481	False	High	[K].LGVIEDHSNR.[T]		0.000135234	4.40677	1	3	26	P14625	P14625 [494-503]		0	113958036	2796	1101	0.403	4510	1692	4198	0.0271820650835258	0.955013726891834	0.0613118804515528	0.00958104302485679	0.232335681118303	0.00632009893115831	838405175017031	299816605006067	743872742002281	177179211480219	1940-08-01	25.81	1999-06-01	1986-10-01		High	High	High	High	High	High	High	High	High	High	High	High	High	0.005168
350330	False	High	[K].TIDGQQTIIACIESHQFQPK.[N]	1xCarbamidomethyl [C11]; 1xDeamidated [Q6]	0.00112198	4.40677	1	2	1	P52907	P52907 [147-166]		0	231513362	100000	1066	0.010	0.956	0.010	0.898	0.00435478	0.994241188152119	0.00428995	0.717544523504661	0.00519074	0.612310334507955	155263800535568		145715025830417	162351727037678				23.71		Peak Found	Not Found	Not Found	Not Found	Not Found	Not Found	Peak Found	Not Found	Not Found	High	Peak Found	Not Found	High	0.005168
188467	False	High	[R].LGVHPLSCHGWVLGEHGDSSVPVWSGMNVAGVSLK.[T]	1xCarbamidomethyl [C8]; 1xDeamidated [N28]	0.00134743	4.40677	1	1	9	P00338	P00338 [178-212]		0	366979408	0.010	0.010	0.845		100000	100000	0.00435478	0.00807141	0.99292488310098		0.00519074	0.00368845		546962542900382	647406950025282							High	High	Not Found	Peak Found	High	High	High	High	High	Not Found	Not Found	High	High	0.005168
186097	False	High	[K].IGLIQFCLSAPK.[T]	1xCarbamidomethyl [C7]	0.259086	4.40677	1	2	11	P50991	P50991 [246-257]		0	134675007	1006	1040	1008	1391	1349	1338	0.886215892229424	0.998105337399928	0.892167060237804	0.982575786365864	0.833714836830588	0.993960403518742	964409603248405	959091745850135	974230212602525	728142112946698	2025-08-12	19.34	21.49	16.23		High	High	Peak Found	High	High	High	High	Peak Found	Not Found	Peak Found	High	High	High	0.005168
188466	False	High	[R].LGVHPLSCHGWVLGEHGDSSVPVWSGMNVAGVSLK.[T]	1xCarbamidomethyl [C8]	1.08042e-08	4.40677	1	1	7	P00338	P00338 [178-212]		0	366881007	0.732	0.630	0.586	1059	1217	2076	0.385347273192892	0.0766100884930252	0.547568078236771	0.88872905539385	0.97293196499144	0.464597868586112	53450960249957	730352375031032	124545578948574	60007225191739	127.21		120.51	85.34		Peak Found	High	Peak Found	High	Peak Found	Not Found	Not Found	High	Peak Found	Peak Found	Not Found	High	High	0.005168
188445	False	High	[R].IGVGAPVYMAAVLEYLTAEILELAGNAAR.[D]	1xOxidation [M9]	0.207977	4.40677	1	2	9	O75367	O75367 [41-69]		0	299158597	0.010	0.010	2336		100000	100000	0.00435478	0.00807141	0.0295868356264905		0.00519074	0.00368845		755365173042669	32331070679323				1978-07-01			Not Found	High	High	High	High	High	High	Peak Found	Peak Found	High	High	Not Found	High	0.005168
188441	False	High	[R].LGVGAELLVDVGQR.[L]		0.000176025	4.40677	1	1	23	P19971	P19971 [417-430]		0	142580600	0.808	0.772	0.920	0.571	0.599	0.731	0.429218000985072	0.170560876309026	0.95505143002108	0.0554953896246317	0.0122539428398047	0.230665858431046	58766767143383	507115832699257	717890774178007	822261206042537	55.45	47.40	56.39	38.28		High	High	High	High	High	High	High	High	Peak Found	High	Peak Found	Not Found	High	0.005168
188434	False	High	[R].IGVFLCGPEALAETLSK.[Q]	1xCarbamidomethyl [C6]	0.00176687	4.40677	1	1	9	P04839	P04839 [532-548]		0	180495135	2122	1164	0.517	2942	1386	2401	0.160459068162938	0.894268585303546	0.349465535444876	0.137916625947714	0.722346621273099	0.292330199631805	448677849167011	211409528771072	408721389698943	152499244835652	16.52	1968-01-01	49.86	23.60		High	High	Not Found	High	High	Not Found	High	High	High	Peak Found	High	Not Found	High	0.005168
188426	False	High	[R].LGVEPSDDDCVSVQHVCTIVSFR.[S]	2xCarbamidomethyl [C10; C17]; 1xDeamidated [Q14]	0.0412117	4.40677	1	1	4	P19367	P19367 [359-381]		0	262020178																					NoQuanValues	Not Found	Not Found	Not Found	Not Found	Not Found	High	Not Found	High	High	Not Found	Not Found	High	High	0.005168
188425	False	High	[R].LGVEPSDDDCVSVQHVCTIVSFR.[S]	2xCarbamidomethyl [C10; C17]	0.00322139	4.40677	1	1	3	P19367	P19367 [359-381]		0	261921776																					NoQuanValues	Not Found	Not Found	High	Not Found	Not Found	High	Not Found	Not Found	Not Found	Not Found	Not Found	High	High	0.005168
188420	False	High	[K].LGVEFDETTADDRK.[V]		1.60767e-06	4.40677	1	2	55	ENSBTAP00000022375	ENSBTAP00000022375 [67-80]		1	159575476	0.726	0.729	1116	0.563	0.862	0.773	0.143101413423243	0.0402484777745826	0.688756879990878	0.0123213405648088	0.469198972888918	0.17469984691978	193980378387271	296887536476362	266075544669425	34436802	38.49	36.17	21.83	13.26		High	High	High	High	High	High	High	High	High	High	High	High	High	0.005168
188419	False	High	[K].LGVEFDETTADDR.[K]		0.00034409	4.40677	1	2	32	ENSBTAP00000022375	ENSBTAP00000022375 [67-79]		0	146765979	0.964	0.992	1059	0.777	0.843	0.796	0.785038935859269	0.981544469120278	0.787444542933397	0.342969741857335	0.349778906622586	0.286565593030843	792086503665587	821906054526241	776071820703642	9749907	22.49	40.22	2025-04-30	13.16		High	High	High	High	High	High	High	High	High	High	High	High	High	0.005168
350331	False	High	[K].TIDGQQTIIACIESHQFQPK.[N]	1xCarbamidomethyl [C11]; 2xDeamidated [Q5; Q6]	0.00151497	4.40677	1	2	1	P52907	P52907 [147-166]		0	231611764																					NoneMonoisotopic	Not Found	Not Found	High	Not Found	Not Found	Not Found	Not Found	Not Found	Not Found	Not Found	Not Found	Not Found	High	0.005168
188446	False	High	[R].IGVGAPVYMAAVLEYLTAEILELAGNAAR.[D]	1xDeamidated [N26]; 1xOxidation [M9]	3.19522	4.40677	1	2	13	O75367	O75367 [41-69]		0	299256999																					NoneMonoisotopic	High	High	Not Found	High	High	Not Found	High	High	High	High	High	Not Found	High	0.005168
189027	False	High	[K].LHEEEIQELQAQIQEQHVQIDVDVSKPDLTAALR.[D]	1xDeamidated [Q]	1.02671e-24	4.40677	1	1	67	P08670	P08670 [237-270]		0	392399851	14395	5839	0.258	5822	0.518	1248	0.00435478	0.00807141	0.0009145465547198	0.000922477452986539	0.0224655900010726	0.978130159527866	681256850099475	742129084729502	288031834663679	948960910832642	102.34	42.99	75.68	72.59		High	High	Not Found	High	High	High	High	High	High	High	Peak Found	High	High	5.16751
350852	False	High	[K].TLEQHENFVEVAR.[S]		0.000347763	4.40677	1	1	1	P16157	P16157 [1269-1281]		0	157178125	1026	1132	1102	100000	100000	100000	0.896283570470183	0.958393608065939	0.819928004054787	0.00359058	0.00519074	0.00368845	650377316131644	633592032570638	574721477735771							Not Found	Not Found	Peak Found	Not Found	Not Found	High	Not Found	Not Found	Peak Found	Not Found	Not Found	Not Found	High	0.005168
186072	False	High	[K].LGLLGLANSLAIEGR.[K]		0.158606	4.40677	1	1	4	P51659	P51659 [169-183]		0	149687950	100000	1135	0.010	2360	0.010	2212	0.00435478	0.969259098778266	0.00428995	0.461785996598535	0.00519074	0.480540388071492	47522270654579		44536018006269	20132934375	22.99		24.28			Peak Found	High	High	Not Found	Not Found	Not Found	Not Found	Peak Found	High	Not Found	Not Found	Peak Found	High	0.005168
351187	False	High	[R].TLFSNIVLSGGSTLFK.[G]	1xDeamidated [N5]	0.011491	4.40677	1	1	1	ENSBTAP00000028053	ENSBTAP00000028053 [293-308]		0	168491561																					NoneMonoisotopic	Not Found	Not Found	Not Found	Not Found	Not Found	High	Not Found	Not Found	Not Found	Not Found	Not Found	Not Found	High	0.005168
184955	False	High	[K].LGFAGLVQEISFGTTK.[D]	1xDeamidated [Q8]	0.000358096	4.40677	1	1	1	P48643	P48643 [353-368]		0	166888431	0.010		100000	0.010	1209	0.010	0.00435478		0.00428995	0.00359058	0.975836004058538	0.00368845		801395317048302		69842407824727		1956-07-01		14.70		Not Found	Not Found	Not Found	Peak Found	Not Found	Peak Found	Not Found	Not Found	Not Found	Peak Found	Peak Found	High	High	0.005168
184954	False	High	[K].LGFAGLVQEISFGTTK.[D]		4.50337e-05	4.40677	1	1	7	P48643	P48643 [353-368]		0	166790030	1974	1164	0.590	100000	100000	100000	0.304988508178401	0.918876250154236	0.594420470445708	0.00359058	0.00519074	0.00368845	151287608382336	76651062454677	13000032283834		1954-07-01		1996-06-01			Peak Found	High	High	Peak Found	Not Found	Not Found	High	High	High	Not Found	Not Found	Not Found	High	0.005168
184944	False	High	[K].LGEYGFQNALIVR.[Y]	2xDeamidated [Q7; N8]	0.000155422	4.40677	1	2	2	P02769	P02769 [421-433]		0	148176347	100000	1270	0.010	100000		100000	0.00435478	0.766887708291255	0.00428995	0.00359058		0.00368845	680539448182667		53572785423866							Not Found	Not Found	High	Not Found	Not Found	Not Found	Not Found	Not Found	Peak Found	High	Not Found	Not Found	High	0.005168
184943	False	High	[K].LGEYGFQNALIVR.[Y]	1xDeamidated [N/Q]	0.00770156	4.40677	1	2	38	P02769	P02769 [421-433]		0	148077946	0.132	1192	6092	0.134	1018	0.161	13736.6	0.908471475521554	12648.8	4.58113e+07	0.937779812590398	1.21601e+07	497144786871246	377817029977988	544212980481966	3712810.5	91.03	22.73	63.53	14.77		High	High	Peak Found	High	High	High	High	High	Not Found	High	High	High	High	0.005168
184942	False	High	[K].LGEYGFQNALIVR.[Y]		0.000189238	4.40677	1	2	165	P02769	P02769 [421-433]		0	147979544	0.260	0.814	2768	0.293	1078	0.364	2.51982e+06	0.273540061929114	0.000120772930072548	8.06803e+09	0.994969917644017	0.000322034033506133	217123904936374	910260845694837	328854159599023	90370325660175	28.96	1957-11-01	20.79	14.46		High	High	High	High	High	High	High	High	High	High	High	High	High	0.005168
184941	False	High	[R].LGEYEDVSR.[V]		0.000913554	4.40677	1	1	14	Q99426	Q99426 [95-103]		0	106750038	0.821	1020	1221	1122	1369	1121	0.397900094381461	0.996749137843219	0.539208499837912	0.867772516303136	0.675610172385187	0.898019612685848	353773225587289	431517062613998	353367810898883	315284140816572	1952-06-01	2024-04-01	1939-06-01	22.64		Peak Found	High	High	High	High	High	High	Peak Found	High	High	High	High	High	0.005168
184940	False	High	[K].LGEWVGLCK.[I]	1xCarbamidomethyl [C8]	0.000619976	4.40677	1	1	24	ENSBTAP00000001791	ENSBTAP00000001791 [85-93]		0	106154483	1317	1068	0.883	1999	1518	1724	0.959160772198256	0.993730837429509	0.981568778142455	0.670601061067967	0.362663583696927	0.775978286145135	512882626231618	389397786260756	295563480526914	256530441970097	29.83	51.38	39.48	34.99		High	High	High	High	High	High	High	High	High	High	High	High	High	0.005168
351202	False	High	[K].TIFTGHTAVVEDVSWHLLHESLFGSVADDQK.[L]		7.75123	4.40677	1	1	3	ENSBTAP00000007758	ENSBTAP00000007758 [221-251]		0	343869646	100000	1490	0.010	100000		100000	0.00435478	0.577113299414221	0.00428995	0.00359058		0.00368845	344201658416733		231076107815667		74.03		1940-08-01			Peak Found	High	Not Found	Not Found	Not Found	Not Found	Peak Found	High	High	Not Found	Not Found	Not Found	High	0.005168
184933	False	High	[K].LGEVSTYTDDLQK.[K]		0.000472924	4.40677	1	1	1	ENSBTAP00000026345	ENSBTAP00000026345 [66-78]		0	146871658																					NoQuanValues	Not Found	Not Found	Not Found	Not Found	High	Not Found	Not Found	Not Found	Not Found	Not Found	Not Found	Not Found	High	0.005168
184923	False	High	[K].LGEVNTYAGDLQK.[K]		0.004655	4.40677	1	1	2	P06727	P06727 [66-78]		0	140771143	100000	0.834	0.010	100000		100000	0.00435478	0.643113117483531	0.00428995	0.00359058		0.00368845	105097160810953		125995926312394							High	Not Found	Not Found	Not Found	Not Found	Not Found	High	Not Found	Not Found	Not Found	Not Found	Not Found	High	0.005168
351213	False	High	[R].TLFVSGLPVDIKPR.[E]		6.59776	4.40677	1	2	3	Q6ZRY4	Q6ZRY4 [32-45]		0	154190499	1461	1307	0.854	1299	0.898	0.961	0.900915549649587	0.868901760763436	0.999993653320168	0.980696256534628	0.804033628601035	0.734893974198924	255467981950896	183814072641848	19543491933593	204795790631446	1934-07-01	33.34	19.40	1979-06-01		Peak Found	High	Peak Found	Peak Found	Peak Found	Not Found	Peak Found	Peak Found	High	Not Found	Peak Found	High	High	0.005168
184895	False	High	[K].LGESVQDLSSFDEYSSELK.[S]		0.00434974	4.40677	1	3	2	Q9UI12	Q9UI12 [342-360]		0	213298700	100000	1100	0.010	100000		100000	0.00435478	0.984063920670286	0.00428995	0.00359058		0.00368845	564185808154571		51304849496378							High	Not Found	Not Found	Not Found	Not Found	Not Found	Peak Found	Not Found	High	Not Found	Not Found	Not Found	High	0.005168
351259	False	High	[K].TLGDFAAEYAK.[S]		0.000131331	4.40677	1	1	14	P09874	P09874 [109-119]		0	118557863	1528	0.613	0.401	0.507	0.332	0.828	0.739615252009638	0.00889547882938215	0.0393845662737421	0.00449615743479233	209.061	0.285976530725522	129849787134514	849526692972306	211886877143532	2560078053727	1992-05-01	102.44	28.97	14.73		High	High	Not Found	High	Peak Found	High	High	High	High	High	High	Not Found	High	0.005168
184846	False	High	[K].LGEPDYIPSQQDILLAR.[R]		0.00367537	4.40677	1	1	3	Q14344	Q14344 [184-200]		0	192801237	100000	0.915	0.010	100000		100000	0.00435478	0.942646160047498	0.00428995	0.00359058		0.00368845	464979298282277		508288296483779		27.51					High	High	Not Found	Not Found	Not Found	High	Peak Found	Not Found	Not Found	Not Found	Not Found	Not Found	High	0.005168
184822	False	High	[K].LGEMWSEQSAK.[D]	1xOxidation [M4]	4.41018	4.40677	2	2	5	ENSBTAP00000020096; ENSBTAP00000027565	ENSBTAP00000020096 [129-139]; ENSBTAP00000027565 [118-128]		0	128157798	1934	1037	0.536	4202	2172	4052	0.404110367411066	0.999982067830603	0.413025258960986	0.0186596827255953	0.116246442008112	0.00582883625850291	200216323045543	103504229702938	19310594953782	476517125506873	58.15		1961-08-01		NotUnique	High	High	Not Found	High	Not Found	Not Found	High	High	Not Found	Not Found	Peak Found	Not Found	High	0.005168
184821	False	High	[K].LGEMWSEQSAK.[D]		2.02902	4.40677	2	2	8	ENSBTAP00000020096; ENSBTAP00000027565	ENSBTAP00000020096 [129-139]; ENSBTAP00000027565 [118-128]		0	126558306	0.683	0.528	0.954	0.873	1279	1340	0.245067115913186	0.000246762633459305	0.900010675192731	0.584818224927361	0.853471365244352	0.989888281644338	164558467547999	240969468511697	252517831193007	188423916928182	64.33		68.35	29.93	NotUnique	High	High	Peak Found	Peak Found	Not Found	Not Found	High	High	Peak Found	High	Peak Found	High	High	0.005168
351186	False	High	[R].TLFSNIVLSGGSTLFK.[G]		0.000164653	4.40677	1	1	18	ENSBTAP00000028053	ENSBTAP00000028053 [293-308]		0	168393160	1711	1244	0.748	2983	1784	2373	0.628594200702673	0.783103923469007	0.910855226295586	0.215697538879987	0.323806903452457	0.221484337265751	192730511727885	126478745210264	162054843223559	702930851844703	14.79	31.14	1932-10-01	1940-10-01		High	Peak Found	High	High	High	High	High	High	High	High	Peak Found	High	High	0.005168
184820	False	High	[K].LGEMWNNTAADDKQPYEK.[K]	1xDeamidated [N6]; 1xOxidation [M4]	9.87028	4.40677	1	2	1	P09429	P09429 [129-146]		1	212693353	1090	0.883	0.798	1208	1108	1389	0.950546704667318	0.826842116946128	0.953106997141122	0.951046454414906	0.992007522414059	0.955568282228421	932463676208111	855512446506058	107167340346223	771790502366718	13.80	1960-01-01	43.86			High	Peak Found	Not Found	Peak Found	Peak Found	Not Found	Peak Found	Peak Found	Peak Found	Not Found	Peak Found	Not Found	High	0.005168
184975	False	High	[K].IGFFNQQYAEQLR.[M]		0.000681835	4.40677	1	2	1	Q8NE71	Q8NE71 [690-702]		0	161380707	100000	1783	0.010	100000		100000	0.00435478	0.0921334095716121	0.00428995	0.00359058		0.00368845	641212142642065		359680746915594		2022-11-01					Peak Found	High	Not Found	Not Found	Not Found	Not Found	Not Found	Peak Found	Not Found	Not Found	Not Found	Not Found	High	0.005168
184983	False	High	[R].IGFGAFVDKPVSPYMYISPPEALENPCYDMK.[T]	1xCarbamidomethyl [C27]; 2xOxidation [M15; M30]	2.54344e-05	4.40677	1	1	3	P05106	P05106 [177-207]		0	356765208	100000	1266	0.010	100000		100000	0.00435478	0.828664123392114	0.00428995	0.00359058		0.00368845	97967620444088		822107099635826		2022-10-01		62.30			High	High	Not Found	Not Found	Not Found	Not Found	High	Peak Found	Peak Found	Not Found	Not Found	Not Found	High	0.005168
185249	False	High	[R].IGGGIDVPVPR.[H]		0.029777	4.40677	1	2	21	Q92945	Q92945 [321-331]		0	107962077	1261	1052	0.731	1426	0.973	1331	0.983273157714083	0.997671128035506	0.892136245371411	0.992502343735924	0.876968704046043	0.987159320360388	282483514848182	192676079696486	263584900701452	198042894944351	47.49	47.76	37.70	10.00		High	High	High	High	High	Peak Found	High	High	High	Peak Found	Peak Found	Not Found	High	0.005168
351123	False	High	[R].TLFPGTDHIDQLK.[L]		0.733059	4.40677	1	1	10	Q16539	Q16539 [221-233]		0	148477437	1233	0.998	0.844	1611	1305	1614	0.994245250828982	0.988586861267436	0.993717579666113	0.899600100591378	0.876334655203383	0.823397817767017	13882615712605	118842850304896	139204720281093	7972834375	19.48	13.82	1977-11-01	21.31		High	High	High	Peak Found	High	Peak Found	High	High	Peak Found	Peak Found	High	High	High	0.005168
185221	False	High	[R].LGGEVSCLVAGTK.[C]	1xCarbamidomethyl [C7]	1.42759	4.40677	1	1	1	P13804	P13804 [47-59]		0	129067221																					NoQuanValues	Not Found	Not Found	Not Found	Not Found	Not Found	Not Found	Not Found	Not Found	Not Found	Not Found	Not Found	High	High	0.005168
185167	False	High	[K].IGGDLTAAVTK.[T]		0.000505121	4.40677	1	2	1	Q7Z739	Q7Z739 [196-206]		0	104558880	100000	1232	0.010	100000		100000	0.00435478	0.846240450583344	0.00428995	0.00359058		0.00368845	660181021807532		535732588452365		33.34		29.50			Peak Found	Peak Found	Peak Found	Not Found	Not Found	Not Found	Peak Found	High	Peak Found	Not Found	Not Found	Not Found	High	0.005168
351127	False	High	[K].TLFPLIEAK.[K]		0.000990063	4.40677	1	1	31	P13010	P13010 [535-543]		0	103161356	1338	1013	0.757	1773	1204	1507	0.930517065830347	0.997671128035506	0.93578578717063	0.815894498468603	0.941014599893471	0.909366194698413	586182831203044	398041757242318	498333103464435	330587251918319	33.65	32.05	29.61	44.91		High	High	High	High	High	High	High	High	High	High	High	High	High	0.005168
185151	False	High	[K].IGGDAGTSLNSNDYGYGGQK.[R]	1xDeamidated [N10]	0.000106099	4.40677	2	2	1	Q96AE4; ENSBTAP00000011751	Q96AE4 [45-64]; ENSBTAP00000011751 [6-25]		0	197486755																					NoQuanValues	Not Found	Not Found	Not Found	Not Found	Not Found	Not Found	Not Found	Not Found	Not Found	High	Not Found	Not Found	High	0.005168
185150	False	High	[K].IGGDAGTSLNSNDYGYGGQK.[R]		4.08653e-07	4.40677	2	2	5	Q96AE4; ENSBTAP00000011751	Q96AE4 [45-64]; ENSBTAP00000011751 [6-25]		0	197388354	1467	1071	0.730	100000	100000	100000	0.866055176285231	0.988586861267436	0.875434537087968	0.00359058	0.00519074	0.00368845	102004060827606	695203528223992	952297717902902		1975-03-01	1933-08-01	1974-02-01		NotUnique	High	High	Not Found	High	Peak Found	Not Found	High	High	Not Found	Not Found	Not Found	Not Found	High	0.005168
351136	False	High	[K].TIFQGIAAK.[V]		0.000800879	4.40677	1	1	62	P52209	P52209 [155-163]		0	94855129	1501	1043	0.626	1666	1110	1650	0.685545867578872	0.999982067830603	0.565305694085394	0.760380271453738	0.989631631908796	0.727370054561664	218418736820784	145479012683646	241793082222639	131067881478659	29.93	38.92	32.12	32.02		High	High	High	High	High	High	High	High	High	High	High	High	High	0.005168
351147	False	High	[K].TLFQPQTGAYQTLAK.[E]		0.149579	4.40677	1	1	5	P53992	P53992 [671-685]		0	166687990	100000	0.932	0.010	100000		100000	0.00435478	0.972092100413682	0.00428995	0.00359058		0.00368845	532220430388835		629804702822264		31.44		31.00			Peak Found	High	High	Not Found	Not Found	Not Found	High	High	Peak Found	High	Not Found	Not Found	High	0.005168
351184	False	High	[K].TLFSLMQYSEEFR.[I]		0.701541	4.40677	1	1	1	P11215	P11215 [185-197]		0	165078322																					NoQuanValues	Not Found	Not Found	Not Found	Not Found	Not Found	Not Found	High	Not Found	Not Found	Not Found	Not Found	Not Found	High	0.005168
185102	False	High	[R].IGFVGFPSVGK.[S]		0.00101944	4.40677	1	2	2	ENSBTAP00000011834	ENSBTAP00000011834 [67-77]		0	110761971																					NoneMonoisotopic	Not Found	Not Found	Not Found	Not Found	Not Found	Not Found	Not Found	High	Not Found	Not Found	Not Found	Not Found	High	0.005168
185099	False	High	[K].LGFTQSQIDEIDHDYER.[D]		3.72647	4.40677	1	1	3	Q13546	Q13546 [605-621]		0	206594614	100000	1013	0.010	100000		100000	0.00435478	0.997671128035506	0.00428995	0.00359058		0.00368845	616146038356941		607953437467715		0.79		61.96			High	High	Not Found	Not Found	Not Found	Not Found	Peak Found	High	Peak Found	Not Found	Not Found	Not Found	High	0.005168
185066	False	High	[K].IGFPWSEIR.[N]		0.00011261	4.40677	4	6	51	P35241; P26038; P15311; ENSBTAP00000013663	P35241 [238-246]; P26038 [238-246]; P15311 [238-246]; ENSBTAP00000013663 [238-246]		0	110458366	0.360	0.989	2902	0.254	0.708	0.257	2.33713e+09	0.987019490168217	5.50089e+09	1.15204e+09	0.0698480629791207	1.37095e+08	408163577586788	110257016562866	412673038814991	160747568845511	37.35	17.65	32.74	34.60	NotUnique	High	High	High	High	High	Peak Found	High	High	High	High	High	Peak Found	High	0.005168
185004	False	High	[R].LGFHLPLEVAYQR.[G]		2.69986	4.40677	2	2	23	Q15149; ENSBTAP00000015828	Q15149 [3951-3963]; ENSBTAP00000015828 [3911-3923]		0	154284272	1007	0.868	0.938	1103	1082	1167	0.837367914680236	0.765701145451607	0.959701541304132	0.886332489346805	0.989631631908796	0.943349815046046	131131622731343	130181029975988	138828448190451	118921175771929	33.55	13.25	37.49	1989-07-01	NotUnique	High	High	High	High	High	High	High	High	High	High	High	High	High	0.005168
184994	False	High	[R].IGFGSFVDK.[TND]		0.0019961	4.40677	1	6	38	P05107	P05107 [166-174]		0	96950401	1166	1004	0.861	1241	1173	1248	0.974126962322154	0.98778478832909	0.992149885360331	0.921681641321246	0.972990649122046	0.953795791240159	422574953540892	362522230245598	421100228657769	340553361930442	41.19	53.98	46.09	50.68		Peak Found	High	High	Peak Found	High	High	High	High	High	High	High	High	High	0.005168
184990	False	High	[K].IGFGPDPTFSSCVPDPPVISEEK.[G]	1xCarbamidomethyl [C12]	0.000306868	4.40677	1	1	18	Q14766	Q14766 [654-676]		0	247517482	2339	1464	0.610	3547	1525	2436	0.142995547382681	0.152310726601247	0.674479331491113	0.0565164694141231	0.614126660238406	0.173277380722412	281722558832482	120462954227446	192419753092097	789980263534928	2014-06-01	23.35	26.14	2022-03-01		High	High	High	High	High	High	High	High	High	Not Found	Peak Found	Peak Found	High	0.005168
184984	False	High	[R].IGFGAFVDKPVSPYMYISPPEALENPCYDMK.[T]	1xCarbamidomethyl [C27]; 1xDeamidated [N25]; 2xOxidation [M15; M30]	0.70473	4.40677	1	1	3	P05106	P05106 [177-207]		0	356863609	0.010	0.010	1462	0.010	0.606	0.415	0.00435478	0.00807141	0.397125297608473	0.00359058	0.130520469031278	0.0272671204275447		530619530022225	362985738910773	875116284621427						Not Found	Not Found	Not Found	High	High	Not Found	Not Found	Not Found	High	Not Found	Peak Found	Not Found	High	0.005168
184979	False	High	[K].IGFFQGDIR.[L]		0.00193869	4.40677	1	2	5	P33121	P33121 [341-349]		0	105255236	1651	1093	0.682	1552	0.861	1630	0.675058999052895	0.991448908530689	0.822690815068011	0.930879572302219	0.765799439588117	0.811756268002055	807696454737542	42812382720917	97393783020247	497135552022951	53.93	68.78	55.32	38.07		High	Peak Found	Peak Found	High	Peak Found	Not Found	High	High	Peak Found	Peak Found	Peak Found	Not Found	High	0.005168
185277	False	High	[R].LGGHGPSFPLK.[G]		0.000728235	4.40677	1	1	15	P13010	P13010 [185-195]		0	110961020	1314	1055	0.862	1434	1162	1370	0.943340514566393	0.999982067830603	0.993776434622593	0.97231605796231	0.974239329996506	0.985586416773447	200407550616381	152503842205655	190010735148334	129506672677612	25.76	34.81	33.69	15.86		High	High	High	High	High	Peak Found	High	High	High	High	High	High	High	0.005168
184818	False	High	[K].LGEMWNNTAADDKQPYEK.[K]		3.48501e-05	4.40677	1	2	6	P09429	P09429 [129-146]		1	210995459	1182	0.849	0.891	1016	0.860	0.965	0.986258776828661	0.627540440199298	0.966671091833359	0.76535697839581	0.635068576373339	0.756986293556277	273001614147667	230913569908806	259220848062455	268608151622039	42.48		54.54	2025-01-01		High	High	Not Found	High	Not Found	High	High	Peak Found	Peak Found	Not Found	Peak Found	Peak Found	High	0.005168
184804	False	High	[K].LGEIVTTIPTIGFNVETVEYK.[N]	1xDeamidated [N14]	0.000141309	4.40677	5	6	1	P61204; P18085; ENSBTAP00000010159; ENSBTAP00000021386; ENSBTAP00000012326	P61204 [39-59]; P18085 [39-59]; ENSBTAP00000010159 [39-59]; ENSBTAP00000021386 [39-59]; ENSBTAP00000012326 [39-59]		0	232422717																					NoneMonoisotopic	Not Found	Not Found	Not Found	Not Found	Not Found	Not Found	Not Found	Not Found	Not Found	Not Found	High	Not Found	High	0.005168
184573	False	High	[R].LGDVISIQPCPDVK.[Y]	1xCarbamidomethyl [C10]	0.342231	4.40677	1	1	22	P55072	P55072 [96-109]		0	154080396	0.931	1043	1094	1056	1187	1085	0.714044184370892	0.999982067830603	0.751047918792951	0.808869883712299	0.933577277848885	0.840972961632153	739672716330413	794409487214908	709305458230133	717502011918783	1983-04-01	2025-11-12	1943-11-01	23.56		High	High	High	High	High	High	High	High	High	Peak Found	High	High	High	0.005168
184566	False	High	[K].LGDVGMAELCPGLLHPSSR.[L]	1xCarbamidomethyl [C10]; 1xOxidation [M6]	0.222148	4.40677	1	1	4	P13489	P13489 [239-257]		0	202498921	100000	1260	0.010	100000		100000	0.00435478	0.833288897424424	0.00428995	0.00359058		0.00368845	389121050870499		308750063198205		21.87		2029-07-01			High	High	Not Found	Not Found	Not Found	Not Found	Peak Found	High	Not Found	Not Found	Not Found	Not Found	High	0.005168
184565	False	High	[K].LGDVGMAELCPGLLHPSSR.[L]	1xCarbamidomethyl [C10]	0.0246804	4.40677	1	1	7	P13489	P13489 [239-257]		0	200899429	1007	0.634	0.619	0.691	0.545	0.822	0.857341423783128	0.0895999455963032	0.688906261165382	0.312755195409736	0.0299946529292671	0.526002146118972	813017290020021	641767003245559	968002571414638	1177096625	44.72	45.71	57.36			Peak Found	High	Peak Found	Peak Found	Peak Found	Not Found	High	High	Peak Found	Not Found	Not Found	High	High	0.005168
184554	False	High	[K].IGDTVSFSIEAK.[V]		0.0832518	4.40677	1	2	41	P05106	P05106 [417-428]		0	126665761	0.653	1059	1527	0.591	0.879	0.558	0.0464443203601727	0.996749137843219	0.118256621857941	0.0475956808694404	0.424880229335834	0.0203465292174188	120052177590765	183755883607345	883634661798779	209030823475607	47.91	50.38	62.71	24.52		High	High	High	High	High	High	High	High	High	High	High	High	High	0.005168
184550	False	High	[R].LGDTQQSIPGNEER.[F]		0.41592	4.40677	1	1	3	P19474	P19474 [311-324]		0	154373469																					NoQuanValues	Not Found	High	Not Found	Not Found	Not Found	Not Found	High	High	Not Found	Not Found	Not Found	Not Found	High	0.005168
184542	False	High	[R].LGDTFVLTLSDFR.[R]		0.0421273	4.40677	1	1	3	P01732	P01732 [94-106]		0	148377912	0.921	0.416	0.497	0.184	0.200	0.410	0.784896619694985	4.03762e+09	0.339145357768422	6.45516e+07	705.003	0.0121479220431706	524361238472864	569468414939931	114653574735412	285229382610069	35.58		22.45	1977-10-01		High	High	Not Found	Peak Found	Not Found	Not Found	Peak Found	Peak Found	Peak Found	High	Not Found	Peak Found	High	0.005168
184537	False	High	[R].IGDTCDNNQDIDEDGHQNNLDNCPYVPNANQADHDKDGK.[G]	2xCarbamidomethyl [C5; C23]; 2xDeamidated [N19; N22]	0.000287292	4.40677	1	2	4	P07996	P07996 [852-890]		1	442779198																					NoQuanValues	High	Not Found	Not Found	High	Not Found	Not Found	Not Found	Not Found	High	High	Not Found	Not Found	High	0.005168
184536	False	High	[R].IGDTCDNNQDIDEDGHQNNLDNCPYVPNANQADHDKDGK.[G]	2xCarbamidomethyl [C5; C23]; 1xDeamidated [N/Q]	7.11104e-06	4.40677	1	2	5	P07996	P07996 [852-890]		1	442680797	2208	17676	8006	1163	0.527	0.066	0.124027642134797	0.00807141	101278	0.86847420131343	0.00281109764676952	39.8217	415454451313051	188159941148374	235035185096383	357149107673624				42.46		Peak Found	Not Found	Not Found	High	Not Found	Not Found	Not Found	Peak Found	Not Found	High	Not Found	High	High	0.005168
184535	False	High	[R].IGDTCDNNQDIDEDGHQNNLDNCPYVPNANQADHDKDGK.[G]	2xCarbamidomethyl [C5; C23]	6.22079e-08	4.40677	1	2	8	P07996	P07996 [852-890]		1	442582395	1255	0.803	0.708	0.757	0.567	0.800	0.986258776828661	0.275410777298105	0.855121531063288	0.337806232542727	0.00428544283668244	0.324944597878825	580025465023208	505504235293321	713869822096758	891822650691233	46.01	82.98	15.22	76.95		Not Found	Peak Found	High	High	High	High	Peak Found	High	Peak Found	Peak Found	High	High	High	0.005168
184534	False	High	[R].IGDTCDNNQDIDEDGHQNNLDNCPYVPNANQADHDK.[D]	2xCarbamidomethyl [C5; C23]; 3xDeamidated [N18; N19; N22]	0.000624462	4.40677	1	2	2	P07996	P07996 [852-887]		0	412863263																					NoQuanValues	Not Found	High	Not Found	Not Found	High	Not Found	Not Found	Not Found	Not Found	Not Found	Not Found	Not Found	High	0.005168
184533	False	High	[R].IGDTCDNNQDIDEDGHQNNLDNCPYVPNANQADHDK.[D]	2xCarbamidomethyl [C5; C23]; 2xDeamidated [N/Q]	5.50737e-09	4.40677	1	2	24	P07996	P07996 [852-887]		0	412764861	0.300	0.217	0.722	0.381	1227	1796	9.41676e+08	0.00807141	0.891820980381573	0.0101777563896485	0.92069395505754	0.708663458868283	11362740527828	378742014285833	524275016217686	323783147250532	121.64	38.46	1955-12-01	55.53		High	High	High	Peak Found	High	High	High	High	High	High	High	High	High	0.005168
184532	False	High	[R].IGDTCDNNQDIDEDGHQNNLDNCPYVPNANQADHDK.[D]	2xCarbamidomethyl [C5; C23]; 1xDeamidated [N/Q]	1.10144e-07	4.40677	1	2	11	P07996	P07996 [852-887]		0	412666460	0.194	0.902	6926	3052	15718	2269	228.374	0.78892012727989	3.22715	0.137231761016043	0.00519074	0.350251873210039	899886245508919	46344896615107	669130312753783	294845537744097	33.59		38.16			High	High	High	Not Found	Not Found	Peak Found	Peak Found	Peak Found	Peak Found	High	High	High	High	0.005168
184531	False	High	[R].IGDTCDNNQDIDEDGHQNNLDNCPYVPNANQADHDK.[D]	2xCarbamidomethyl [C5; C23]	1.0115e-09	4.40677	1	2	16	P07996	P07996 [852-887]		0	412568058	2039	0.813	0.418	2080	1239	2709	0.0735777589174231	0.283122139362201	0.015345335854582	0.343057955872757	0.848380909355097	0.0149885897002707	435590628036322	259483642388082	567188118702138	209389593225044	16.15	15.24	1965-11-01	91.79		High	High	High	High	High	High	High	High	High	Peak Found	Peak Found	High	High	0.005168
351460	False	High	[R].TLGPAEKPPLR.[R]		5.91134	4.40677	1	1	27	Q6JBY9	Q6JBY9 [230-240]		0	117868918	1206	0.912	0.757	1194	0.987	1319	0.99752326570758	0.869901203443343	0.931083619696916	0.910078506156534	0.865790595130112	0.99927367730509	386137293196372	319313122383881	426720640556254	323478836013439	39.31	28.84	43.66	48.27		High	High	High	High	High	High	High	High	High	High	High	High	High	0.005168
184481	False	High	[R].IGDQEFDSLPALLEFYK.[I]		0.0421273	4.40677	1	1	3	ENSBTAP00000007443	ENSBTAP00000007443 [89-105]		0	198499024	100000	1238	0.010	100000		100000	0.00435478	0.892611630649115	0.00428995	0.00359058		0.00368845	412635924770961		333305040278633		1949-09-01		29.70			High	Peak Found	Not Found	Not Found	Not Found	Not Found	High	Peak Found	High	Not Found	Not Found	Not Found	High	0.005168
184480	False	High	[K].IGDQEFDHLPALLEFYK.[I]	1xDeamidated [Q4]	3.05454e-05	4.40677	1	1	3	P46109	P46109 [73-89]		0	203600113																					NoneMonoisotopic	Not Found	Not Found	High	Not Found	Not Found	Not Found	Not Found	Not Found	High	Not Found	Not Found	Not Found	High	0.005168
184479	False	High	[K].IGDQEFDHLPALLEFYK.[I]		9.19628e-09	4.40677	1	1	16	P46109	P46109 [73-89]		0	203501712	1564	0.848	0.515	1590	0.915	1778	0.711328614607275	0.452321627170448	0.317920900968958	0.927704404587081	0.660797516101614	0.678397654750187	506713567384862	346134694305645	672591634648761	378185894374559	22.80	15.53	37.18	33.56		High	High	High	High	High	High	High	High	High	High	High	High	High	0.005168
184593	False	High	[K].IGDVVGSSGANQQTSGK.[V]		0.000275134	4.40677	1	1	1	Q9Y263	Q9Y263 [377-393]		0	160478745	100000	1474	0.010	100000		100000	0.00435478	0.416095592343955	0.00428995	0.00359058		0.00368845	590142555460335		400361050632058		1959-11-01		2016-10-01			High	Peak Found	Not Found	Not Found	Not Found	Not Found	Peak Found	Peak Found	Not Found	Not Found	Not Found	Not Found	High	0.005168
184813	False	High	[K].LGEMWNNTAADDK.[Q]		5.06863	4.40677	1	3	4	P09429	P09429 [129-141]		0	146464237	1558	0.930	0.535	100000	100000	100000	0.801191437581949	0.960001158321671	0.483221158135223	0.00359058	0.00519074	0.00368845	636971545390407	408966638823304	764836628631332		52.75	1958-09-01	50.40			Peak Found	Peak Found	Not Found	High	Peak Found	Not Found	High	High	Peak Found	Not Found	Not Found	High	High	0.005168
184596	False	High	[R].IGDVVLSIDGINAQGMTHLEAQNK.[I]		8.88255e-07	4.40677	1	1	11	Q96HC4	Q96HC4 [46-69]		0	252328716	1356	0.795	0.518	0.933	0.751	1449	0.935088167905911	0.4812745328987	0.40177026684174	0.704726521667033	0.361751754364989	0.93497368809432	947965872029551	771039504057279	148887334177477	102728465031564	70.91	15.23	60.33	85.84		Not Found	High	High	Peak Found	High	High	Peak Found	Peak Found	High	Peak Found	High	High	High	0.005168
184605	False	High	[K].LGDVYVNDAFGTAHR.[A]		9.32457e-06	4.40677	2	4	71	P00558; ENSBTAP00000001187	P00558 [157-171]; ENSBTAP00000001187 [157-171]		0	163479214	1427	0.992	0.670	2032	1193	1987	0.705756481631465	0.988586861267436	0.59604837328651	0.391748377345274	0.923839447464616	0.31499127818442	41877597473132	241644434473258	402495145104726	202523389759471	28.63	2025-03-22	28.92	2020-02-01	NotUnique	High	High	High	High	High	High	High	High	High	High	High	High	High	0.005168
184803	False	High	[K].LGEIVTTIPTIGFNVETVEYK.[N]		2.18083e-05	4.40677	5	6	17	P61204; P18085; ENSBTAP00000010159; ENSBTAP00000021386; ENSBTAP00000012326	P61204 [39-59]; P18085 [39-59]; ENSBTAP00000010159 [39-59]; ENSBTAP00000021386 [39-59]; ENSBTAP00000012326 [39-59]		0	232324316	1983	1193	0.665	4848	2304	4337	0.249410024816759	0.779357362042235	0.777384574924715	0.00673474261604242	0.00164491315418272	0.00509038194374676	802556890023948	483395236838228	717989562411597	165550229766459	18.69	27.20	1987-12-01	74.12	NotUnique	High	High	High	High	High	High	High	Peak Found	High	High	Peak Found	High	High	0.005168
184797	False	High	[K].LGELTDLHGLR.[R]		0.00292881	4.40677	2	2	14	Q70J99; ENSBTAP00000018027	Q70J99 [217-227]; ENSBTAP00000018027 [217-227]		0	122367426	0.882	0.768	0.871	0.828	1078	0.891	0.745601901906974	0.585056114163873	0.999993653320168	0.635698968087579	0.98675231896023	0.655808539352392	70635002334169	920234525747356	70381357190469	853484702561268	45.09	44.37	44.68	19.75	NotUnique	High	High	High	High	High	High	High	High	High	High	High	High	High	0.005168
351299	False	High	[K].TLGETSLFSHLTK.[L]		0.00112107	4.40677	1	1	3	O60603	O60603 [138-150]		0	143376347	1393	0.989	0.718	100000	100000	100000	0.945876907850674	0.998645456887087	0.911916451188272	0.00359058	0.00519074	0.00368845	357474750222302	256601961889342	357401447864715		22.79		35.01			High	Peak Found	Peak Found	Peak Found	Not Found	Not Found	High	Not Found	High	Not Found	Not Found	Not Found	High	0.005168
184775	False	High	[K].IGELLDQASVTR.[E]		0.320399	4.40677	1	1	8	Q9NX46	Q9NX46 [249-260]		0	130170596	100000	1058	0.010	0.898	0.010	0.849	0.00435478	0.998645456887087	0.00428995	0.634333097508254	0.00519074	0.602106021264854	108218402410012		102299965104022	1204863417089				2025-05-08		High	High	Not Found	High	Not Found	Not Found	High	High	Not Found	High	High	Not Found	High	0.005168
184733	False	High	[K].IGEHTPSALAIMENANVLAR.[Y]	1xOxidation [M12]	0.00431799	4.40677	1	1	16	P04075	P04075 [154-173]		0	212309136	1909	0.844	0.563	2884	1511	3419	0.414886225533119	0.580287565246402	0.413025258960986	0.203788939952274	0.518915982643781	0.0567482488897495	249548774808406	130694784179348	295789791691094	865171447028998	77.64	38.56	42.20	2025-08-03		High	High	Peak Found	High	High	Not Found	High	High	High	Not Found	High	High	High	0.005168
184732	False	High	[K].IGEHTPSALAIMENANVLAR.[Y]	2xDeamidated [N14; N16]	0.0019106	4.40677	1	1	1	P04075	P04075 [154-173]		0	210906448																					NoQuanValues	Not Found	Not Found	Not Found	Not Found	Not Found	Not Found	Not Found	High	Not Found	Not Found	Not Found	Not Found	High	0.005168
351313	False	High	[K].TIGGGDDSFNTFFSETGAGK.[H]		1.3822e-08	4.40677	5	9	64	ENSBTAP00000038184; ENSBTAP00000041398; ENSBTAP00000001948; ENSBTAP00000016242; Q9BQE3	ENSBTAP00000038184 [41-60]; ENSBTAP00000041398 [41-60]; ENSBTAP00000001948 [41-60]; ENSBTAP00000016242 [41-60]; Q9BQE3 [41-60]		0	200789304	0.816	0.859	1055	1049	1253	1187	0.383849139177967	0.518396057760395	0.78983027080166	0.72392766368177	0.819943510545662	0.918977648572708	239208948812032	303096982208067	287305916883125	241970439528312	1937-12-01	13.78	2025-12-03	2025-03-07	NotUnique	High	High	High	High	High	High	High	High	High	High	High	High	High	0.005168
184730	False	High	[K].IGEHTPSALAIMENANVLAR.[Y]		3.14786e-08	4.40677	1	1	54	P04075	P04075 [154-173]		0	210709645	0.856	0.576	0.673	1130	0.998	1859	0.440911109563737	0.00102784339701677	0.728067002424792	0.875909619928994	0.889900529593295	0.533079811240728	11109971786958	147460322941674	194031893542342	147783255607986	64.50	30.38	61.01	55.70		High	High	High	High	High	High	High	High	High	High	High	High	High	0.005168
184712	False	High	[K].LGEGSYGSVYK.[A]		4.57467	4.40677	1	2	10	Q13043	Q13043 [36-46]		0	115956298	1215	1019	0.899	1574	1263	1359	0.998930247254529	0.994241188152119	0.992342082159883	0.918099518744383	0.927110264523842	0.969918336684222	104678126745405	861779372946593	102763116018501	767369626497739	30.80	21.73	20.43	30.84		High	High	High	High	High	Peak Found	High	High	High	High	High	Peak Found	High	0.005168
351314	False	High	[K].TIGGGDDSFNTFFSETGAGK.[H]	1xDeamidated [N10]	0.00665211	4.40677	5	9	6	ENSBTAP00000038184; ENSBTAP00000041398; ENSBTAP00000001948; ENSBTAP00000016242; Q9BQE3	ENSBTAP00000038184 [41-60]; ENSBTAP00000041398 [41-60]; ENSBTAP00000001948 [41-60]; ENSBTAP00000016242 [41-60]; Q9BQE3 [41-60]		0	200887706	1362	1910	1083	2601	1717	1349	0.916595105590669	0.00904481219741868	0.784309698126793	0.279001531548611	0.253426679985942	0.969380342870766	209586159066829	153935854492646	142109758426215	896436308588546	31.28		29.21	88.27	NotUnique	High	High	High	Not Found	Peak Found	Not Found	Peak Found	High	High	Not Found	High	Peak Found	High	0.005168
184684	False	High	[K].IGEEQSPEDAEDGPPELLFIHGGHTAK.[I]		0.00119843	4.40677	1	1	5	ENSBTAP00000007758	ENSBTAP00000007758 [350-376]		0	287335881	1807	0.844	0.467	100000	100000	100000	0.471233142684163	0.670512259681628	0.198287559401825	0.00359058	0.00519074	0.00368845	136938514435573	758008493265443	162271215110785		32.74	40.04	27.49			Peak Found	High	Peak Found	Peak Found	High	High	High	High	Peak Found	Not Found	Not Found	Not Found	High	0.005168
184668	False	High	[K].IGEEFLTDLSQLKK.[L]		0.000155282	4.40677	1	1	6	P11216	P11216 [508-521]		1	162088431	1083	1119	1029	1037	1113	0.874	0.947610824911229	0.9723107055239	0.892206079061858	0.862371007164216	0.983474778947278	0.620646277316731	569174173798858	48362630995821	47000145657462	549053729245803	1937-08-01	21.31	1996-07-01	2025-04-20		High	High	Peak Found	Peak Found	Peak Found	High	High	High	High	Peak Found	Peak Found	Peak Found	High	0.005168
184667	False	High	[K].IGEEFLTDLSQLK.[K]		0.00159467	4.40677	1	1	19	P11216	P11216 [508-520]		0	149278935	1272	1097	0.900	1544	1253	1402	0.983001730202803	0.985025623142462	0.97880851281307	0.924370981896556	0.891624994353438	0.956057337181633	178118331935727	140016163561992	147838071752463	111704159360817	31.55	17.77	23.62	31.70		High	High	High	High	High	High	High	High	High	High	High	High	High	0.005168
351316	False	High	[K].TIGGGDDSFTTFFCETGAGK.[H]	1xCarbamidomethyl [C14]	8.94785e-07	4.40677	1	1	39	ENSBTAP00000003192	ENSBTAP00000003192 [41-60]		0	206789641	0.880	0.913	1051	0.829	0.996	0.925	0.532205380321885	0.875849772903428	0.759024557972944	0.421319224258154	0.886866920026449	0.485454585244436	109337219744312	135776594120189	119755948589012	136289845889391	32.24	28.18	28.91	2025-06-17		High	High	High	High	High	High	High	High	High	High	High	High	High	0.005168
184658	False	High	[R].LGEDPDPDAAIEGR.[T]		2.43674	4.40677	1	1	1	ENSBTAP00000009406	ENSBTAP00000009406 [304-317]		0	145467578																					NoQuanValues	Not Found	Not Found	Not Found	Not Found	Not Found	High	Not Found	Not Found	Not Found	Not Found	Not Found	Not Found	High	0.005168
184622	False	High	[R].IGDYVQQHGGVSLVEQLLQDPK.[L]	1xDeamidated [Q]	0.07418	4.40677	1	2	5	P12081	P12081 [267-288]		0	242424053	0.917	1204	1363	1327	1285	1200	0.770627625377585	0.906044626291857	0.482849129897048	0.992333525995242	0.926547889744426	0.952287007312419	877428328401897	956447747638383	671700251253826	584696752242729	19.27	33.16	2025-10-11	75.03		High	Peak Found	Peak Found	High	High	Peak Found	High	Peak Found	Peak Found	Not Found	Peak Found	High	High	0.005168
184606	False	High	[K].LGDVYVNDAFGTAHR.[A]	1xDeamidated [N7]	0.027472	4.40677	2	4	6	P00558; ENSBTAP00000001187	P00558 [157-171]; ENSBTAP00000001187 [157-171]		0	163577616	1002	1029	1081	1058	1056	0.936	0.897756807436394	0.99985041845413	0.840030867901785	0.865663218548527	0.963005981009605	0.722082440217541	840677460551476	838986089909296	791407300680382	794659468689796	25.40	47.59	23.96	2025-04-08	NotUnique	Peak Found	High	High	Peak Found	Peak Found	Peak Found	Not Found	Peak Found	Peak Found	High	Peak Found	High	High	0.005168
351392	False	High	[R].TIGILTKPDLVDK.[G]		1.20626	4.40677	1	4	5	P20591	P20591 [242-254]		0	141283591	1656	1451	0.876	100000	100000	100000	0.748875102825806	0.58836212810176	0.988019720191966	0.00359058	0.00519074	0.00368845	527469655151746	318615692720148	363531578472941		26.16	51.99	49.86			High	High	Not Found	High	High	Not Found	High	Peak Found	Not Found	Not Found	Not Found	Not Found	High	0.005168
351074	False	High	[K].TLFLAVQVQNEEGK.[C]		0.0970944	4.40677	1	1	1	O95433	O95433 [42-55]		0	157583770																					NoQuanValues	Not Found	Not Found	Not Found	Not Found	Not Found	Not Found	Not Found	High	Not Found	Not Found	Not Found	Not Found	High	0.005168
185311	False	High	[R].LGGIGQFLAK.[A]		0.00029173	4.40677	1	2	7	Q08211	Q08211 [810-819]		0	100359349	3495	1264	0.500	4692	1342	3713	0.0147235396376032	0.681762873388708	0.353915552726844	0.0145474723819358	0.917842149341138	0.0364007977211816	148873573008018	425981096374572	117818588683739	31730516418626	0.80	69.09	34.42			Peak Found	High	Not Found	High	Peak Found	High	High	High	High	Peak Found	Not Found	Not Found	High	0.005168
185315	False	High	[K].IGGIGTVPVGR.[VM]		4.88638	4.40677	2	8	111	ENSBTAP00000050667; ENSBTAP00000019318	ENSBTAP00000050667 [237-247]; ENSBTAP00000019318 [256-266]		0	102561020	0.934	1086	1111	0.985	1114	1070	0.759129445845936	0.947356356674037	0.767622006443719	0.776516744647884	0.968952743148335	0.932866292891407	691789491092562	643053089304093	579055170864886	540924518532402	38.50	40.87	30.94	39.56	NotUnique	High	High	High	High	High	High	High	High	High	High	High	High	High	0.005168
350920	False	High	[R].TIESILEPVAQQISHLVIMHEEGEVDGK.[A]	1xDeamidated [Q]	3.95782e-06	4.40677	1	2	9	P18206	P18206 [8-35]		0	310256636		0.010	0.010			100000		0.00807141	0.00428995			0.00368845			275854988983904				17.84			Not Found	High	Not Found	Not Found	Not Found	Not Found	High	High	High	Not Found	Not Found	High	High	0.005168
185928	False	High	[K].LGLENAEALIR.[L]		0.000108561	4.40677	1	2	5	P10155	P10155 [53-63]		0	119867901	1593	0.955	0.606	1487	1135	1539	0.723496164809717	0.945928973119515	0.673355784058573	0.949988862395018	0.998767508650177	0.87464987206359	129696435905442	769966535331214	135867823702816	678400217847409	38.17	1961-09-01	29.53	36.44		High	Peak Found	Peak Found	High	Peak Found	Not Found	High	High	Peak Found	Peak Found	High	Not Found	High	0.005168
185926	False	High	[K].IGIEIIKR.[T]		0.000880757	4.40677	1	1	10	P10809	P10809 [463-470]		1	94161423	0.767	0.740	0.966	1201	1407	1545	0.416969376795558	0.456020680885619	0.943359174245292	0.944677030192352	0.763699347248849	0.935798975626457	587905449607443	789254341100906	794575975207537	48949707136446	43.63	69.32	2018-09-01	17.51		High	High	High	Peak Found	High	High	High	High	High	Peak Found	High	High	High	0.005168
350922	False	High	[R].TIESILEPVAQQISHLVIMHEEGEVDGK.[A]	1xOxidation [M19]	6.37116e-06	4.40677	1	2	15	P18206	P18206 [8-35]		0	311757726	3462	0.900	0.264	7953	2273	8832	0.00506974807032536	0.835687520328543	0.00117861444840045	9.42819e+09	0.10015811752601	4.8378e+08	248788838341005	711038023566107	276315671660924	312839935970653	41.01	2025-07-14	28.47			High	High	High	Not Found	High	Peak Found	High	High	High	Peak Found	Not Found	Not Found	High	0.005168
185921	False	High	[R].LGIEGLSLHNVLK.[L]		2.82115	4.40677	1	2	8	Q9NYU2	Q9NYU2 [427-439]		0	139282093	1708	1300	0.779	100000	100000	100000	0.721558763113159	0.81502472033719	0.964640690336347	0.00359058	0.00519074	0.00368845	477609344369443	305376985526108	396396387408258		1982-12-01	32.04	13.56			Peak Found	High	High	High	Not Found	High	High	High	High	Not Found	Not Found	High	High	0.005168
185919	False	High	[R].IGLEEHTSTLLLNGYQTLEDFK.[E]	2xDeamidated [N13; Q16]	0.000174741	4.40677	1	2	4	O75995	O75995 [264-285]		0	252325009																					NoneMonoisotopic	Not Found	Not Found	Not Found	High	Not Found	Not Found	High	Not Found	Not Found	High	High	Not Found	High	0.005168
185918	False	High	[R].IGLEEHTSTLLLNGYQTLEDFK.[E]	1xDeamidated [N13]	0.120955	4.40677	1	2	9	O75995	O75995 [264-285]		0	252226608	0.831	1081	1423	1280	1523	1185	0.575057953779501	0.996749137843219	0.350497251725959	0.983289473221022	0.609025590668353	0.934852835468503	943219446050121	112202744849459	872647139797462	736637389348734	15.40	24.89	34.31			High	High	High	Peak Found	High	High	High	Peak Found	High	Not Found	High	High	High	0.005168
185917	False	High	[R].IGLEEHTSTLLLNGYQTLEDFK.[E]		0.00229995	4.40677	1	2	6	O75995	O75995 [264-285]		0	252128206	1058	1013	0.991	1754	1609	1758	0.899750507229643	0.982659088359161	0.873357138769666	0.834795381531099	0.306991972452688	0.678234629172469	170595900891851	154115931124835	168407903116513	9578676904039	47.35	49.27	53.68	28.81		High	High	High	Peak Found	High	High	Peak Found	High	Peak Found	Peak Found	Peak Found	Peak Found	High	0.005168
185909	False	High	[K].LGLDYSYDLAPR.[A]		0.362884	4.40677	1	1	9	Q6P4A8	Q6P4A8 [422-433]		0	138269506	1109	1064	1068	0.950	0.745	0.736	0.942014780845022	0.994241188152119	0.811538016940451	0.720255048692745	0.323883305748833	0.300025819012271	14979004214323	135089929361269	140756103099558	157672125137998	0.57	38.08	51.52	30.40		High	Peak Found	Not Found	High	High	High	High	High	Peak Found	High	High	Not Found	High	0.005168
350927	False	High	[K].TLESNLFDDNIDIFADLTVKPK.[E]	1xDeamidated [N10]	0.000830708	4.40677	1	3	1	Q641Q2	Q641Q2 [1257-1278]		0	250927083																					NoQuanValues	Not Found	Not Found	Not Found	Not Found	Not Found	Not Found	Not Found	High	Not Found	Not Found	Not Found	Not Found	High	0.005168
185887	False	High	[R].IGLDLPALNMQR.[S]	1xOxidation [M10]	9.79826	4.40677	2	2	2	P05164; ENSBTAP00000016989	P05164 [579-590]; ENSBTAP00000016989 [553-564]		0	135673040	100000	0.779	0.010	100000		100000	0.00435478	0.14201149325484	0.00428995	0.00359058		0.00368845	288606031543676		370330359343851		38.72		45.20		NotUnique	High	Peak Found	Not Found	Not Found	Not Found	Not Found	Not Found	High	Peak Found	Not Found	Not Found	Not Found	High	0.005168
185886	False	High	[R].IGLDLPALNMQR.[S]		0.405025	4.40677	2	2	20	P05164; ENSBTAP00000016989	P05164 [579-590]; ENSBTAP00000016989 [553-564]		0	134073548	0.946	0.580	0.665	0.997	1131	1719	0.784574684990008	0.00354677418882914	0.759037376204124	0.760999976682039	0.9900786437879	0.793002179317768	154377919405142	255780028637706	266251111086338	154919574418808	88.46	57.74	96.55	33.67	NotUnique	High	High	High	High	High	High	High	High	High	High	High	Peak Found	High	0.005168
185877	False	High	[K].LGLDFPNLPYLIDGTHK.[LI]		0.676314	4.40677	3	5	3	ENSBTAP00000016866; ENSBTAP00000023627; P28161	ENSBTAP00000016866 [64-80]; ENSBTAP00000023627 [53-69]; P28161 [53-69]		0	191301672	100000	1850	0.010	100000		100000	0.00435478	0.0558280280337931	0.00428995	0.00359058		0.00368845	646525242226044		349380165086307				47.38		NotUnique	Not Found	High	Not Found	Not Found	Not Found	Not Found	Not Found	High	Peak Found	Not Found	Not Found	Not Found	High	0.005168
185876	False	High	[K].LGLDFPNLPYLIDGAHK.[I]		0.0261698	4.40677	2	3	3	P09488; P46439	P09488 [53-69]; P46439 [53-69]		0	188300616	2887	2345	0.908	1135	0.393	0.461	0.0199512011724317	1.02097e+09	0.972578055751384	0.852667781889053	0.000121335457286341	0.0310675299579694	382644478344881	132554846536762	155369011226094	3371142625	71.23	44.08	47.68		NotUnique	Peak Found	High	Peak Found	Peak Found	High	Peak Found	Not Found	Peak Found	Peak Found	Not Found	Not Found	Peak Found	High	0.005168
185850	False	High	[K].LGLAPQIQDLYGK.[V]		0.854946	4.40677	1	2	17	P46940	P46940 [162-174]		0	141578929	1481	1169	0.639	1948	1313	1701	0.816197363648613	0.863997229922943	0.709810865574887	0.705542304578862	0.778321985246763	0.772173988866981	530205297417112	284536186218145	453686238736373	266705475319193	59.14	56.36	48.84	59.06		High	High	High	High	High	High	High	High	High	High	High	High	High	0.005168
185849	False	High	[K].LGIAPQIQDLLGK.[V]		2.86278	4.40677	2	2	12	ENSBTAP00000001190; Q13576	ENSBTAP00000001190 [132-144]; Q13576 [159-171]		0	136581003	1536	1353	0.978	1662	1012	0.976	0.840944947554521	0.738951002697883	0.906461667361674	0.894338378703563	0.927514672334712	0.742164859529259	551687021411401	336094540722231	323970369168212	332001675783066	43.89	55.27	62.13	14.49	NotUnique	High	High	Peak Found	Peak Found	High	High	High	High	High	High	High	High	High	0.005168
185837	False	High	[R].LGLALNYSVFYYEIQNAPEQACHLAK.[T]	1xCarbamidomethyl [C22]; 1xDeamidated [N6]	0.000190629	4.40677	1	1	2	ENSBTAP00000005327	ENSBTAP00000005327 [173-198]		0	301347642	0.010		100000		100000		0.00435478		0.00428995		0.00519074			24383487102601								Not Found	Not Found	Not Found	Not Found	High	Not Found	Not Found	Not Found	Not Found	Not Found	Not Found	High	High	0.005168
185948	False	High	[K].IGLFADIELSR.[N]		0.027472	4.40677	3	5	66	P13796; ENSBTAP00000009308; P13797	P13796 [234-244]; ENSBTAP00000009308 [234-244]; P13797 [237-247]		0	123368376	1423	1209	0.818	1847	1201	1480	0.800478705388661	0.686508015402232	0.986237534677746	0.606914796179581	0.873691687253817	0.908494205913379	209413824043162	127222004851507	156704049475145	105891243336314	49.65	48.71	51.74	63.30	NotUnique	High	High	High	High	High	High	High	High	High	High	High	High	High	0.005168
185836	False	High	[R].LGLALNYSVFYYEIQNAPEQACHLAK.[T]	1xCarbamidomethyl [C22]	1.85419e-10	4.40677	1	1	11	ENSBTAP00000005327	ENSBTAP00000005327 [173-198]		0	301249240	1952	1165	0.587	1842	0.958	1331	0.269535157406448	0.897924400470304	0.507086738615645	0.739446417953382	0.850518772181605	0.977797734313116	401194747798863	205509429017907	350074347604016	2145616.25	31.98	43.11	25.51	16.22		High	High	High	High	Peak Found	High	High	High	High	High	High	Peak Found	High	0.005168
185955	False	High	[R].LGIFGDTEDVAGK.[A]		1.77841	4.40677	1	1	8	Q93084	Q93084 [639-651]		0	132166342	1719	0.966	0.661	100000	100000	100000	0.632022037197381	0.955013726891834	0.778797139899231	0.00359058	0.00519074	0.00368845	111964576093881	651315364921853	65979606602933		99.50	65.42	88.68			High	High	High	Not Found	High	High	High	Peak Found	High	Not Found	Not Found	Not Found	High	0.005168
185960	False	High	[R].IGIFGQDEDVTSK.[A]		3.67228	4.40677	1	1	2	P16615	P16615 [638-650]		0	140869545	0.950	1172	1453	1472	1548	0.784	0.840525670341678	0.919780065915173	0.364476172395695	0.957379863870401	0.675475778532282	0.502289518006639	791426891582039	83267370870317	421435981520413	537741681908782	71.35	50.15	71.43			Not Found	Peak Found	Peak Found	Peak Found	Not Found	High	Peak Found	Peak Found	High	Not Found	Peak Found	Not Found	High	0.005168
186071	False	High	[K].IGIIGGTGLDDPEILEGR.[T]		0.168177	4.40677	1	1	2	Q13126	Q13126 [12-29]		0	182497017	1914	1910	1051	1506	0.787	0.707	0.341715340559256	0.00891698532618856	0.832767388653439	0.949869749225601	0.446792017975273	0.244638735399455	235355721697404	122979696292853	123200744419594	156275990873058		2025-03-20	29.92	27.84		High	Not Found	Not Found	Not Found	Peak Found	Peak Found	Peak Found	Peak Found	High	Peak Found	Peak Found	Not Found	High	0.005168
186055	False	High	[K].LGIKPSINYYQVADFK.[D]		3.98039	4.40677	1	1	4	O00584	O00584 [154-169]		0	185599526	0.998	1175	1177	0.928	0.986	0.835	0.882327516440772	0.924027371979468	0.750285380543798	0.730312476182229	0.889900529593295	0.58846230232327	514062569230202	515172710787446	437638373689899	522615109522734	30.82		14.26	26.26		High	Peak Found	Not Found	Not Found	High	Not Found	Peak Found	High	Not Found	Peak Found	High	Peak Found	High	0.005168
186046	False	High	[R].LGLHQVLQDLR.[E]		0.000104658	4.40677	1	2	10	O60610	O60610 [341-351]		0	129174810	0.635	1215	1914	1647	2594	1355	0.124369441909649	0.867692164614865	0.0490590265488739	0.888071902065504	0.000997597796538661	0.974892406176305	122102579143756	192404233698992	100524274423545	741585440210463	1974-12-01		2017-09-01	1976-10-01		High	High	Peak Found	High	Not Found	High	High	High	Peak Found	Peak Found	Peak Found	High	High	0.005168
350885	False	High	[R].TLEQTGHVSSENK.[Y]		0.00522381	4.40677	1	1	3	Q13576	Q13576 [1380-1392]		0	142969176	0.815	0.840	1031	100000	100000	100000	0.585392751647979	0.810159591757165	0.858834905804564	0.00359058	0.00519074	0.00368845	5532654257692	678539780571556	658386000146886		19.39		2025-06-26			Not Found	Peak Found	Peak Found	Not Found	Not Found	High	Not Found	High	High	Not Found	Not Found	Not Found	High	0.005168
350918	False	High	[R].TLESLLAHLQEQHGLR.[V]		0.00299387	4.40677	1	1	8	P41226	P41226 [927-942]		0	184499772	1332	0.911	0.684	0.976	0.733	1072	0.971511814023211	0.95454859500734	0.871714659464129	0.64218139591794	0.431348768690137	0.861034281239494	364277477625114	273567112111244	399859841320958	3730874375	15.38					High	High	Not Found	Peak Found	Not Found	High	Not Found	High	Not Found	High	Not Found	High	High	0.005168
186036	False	High	[K].LGIHEDSQNR.[K]		4.18977	4.40677	1	2	11	P07900	P07900 [447-456]		0	116857052	1114	0.958	0.836	1458	1117	1459	0.943921809570197	0.951581761319437	0.999993653320168	0.938061651045446	0.979968555788649	0.907643621843482	186407510271364	116529402578197	165370974205549	113353829669869	35.11	33.73	34.63	24.84		High	High	High	High	High	Peak Found	High	High	Peak Found	Peak Found	High	High	High	0.005168
186007	False	High	[K].LGLGIDEDEVTAEEPSAAVPDEIPPLEGDEDASR.[M]		6.84384	4.40677	1	1	1	ENSBTAP00000001034	ENSBTAP00000001034 [686-719]		0	353564460																					NoQuanValues	Not Found	Not Found	High	Not Found	Not Found	Not Found	Not Found	Not Found	Not Found	Not Found	Not Found	Not Found	High	0.005168
186006	False	High	[K].LGLGIDEDEVAAEEPNAAVPDEIPPLEGDEDASR.[M]	1xDeamidated [N16]	1.05694e-08	4.40677	1	1	13	P08238	P08238 [686-719]		0	353362895	1046	0.627	0.599	1237	0.951	1385	0.916814918643411	0.0239331152736754	0.591252344593386	0.946019982142157	0.86844090182537	0.943972685159641	100978147573815	96533081046335	161100278644052	116293716200629	110.01	35.39	1952-11-01	51.05		High	High	High	Peak Found	High	High	High	High	High	High	High	High	High	0.005168
186005	False	High	[K].LGLGIDEDEVAAEEPNAAVPDEIPPLEGDEDASR.[M]		6.91121e-09	4.40677	1	1	6	P08238	P08238 [686-719]		0	353264494	1501	1184	0.820	2346	1625	1982	0.79787182134043	0.848114511807718	0.986304583463204	0.388092697540635	0.500716131112668	0.576458277906997	141099980262213	97694691630759	11918021186478	601330023416874	46.39	48.68	1997-08-01			High	Peak Found	Peak Found	Peak Found	High	High	High	High	High	Not Found	Peak Found	Not Found	High	0.005168
186004	False	High	[K].LGLGIDEDDPTADDTSAAVTEEMPPLEGDDDTSR.[M]		7.06476e-09	4.40677	1	1	1	P07900	P07900 [694-727]		0	354753882		0.010	0.010			100000		0.00807141	0.00428995			0.00368845			54853680584304							Not Found	Not Found	Not Found	Not Found	Not Found	Not Found	Not Found	High	Not Found	Not Found	Not Found	Not Found	High	0.005168
185999	False	High	[R].LGIGGAQELSLRPLEAR.[D]		0.373673	4.40677	1	1	9	Q6NYC8	Q6NYC8 [154-170]		0	178000756	1104	0.920	0.935	0.941	0.957	0.912	0.940855124802597	0.897924400470304	0.955912173743466	0.703599816257677	0.882286168956885	0.657578355301815	83421753047802	589096081869243	906457921492276	54386076302357	51.07	44.60	47.46	54.23		High	High	Peak Found	High	Peak Found	Peak Found	High	High	Peak Found	High	High	Peak Found	High	0.005168
185990	False	High	[K].LGLGADVAQVTGALR.[S]	1xDeamidated [Q9]	9.79826	4.40677	1	1	5	P14780	P14780 [604-618]		0	144180092	1230	0.940	0.751	1661	1486	1945	0.989345921142866	0.931326987675065	0.924573457977958	0.862803217637222	0.694652801914329	0.586849747350713	113725897743443	924437362334402	120976722819646	622024109375	31.48	1944-04-01	1932-06-01	46.62		Peak Found	High	High	Peak Found	High	Not Found	Peak Found	High	Peak Found	Peak Found	Peak Found	Peak Found	High	0.005168
185989	False	High	[K].LGLGADVAQVTGALR.[S]		1.03595e-06	4.40677	1	1	55	P14780	P14780 [604-618]		0	144081690	1302	1052	0.814	1385	1078	1449	0.901680188946567	0.988586861267436	0.955589767673185	0.967708824192915	0.980705199877426	0.923650975448511	312552897081162	240100658854441	289350382252845	22560349.5	36.04	52.15	48.03	46.33		High	High	High	High	High	High	High	High	High	High	High	High	High	0.005168
185983	False	High	[R].LGLFVFSQEMVFFSDLK.[Y]	1xOxidation [M10]	1.99952	4.40677	1	2	1	P07996	P07996 [1148-1164]		0	202302451	1176	1582	1066	2002	1553	1200	0.995924323475429	0.345753570860253	0.837475578977665	0.682120296252184	0.70517749676046	0.947803020244331	624479966983019	530916053131115	497917134150787	341806550906756	36.36		28.83	36.92		Peak Found	Peak Found	Peak Found	Not Found	Peak Found	Not Found	Peak Found	Peak Found	Peak Found	Peak Found	High	Not Found	High	0.005168
185982	False	High	[R].LGLFVFSQEMVFFSDLK.[Y]	1xDeamidated [Q8]	0.0639556	4.40677	1	2	1	P07996	P07996 [1148-1164]		0	200801361		0.010	0.010			100000		0.00807141	0.00428995			0.00368845			104776271945295							Not Found	Not Found	Not Found	Not Found	Not Found	Not Found	Not Found	High	Not Found	Not Found	Not Found	Not Found	High	0.005168
185981	False	High	[R].LGLFVFSQEMVFFSDLK.[Y]		0.000300199	4.40677	1	2	23	P07996	P07996 [1148-1164]		0	200702960	1151	1020	0.961	100000	100000	100000	0.963712643938598	0.978845445595314	0.943838675018519	0.00359058	0.00519074	0.00368845	116711808049971	11262313916747	117145633140019		20.24	44.69	1995-08-01			High	High	High	High	High	High	High	High	High	High	High	Not Found	High	0.005168
350919	False	High	[R].TIESILEPVAQQISHLVIMHEEGEVDGK.[A]		1.83569e-09	4.40677	1	2	27	P18206	P18206 [8-35]		0	310158234	1224	0.660	0.470	1308	1080	2297	0.986818496717139	0.0355975085893946	0.194234705125381	0.992692850409707	0.989631631908796	0.190836713824277	96253008217112	794438750867905	168954499693617	735682261788256	44.85	26.56	50.29	87.42		High	High	High	High	High	High	High	High	High	High	High	High	High	0.005168
185957	False	High	[K].IGLFGGAGVGK.[T]		1.89959	4.40677	1	2	21	P06576	P06576 [202-212]		0	97556219	0.944	1097	0.809	1553	1631	1395	0.721558763113159	0.963885729874246	0.977260878122522	0.927704404587081	0.295985240228557	0.973621205952822	314832604301082	333598172796151	2854188922541	204585690548686	2024-10-01	53.73	45.09	2025-06-02		High	High	Not Found	High	High	Peak Found	High	High	High	High	High	High	High	0.005168
350937	False	High	[K].TLESQNLFCCLYR.[S]	2xCarbamidomethyl [C9; C10]	0.000396739	4.40677	1	1	1	Q08AM6	Q08AM6 [611-623]		0	170378799	100000	100000		100000			0.00435478	0.00807141		0.00359058			434271205951378									Not Found	High	Not Found	Not Found	Not Found	Not Found	Not Found	Not Found	Not Found	Not Found	Not Found	Not Found	High	0.005168
185834	False	High	[R].LGLALNFSVFYYEILNSPEK.[A]	1xDeamidated [N6]	0.0146725	4.40677	2	3	11	ENSBTAP00000000289; ENSBTAP00000022411	ENSBTAP00000000289 [168-187]; ENSBTAP00000022411 [170-189]		0	231819548	2367	4505	1904	2870	1213	0.637	0.199497755569384	6.61707e+07	0.113367268757647	0.151939444567098	0.976956642437752	0.30257225793144	253921880547737	107297505261632	563588311131847	884777786717173	55.43	2027-04-01			NotUnique	High	High	High	High	High	Not Found	Not Found	Peak Found	Not Found	High	Not Found	Not Found	High	0.005168
185833	False	High	[R].LGLALNFSVFYYEILNSPEK.[A]		3.94712e-05	4.40677	2	3	24	ENSBTAP00000000289; ENSBTAP00000022411	ENSBTAP00000000289 [168-187]; ENSBTAP00000022411 [170-189]		0	231721146	1667	1692	1210	3121	2724	1970	0.67634089766107	0.0484085614920284	0.59701949986537	0.128050775202131	0.000738017306258038	0.526887979066819	212810714910391	202818024992741	143510120185931	744651167320929	58.09	45.44	42.46	20.89	NotUnique	High	High	High	High	High	High	High	High	High	High	High	Not Found	High	0.005168
350988	False	High	[RK].TIEYLQPNPASR.[A]		7.92342	4.40677	1	4	10	Q99961	Q99961 [54-65]		0	138871685	0.963	1068	1108	1195	1196	1074	0.783500435825256	0.994501197721181	0.75785722856467	0.944483834395139	0.949935530130578	0.860338249664083	134015139976594	139139278199919	125534180968285	116878418293836	2025-07-17	19.54	1937-03-01	1948-10-01		Peak Found	High	Peak Found	Peak Found	High	High	High	High	High	High	High	High	High	0.005168
185497	False	High	[K].LGGRPTYEEYLGTEYVTAIANLKK.[C]		0.00530089	4.40677	1	1	7	ENSBTAP00000001704	ENSBTAP00000001704 [670-693]		1	268640866	0.010		100000	0.010	0.760	0.010	0.00435478		0.00428995	0.00359058	0.330438657652199	0.00368845		125710362696629		1654422		41.16		13.79		Not Found	Not Found	Not Found	High	High	Peak Found	Not Found	Not Found	Not Found	High	High	High	High	0.005168
185496	False	High	[K].LGGRPTYEEYLGTEYVTAIANLK.[K]	1xDeamidated [N21]	1.73976	4.40677	1	1	1	ENSBTAP00000001704	ENSBTAP00000001704 [670-692]		0	255929771																					NoneMonoisotopic	Not Found	Not Found	Not Found	Not Found	Not Found	Not Found	Not Found	Not Found	Not Found	High	Not Found	Not Found	High	0.005168
185495	False	High	[K].LGGRPTYEEYLGTEYVTAIANLK.[K]		2.1236e-07	4.40677	1	1	4	ENSBTAP00000001704	ENSBTAP00000001704 [670-692]		0	255831369	0.010		100000	0.010	0.864	0.010	0.00435478		0.00428995	0.00359058	0.572010649033581	0.00368845		352567649984973		408106459996794		45.42		1952-03-01		Not Found	Not Found	Not Found	High	High	High	Not Found	Not Found	Not Found	Peak Found	High	Peak Found	High	0.005168
351004	False	High	[R].TLFAYEGTNEDELTFK.[E]		0.0112717	4.40677	1	2	1	Q9Y5K6	Q9Y5K6 [276-291]		0	187788035																					NoQuanValues	Not Found	Not Found	Not Found	Not Found	Not Found	Not Found	Not Found	Not Found	Not Found	Not Found	Not Found	High	High	0.005168
185415	False	High	[R].LGGPEAGLGEYLFER.[L]		5.46284e-06	4.40677	1	1	20	P02792	P02792 [155-169]		0	160780640	5819	1037	0.445	0.524	0.037	1488	9.90359e+06	0.999982067830603	0.113870310003867	0.0333451864554209	0.00519074	0.888986880843853	726015876763814	51091475782738	206215068774445	138561705920358	108.93	163.28	84.33	1995-05-01		High	High	High	High	High	High	High	High	High	High	High	Not Found	High	0.005168
185379	False	High	[R].IGGNEGIDVPIPR.[F]		0.00203068	4.40677	2	2	29	Q96AE4; ENSBTAP00000011751	Q96AE4 [272-284]; ENSBTAP00000011751 [229-241]		0	133672194	1232	0.901	0.799	1124	1065	1468	0.990436395424224	0.833201996571818	0.972644158478669	0.888174133567464	0.980480566324159	0.92042825666253	360572066470517	286203025603105	400305529075064	268715818229775	43.90	33.64	35.46	45.67	NotUnique	High	High	High	High	High	High	High	High	High	High	High	High	High	0.005168
351005	False	High	[K].TIFAYFTGSK.[D]		0.000954524	4.40677	1	1	16	Q9BRA2	Q9BRA2 [26-35]		0	113458299	1471	1123	0.769	1952	1308	1728	0.822900003186252	0.938712719760551	0.944842044111383	0.688741270626901	0.778263062197475	0.706162178479978	476136660767836	33716355568357	438197610875302	250620417988558	1985-06-01	2025-02-21	21.82	2025-03-13		High	High	Not Found	Peak Found	High	Peak Found	Peak Found	High	High	High	High	High	High	0.005168
351038	False	High	[K].TLFELAAESDVSTAIDLFR.[Q]		1.48322e-06	4.40677	1	1	11	Q15582	Q15582 [378-396]		0	209807028	100000	1740	0.010	100000		100000	0.00435478	0.202245635215382	0.00428995	0.00359058		0.00368845	428121715778157		470878276095958		91.33		84.55			Peak Found	High	High	Not Found	High	Not Found	Not Found	High	High	Not Found	High	Not Found	High	0.005168
185359	False	High	[R].LGGLTQAPGNPVLAVQINQDK.[N]		1.3811e-05	4.40677	1	2	11	P26368	P26368 [175-195]		0	213316624	0.880	1066	1211	1421	1614	1333	0.655695846512977	0.998645456887087	0.594262431062193	0.985133575368167	0.359016380377073	0.970595751221404	166090947164464	188659565631176	155815034936945	11689530104037	29.13	1982-01-01	33.91	41.84		High	High	Not Found	High	High	Not Found	High	High	Not Found	High	High	Not Found	High	0.005168
351052	False	High	[R].TLFGLHLSQK.[R]		0.000836805	4.40677	1	1	5	P31939	P31939 [380-389]		0	114365207	0.853	1270	1545	1254	1526	0.988	0.69851871463202	0.785981917099785	0.288387030798616	0.970946586614795	0.662614955310411	0.800374614821312	755942743134638	920124597304451	595432851481038	602963564722849	2022-04-01	2014-04-01	40.33	23.39		High	High	Peak Found	High	Peak Found	Peak Found	Peak Found	High	High	Peak Found	Peak Found	Peak Found	High	0.005168
185323	False	High	[K].IGGILANELSVDEAALHAAVIAINEAVEK.[G]	1xDeamidated [N]	9.6909e-05	4.40677	1	1	4	Q13576	Q13576 [199-227]		0	293156734				0.010	0.010	0.010				0.00359058	0.00519074	0.00368845				545492118756097						Not Found	Not Found	Not Found	High	Not Found	Not Found	Not Found	Not Found	Not Found	High	High	Not Found	High	0.005168
185322	False	High	[K].IGGILANELSVDEAALHAAVIAINEAVEK.[G]		2.04333e-08	4.40677	1	1	14	Q13576	Q13576 [199-227]		0	293058333	1010	1132	0.865	0.939	1036	1198	0.891384787224556	0.960001158321671	0.999993653320168	0.733978015253137	0.96403769125931	0.958245819536542	721347116795024	542734316567566	637313606407814	359406232136596	57.40	56.46	43.96	112.70		High	High	High	High	High	High	High	High	High	Peak Found	Peak Found	High	High	0.005168
185321	False	High	[K].IGGILANELSVDEAALHAAVIAINEAIDRR.[I]	1xDeamidated [N7]	4.71068	4.40677	1	1	3	P46940	P46940 [202-231]		1	311567460	0.772	1490	1931	100000	100000	100000	0.492974465086007	0.576607159100582	0.0844961240345461	0.00359058	0.00519074	0.00368845	274656401147684	355965632556667	184302897610888			63.61				Not Found	Not Found	High	Not Found	High	High	Not Found	Not Found	Peak Found	Not Found	Not Found	Not Found	High	0.005168
185320	False	High	[K].IGGILANELSVDEAALHAAVIAINEAIDRR.[I]		6.23269e-06	4.40677	1	1	10	P46940	P46940 [202-231]		1	311469059	2493	1091	0.438	1488	0.811	1326	0.103182694629864	0.974961964579347	0.200151854661322	0.943914586028313	0.537769564189699	0.99927367730509	100980081030769	40510556496271	925625738574908	6978112453067	1990-07-01	87.72	1982-02-01	37.28		High	High	Not Found	High	Not Found	Peak Found	High	High	Not Found	High	High	High	High	0.005168
185319	False	High	[K].IGGILANELSVDEAALHAAVIAINEAIDR.[R]	1xDeamidated [N7]	5.68196e-07	4.40677	1	1	3	P46940	P46940 [202-230]		0	295957349																					NoneMonoisotopic	Not Found	Not Found	Not Found	Not Found	High	Not Found	Not Found	High	Not Found	High	Not Found	Not Found	High	0.005168
185318	False	High	[K].IGGILANELSVDEAALHAAVIAINEAIDR.[R]		1.15717e-09	4.40677	1	1	19	P46940	P46940 [202-230]		0	295858947	1558	1187	0.762	1344	0.776	1079	0.767500985693603	0.87837371347027	0.948997070656447	0.998408211495886	0.414254661371287	0.844123465768161	210237961014151	13497952765789	177052397483124	145737751867793	64.09	51.97	60.49	31.57		High	High	High	High	Peak Found	High	High	High	High	High	High	Not Found	High	0.005168
185503	False	High	[K].LGGSAVISLEGKPL.[-]		7.72857e-07	4.40677	1	2	127	P23528	P23528 [153-166]		0	134077839	0.983	0.976	1061	0.936	1002	0.944	0.854443740656009	0.968252148290731	0.839543251017625	0.698777208560627	0.939926042470659	0.765906036712912	106580788563056	108443136851054	10916669316325	104453642361653	20.54	1975-08-01	1961-08-01	14.83		High	High	High	High	High	High	High	High	High	High	High	High	High	0.005168
185525	False	High	[K].LGGSLADSYLDEGFLLDK.[K]		3.26268e-05	4.40677	1	2	7	P78371	P78371 [205-222]		0	191295385	100000	0.903	0.010	100000		100000	0.00435478	0.88954276310054	0.00428995	0.00359058		0.00368845	102678961046953		10943761258964		14.72		21.25			High	High	High	High	Not Found	High	High	High	Peak Found	Not Found	Not Found	Not Found	High	0.005168
185526	False	High	[K].LGGSLADSYLDEGFLLDKK.[I]		0.000178468	4.40677	1	2	8	P78371	P78371 [205-223]		1	204104881	1306	1228	1011	1279	0.881	1042	0.962244800798678	0.824321465507826	0.881078224862919	0.970946586614795	0.719119395428175	0.815501758215641	181585638906051	113237406047519	147930013322933	142024113961544	34.60	2025-02-22	19.31	44.84		Peak Found	Peak Found	High	High	High	Peak Found	High	Peak Found	High	High	High	Peak Found	High	0.005168
185543	False	High	[K].LGGSPTSLGTWGSWIGPDHDK.[F]		3.78041e-08	4.40677	1	1	11	P14314	P14314 [439-459]		0	216804071	1146	1367	1156	1719	1525	1258	0.958416772384367	0.424676089829728	0.655678752453942	0.847653720064909	0.34300530226847	0.978130159527866	459460005606681	388393033102823	336201267116524	26734220204021	1992-05-01	19.67	14.79	1953-08-01		High	High	High	High	Not Found	High	High	High	Peak Found	Peak Found	High	Peak Found	High	0.005168
350941	False	High	[R].TLESVDPLGGLNTIDILTAIR.[N]		0.000237475	4.40677	1	2	12	O00429	O00429 [377-397]		0	221122309	1853	1183	0.616	3337	1743	2565	0.541282828335733	0.931326987675065	0.701261438650513	0.126653407178388	0.483084135141161	0.271591848833449	953609533119152	514663431776372	834980644661755	304932323265165	42.24	77.31	1966-07-01	16.13		High	High	High	High	High	High	High	High	High	Peak Found	Peak Found	Not Found	High	0.005168
185699	False	High	[R].LGHPEPNHVTEASELLR.[Y]		0.70991	4.40677	1	1	6	Q70J99	Q70J99 [67-83]		0	189897190	1269	0.926	0.729	1154	0.910	1239	0.974126962322154	0.933718940043918	0.895241154818862	0.92710549166653	0.773245361961872	0.977928035668289	640639111453307	504775290232787	658618800787318	53176288076307	34.40	27.86	2016-07-01	1962-09-01		Peak Found	High	High	Peak Found	Not Found	Peak Found	Peak Found	High	High	Peak Found	Peak Found	Peak Found	High	0.005168
185698	False	High	[K].LGHPEALSAGTGSPQPPSFTYAQQR.[E]	1xDeamidated [Q15]	0.00013977	4.40677	1	1	6	Q15942	Q15942 [296-320]		0	259825831																					NoneMonoisotopic	High	Not Found	High	Not Found	Not Found	Not Found	High	High	Not Found	High	High	Not Found	High	0.005168
185697	False	High	[K].LGHPEALSAGTGSPQPPSFTYAQQR.[E]		4.64095e-08	4.40677	1	1	44	Q15942	Q15942 [296-320]		0	259727429	0.817	1071	1287	0.833	1056	0.778	0.326329003747659	0.976409173109719	0.349696241912816	0.401353963751364	0.975836004058538	0.211484757869242	130152965202218	154877239689393	120386176869305	14056293	1946-07-01	2021-05-01	1997-07-01	2025-06-10		High	High	High	High	High	High	High	High	High	High	High	High	High	0.005168
350952	False	High	[R].TLETLLLPTANISDVDPAHAQHYQDVLYHAK.[S]		0.000624528	4.40677	1	1	1	Q13576	Q13576 [472-502]		0	347376996	0.010		100000		100000		0.00435478		0.00428995		0.00519074			608007979931857								Not Found	Not Found	Not Found	Not Found	Not Found	High	Not Found	Not Found	Not Found	Not Found	Not Found	Not Found	High	0.005168
185695	False	High	[K].LGHPDTLNQGEFKELVRK.[D]		0.000323215	4.40677	1	1	7	P06702	P06702 [26-43]		2	208111381	8827	1856	0.592	4151	0.631	1820	139983	0.0108174080154499	0.59372981054883	0.0268414585862646	0.259066743104486	0.674182216154217	254111449593472	287881823809293	136912113235817	612145544406089	1934-02-01	119.61	70.58	59.12		High	Peak Found	Not Found	Peak Found	Peak Found	Peak Found	High	High	Peak Found	Peak Found	Peak Found	Not Found	High	0.005168
185694	False	High	[K].LGHPDTLNQGEFKELVR.[K]		0.000580465	4.40677	1	1	6	P06702	P06702 [26-42]		1	195301885	3811	1261	0.343	100000	100000	100000	0.00375495067064418	0.696977488755291	0.0409330134001574	0.00359058	0.00519074	0.00368845	154905774400817	396560048364289	115480178543721		44.18	2025-06-16	38.91			High	High	Peak Found	Peak Found	Peak Found	Not Found	High	High	Peak Found	Not Found	Not Found	Not Found	High	0.005168
350963	False	High	[K].TLETVPLER.[K]		0.000497782	4.40677	1	1	36	P22626	P22626 [4-12]		0	105758880	1317	1036	0.793	1486	1157	1395	0.943115876776893	0.997671128035506	0.973240677733378	0.923875669106831	0.943386394054877	0.964913861841969	124509646826996	945514115287158	125893281430033	817332292909419	37.34	41.29	39.18	38.11		High	High	Peak Found	High	High	High	High	High	High	High	High	High	High	0.005168
186073	False	High	[R].LGLLGLPAPK.[N]		0.00029173	4.40677	1	2	15	Q99459	Q99459 [478-487]		0	97863463	1436	1167	0.845	1362	0.817	0.967	0.901873358874904	0.933718940043918	0.999993653320168	0.996563026360615	0.615071401474682	0.757842089181435	582034594491117	349044553076135	413191462560698	42738690229741	46.08	33.12	42.87	1981-01-01		High	High	Peak Found	High	High	Peak Found	High	High	High	High	High	Not Found	High	0.005168
185692	False	High	[K].LGHPDTLNQGEFK.[E]	1xDeamidated [N/Q]	0.0178809	4.40677	1	1	37	P06702	P06702 [26-38]		0	145670668	1847	2169	1153	1465	0.712	0.669	0.335104942737648	3.11753e+09	0.655678752453942	0.941353010001909	0.0398225533164659	0.0923126485528721	15689143818583	763003236803479	66160067169157	107109324306319	41.50	32.68	73.95	85.44		High	High	High	High	High	High	High	High	High	High	High	High	High	0.005168
185689	False	High	[K].IGHPAPNFK.[A]		0.000961529	4.40677	1	1	50	Q06830	Q06830 [8-16]		0	98053123	2327	1046	0.439	2505	1077	2291	0.0185509180317199	0.988428398102931	0.0358424223214971	0.103857555543799	0.989631631908796	0.155479905811625	331442110806228	144555310049222	329178189000842	117080092718661	48.53	54.94	47.78	43.21		High	High	Peak Found	High	High	High	High	High	High	High	High	High	High	0.005168
350965	False	High	[K].TLETYQQLFYLLQTNPLYLAK.[L]		0.329925	4.40677	1	1	2	Q13576	Q13576 [881-901]		0	256036975	0.841	0.807	0.960	3137	3731	3886	0.621516570612266	0.755622732218273	0.935247182025617	0.139987749840868	0.00185345224046913	0.0342386757604528	41850563530258	497654840125857	518344515304535	13339997227294	78.88					Peak Found	High	Not Found	Not Found	Not Found	Peak Found	Not Found	High	Not Found	Not Found	Peak Found	Not Found	High	0.005168
350966	False	High	[K].TLETYQQLFYLLQTNPLYLAK.[L]	1xDeamidated [Q7]	0.000193605	4.40677	1	1	1	Q13576	Q13576 [881-901]		0	256135377																					NoneMonoisotopic	Not Found	Not Found	Not Found	Not Found	Not Found	Not Found	Not Found	High	Not Found	Not Found	Not Found	Not Found	High	0.005168
185607	False	High	[R].IGGVQQDTILAEGLHFR.[I]		4.37334e-05	4.40677	1	2	7	Q99623	Q99623 [55-71]		0	185398682	1286	0.699	0.667	100000	100000	100000	0.971400881747249	0.23085624793828	0.81763456569475	0.00359058	0.00519074	0.00368845	535503176132579	516417589721914	773784268421865		74.72	79.18	36.61			High	High	High	Not Found	Peak Found	High	Peak Found	Not Found	High	Not Found	High	Not Found	High	0.005168
185577	False	High	[K].LGGTIDDCELVEGLVLTQK.[V]	1xCarbamidomethyl [C8]	3.66835e-05	4.40677	1	2	13	P50991	P50991 [214-232]		0	206005800	1033	0.711	0.731	4417	4254	6598	0.92824599983405	0.180162005930236	0.905887801710357	0.0313659240341611	0.000131941918123775	0.000168184058795693	843641718380774	808080281976755	140255266368587	20005323111143	1957-11-01	15.54	29.93	2025-11-09		High	High	High	High	High	High	High	High	High	High	Peak Found	Peak Found	High	0.005168
185568	False	High	[K].LGGTCVNVGCVPK.[K]	2xCarbamidomethyl [C5; C10]	0.00481944	4.40677	1	1	11	P00390	P00390 [98-110]		0	136067117	1296	0.996	0.714	1862	1214	1704	0.959483488979464	0.987019490168217	0.859890289302336	0.718238459149784	0.926967961129313	0.779648977120257	395926158444222	305412616017906	427797733317977	212670093643593	32.06	21.63	26.53	2025-05-19		High	Peak Found	High	Peak Found	Peak Found	High	High	High	High	High	High	High	High	0.005168
185546	False	High	[K].LGGSQEDQIKNAIDKLFVLFGAEILK.[K]		0.00135563	4.40677	1	1	3	P37837	P37837 [72-97]		2	284656622	0.987	0.931	0.943	1206	1222	1296	0.836470719373453	0.886097531273508	0.937398987192281	0.927898194003995	0.979816599029835	0.993517966241272	211781917154458	214605124361162	227522169514811	175593501316163	1961-02-01		1936-03-01	63.09		High	Peak Found	Not Found	High	Not Found	Not Found	Peak Found	High	Not Found	Peak Found	Not Found	Peak Found	High	0.005168
185544	False	High	[K].LGGSQEDQIK.[N]		8.97392	4.40677	1	1	21	P37837	P37837 [72-81]		0	107454258	1441	1075	0.746	1566	1110	1457	0.814908510441241	0.982044925146682	0.921612653018434	0.881752216275705	0.989631631908796	0.928189470796184	148406523974649	974113355763134	134749753966173	877823650615818	33.05	2025-08-25	31.28	28.60		High	High	High	High	High	Peak Found	High	High	Peak Found	Peak Found	High	High	High	0.005168
185691	False	High	[K].LGHPDTLNQGEFK.[E]		0.00721024	4.40677	1	1	156	P06702	P06702 [26-38]		0	145572267	1210	1153	1036	1267	1168	1127	0.958099408626048	0.783499282640292	0.874772010838749	0.99099634784774	0.899494455232171	0.974892406176305	345020317264856	285176214773568	271034941656884	227467949704316	34.17	20.31	34.99	50.67		High	High	High	High	High	High	High	High	High	High	High	High	High	0.005168
189028	False	High	[K].LHEEEIQELQAQIQEQHVQIDVDVSKPDLTAALR.[D]	2xDeamidated [Q]	4.95559e-16	4.40677	1	1	30	P08670	P08670 [237-270]		0	392498253	0.802	1036	1292	1522	1898	1470	0.525047491096712	0.999982067830603	0.62710903622682	0.930879357990353	0.207472469160518	0.94346662251969	827369436979977	103164072898022	79865681284907	543475877714075	92.44	42.70	71.68	13.62		High	High	High	High	High	High	High	High	High	High	High	Not Found	High	0.005168
350082	False	High	[K].TIASQHPNTR.[I]		9.58533	4.40677	1	1	9	P04839	P04839 [522-531]		0	112458070	1128	0.973	0.862	2225	1754	1878	0.973361647502531	0.963539965963832	0.996828866134264	0.480340663903805	0.171847919346597	0.661626314276189	204896795910529	181588173024613	210672561345733	920993307161767	2025-02-24	49.36	61.31	53.59		High	High	Peak Found	High	High	Peak Found	High	Peak Found	Peak Found	High	High	Peak Found	High	0.005168
189041	False	High	[R].IHEGCEEPATHNALAK.[I]	1xCarbamidomethyl [C5]	0.000149698	4.40677	1	2	17	Q00610	Q00610 [866-881]		0	177683336	1040	1000	0.962	2049	1646	1962	0.865792440365773	0.995810667847985	0.901733015086684	0.634014355807131	0.246904299860712	0.577906229546018	525394581627475	548007994211025	545903876864738	243474768516378	1950-10-01	19.70	1939-12-01	28.41		High	High	High	High	High	High	High	High	High	High	High	High	High	0.005168
348619	False	High	[K].THLPLALLPQTLLDQK.[V]		1.05727	4.40677	1	2	15	P50225	P50225 [107-122]		0	180105820	1285	1328	1073	1221	1132	0.953	0.971670068580386	0.616609207455741	0.832090210713703	0.958468297369298	0.98675231896023	0.784650029799013	112946758260937	653828059615701	850651652770654	563269398330489	43.41	66.85	52.74	62.24		High	High	High	High	High	High	High	High	High	High	High	High	High	0.005168
192277	False	High	[R].ILAQATSDLVNAIKADAEGESDLENSRK.[L]	1xDeamidated [Q4]	0.000181101	4.40677	1	2	2	Q9Y490	Q9Y490 [828-855]		2	295948546		0.010	0.010	0.010	0.010	0.494		0.00807141	0.00428995	0.00359058	0.00519074	0.033505259855346			815398398347883	165149756064253				35.60		Not Found	Not Found	Not Found	Not Found	Not Found	Not Found	Peak Found	Not Found	High	Peak Found	High	Not Found	High	0.005168
192276	False	High	[R].ILAQATSDLVNAIKADAEGESDLENSRK.[L]		1.13636e-05	4.40677	1	2	10	Q9Y490	Q9Y490 [828-855]		2	295850145	100000	0.993	0.010	1498	0.010	1508	0.00435478	0.992428539765537	0.00428995	0.953506400606663	0.00519074	0.918977648572708	244193141430537		245869034192257	1629932125	56.06					High	High	High	Not Found	High	High	Not Found	Not Found	High	High	Not Found	High	High	0.005168
192275	False	High	[R].ILAQATSDLVNAIKADAEGESDLENSR.[K]	1xDeamidated [N/Q]	1.1616e-06	4.40677	1	2	3	Q9Y490	Q9Y490 [828-854]		1	283139050																					NoneMonoisotopic	Not Found	Not Found	Not Found	Not Found	High	High	Not Found	High	Not Found	Not Found	Not Found	Not Found	High	0.005168
192274	False	High	[R].ILAQATSDLVNAIKADAEGESDLENSR.[K]		9.28899e-10	4.40677	1	2	13	Q9Y490	Q9Y490 [828-854]		1	283040648	2185	1040	0.467	4609	2403	4154	0.159076354272961	0.997671128035506	0.1989735631935	0.00974940060306993	0.0019598908350955	0.00535288937085751	27926484736697	167666068209655	231359233120302	639936259430685	38.41	30.70	42.02	22.97		High	Peak Found	High	Peak Found	High	High	High	High	High	Peak Found	High	Not Found	High	0.005168
192273	False	High	[R].ILAQATSDLVNAIK.[A]	1xDeamidated [N/Q]	0.00016301	4.40677	1	2	29	Q9Y490	Q9Y490 [828-841]		0	145782099	0.991	0.807	0.864	1162	1055	1635	0.825394702517129	0.512436446665007	0.987608168965988	0.905630106093125	0.979925634472346	0.887635500519715	143287671008975	130159579959343	201689697153729	123325961291608	37.26	43.94	49.61	0.41		High	High	High	High	High	High	High	High	High	High	High	High	High	0.005168
192272	False	High	[R].ILAQATSDLVNAIK.[A]		0.00131815	4.40677	1	2	130	Q9Y490	Q9Y490 [828-841]		0	145683697	1016	0.932	0.900	1218	1187	1312	0.90115049911754	0.871551827371659	0.999270818013741	0.98860942008428	0.866075974135866	0.900898345317398	74178585823289	730084643470113	811202213195464	614840645303395	2025-05-14	34.41	25.00	25.14		High	High	High	High	High	High	High	High	High	High	High	High	High	0.005168
192269	False	High	[K].LIAQACVSIFPDSGHFNVDNIR.[V]	1xCarbamidomethyl [C6]	2.72108e-11	4.40677	1	3	18	P50990	P50990 [182-203]		0	247322925	1075	1090	1112	1432	1086	1363	0.930619044536897	0.973357896357941	0.710474692833381	0.985604722140315	0.994219785301466	0.999045143360304	304451298870687	283098115440494	24563953174462	1789344	1976-11-01	28.67	2025-05-11	32.23		High	High	High	High	High	High	High	High	High	High	High	High	High	0.005168
192263	False	High	[K].LIAPVAEEEATVPNNK.[I]	1xDeamidated [N14]	0.00583045	4.40677	1	1	16	P07195	P07195 [8-23]		0	169587996	1570	1238	0.803	1838	1224	1524	0.714640487166508	0.788208653340965	0.978804723362559	0.759927247354704	0.949334104062981	0.878517289059003	150395192461029	100132383385694	12467519949422	818065926462966	13.23	1995-11-01	1992-07-01	29.95		High	High	High	High	High	High	High	High	High	Peak Found	High	Peak Found	High	0.005168
192262	False	High	[K].LIAPVAEEEATVPNNK.[I]		9.36774e-05	4.40677	1	1	46	P07195	P07195 [8-23]		0	169489594	1229	1032	0.835	1333	1090	1402	0.973466865921049	0.999982067830603	0.98416872598569	0.99575422404433	0.989631631908796	0.946209410314896	252233689394976	221587521397361	265274871389656	18926382.75	2025-11-15	19.43	13.32	21.66		High	High	High	High	High	High	High	High	High	High	High	High	High	0.005168
192260	False	High	[R].LLAPSDSPEWLSFDVTGVVR.[Q]		0.0186843	4.40677	1	2	11	P01137	P01137 [186-205]		0	218812846	3783	0.933	0.247	2294	0.469	2502	0.00161172808824933	0.90913069323325	0.000998735971635953	0.423580479573591	0.00769014734584732	0.217527249811583	245118656883481	647931187686887	262638801340653	104989844239276	2025-03-17	31.98	1958-05-01	52.22		Peak Found	High	High	High	Peak Found	High	High	High	High	High	High	High	High	0.005168
348625	False	High	[K].THIQDNHDGTYTVAYVPDVTGR.[Y]		3.58746e-13	4.40677	2	2	62	P21333; ENSBTAP00000030179	P21333 [1594-1615]; ENSBTAP00000030179 [1597-1618]		0	245915859	1289	1148	0.891	1855	1439	1687	0.914522731762336	0.802726298405675	0.991194103519851	0.525659206545397	0.348866706365382	0.688878376663101	305133591736352	255684091749376	303019932731597	1796729253125	19.67	23.50	23.42	41.96	NotUnique	High	High	High	High	High	High	High	High	High	High	High	High	High	0.005168
348626	False	High	[K].THIQDNHDGTYTVAYVPDVTGR.[Y]	1xDeamidated [N6]	6.77395e-07	4.40677	2	2	8	P21333; ENSBTAP00000030179	P21333 [1594-1615]; ENSBTAP00000030179 [1597-1618]		0	246014261	1395	1187	0.757	0.455	0.290	0.383	0.93069464410824	0.917536167371249	0.921388323325883	0.0403905462303096	1.11013e+08	0.00649926149115766	519972178593324	372801401059745	492271867565086	128492671878636	34.11	1970-03-01	61.86	120.90	NotUnique	Peak Found	Peak Found	Peak Found	Not Found	Peak Found	High	High	High	High	High	Not Found	High	High	0.005168
192180	False	High	[K].LLAITELLQQK.[Q]		0.000830708	4.40677	1	2	6	P20936	P20936 [1026-1036]		0	126977766	1125	1726	1468	100000	100000	100000	0.945949764011255	0.247193671872347	0.336507570213135	0.00359058	0.00519074	0.00368845	276651152283605	239679491742147	178780563011966		22.74	17.39	26.62			Not Found	Peak Found	High	Peak Found	High	High	Peak Found	High	Peak Found	Not Found	High	Not Found	High	0.005168
192176	False	High	[K].LIALSIDSVEDHLAWSK.[D]		6.18721e-06	4.40677	1	1	87	P30041	P30041 [68-84]		0	189700655	1631	1280	0.785	0.716	0.444	0.557	0.5309528438235	0.470764279582248	0.971617159223887	0.0835610572304737	4.12455e+06	0.0102903673725998	174484910965391	106979462735928	136333137478442	24488815703125	33.18	13.52	43.52	31.15		High	High	High	High	High	High	High	High	High	High	High	High	High	0.005168
192157	False	High	[K].LIAINANDPEASK.[F]		0.000313888	4.40677	1	1	1	Q9H2U2	Q9H2U2 [204-216]		0	135571652	1195	100000	100000	1644	1411	0.010	0.996400234198035	0.00807141	0.00428995	0.861543284860282	0.693999686740398	0.00368845	218152749367374	187222944278649		132681778564728	23.59	24.17				High	Peak Found	Peak Found	Peak Found	Peak Found	Peak Found	Not Found	Not Found	Not Found	Peak Found	Not Found	Not Found	High	0.005168
192155	False	High	[R].LLALLSLGEVGHHIDLSGQLELK.[S]		0.00105739	4.40677	1	1	1	ENSBTAP00000013112	ENSBTAP00000013112 [836-858]		0	245539189	100000	100000		100000			0.00435478	0.00807141		0.00359058			21617388400195				37.51					Not Found	High	Peak Found	Not Found	Not Found	Not Found	Not Found	Not Found	Not Found	Not Found	Not Found	Not Found	High	0.005168
192311	False	High	[R].ILAQITGTEHLK.[E]		0.00138567	4.40677	2	3	12	Q96HC4; ENSBTAP00000054445	Q96HC4 [285-296]; ENSBTAP00000054445 [98-109]		0	132376308	0.853	0.941	1103	0.959	1124	1020	0.567089722682126	0.931559403780026	0.761352894318994	0.714293359435712	0.993825330531775	0.81964904102628	128849290355808	15105249782746	13698425567495	1343510.25	2025-11-19	2028-04-01	21.42	1936-10-01	NotUnique	High	High	High	High	High	Peak Found	High	High	High	High	High	High	High	0.005168
192151	False	High	[R].LIALLEVLSQKK.[M]		0.623962	4.40677	2	2	17	P21333; ENSBTAP00000030179	P21333 [77-88]; ENSBTAP00000030179 [77-88]		1	135486681	1182	0.940	0.812	2875	2031	2501	0.996799459799035	0.936276421528624	0.979939522274886	0.234238734634626	0.286139921894445	0.321537694709558	668127072924062	565044422643895	846187914059886	387581727078227	50.77	31.17	36.96	45.67	NotUnique	High	High	High	High	High	High	High	High	High	Peak Found	High	High	High	0.005168
348617	False	High	[K].THLPGFVEQAEALK.[A]		0.435804	4.40677	1	1	68	P30044	P30044 [103-116]		0	153981657	1072	0.943	0.809	1094	1035	1058	0.927501191387579	0.900154755515442	0.97880851281307	0.847001876765468	0.952900691139375	0.812334113639339	885288717120434	825911517030286	102058090631914	970854628485277	2025-06-13	35.51	1977-06-01	46.33		High	High	High	High	High	High	High	High	High	High	High	High	High	0.005168
192357	False	High	[K].LLASANLEEVTMK.[Q]		2.78013	4.40677	1	2	2	P35659	P35659 [332-344]		0	141875594	100000	0.559	0.010	100000		100000	0.00435478	0.00365074416293218	0.00428995	0.00359058		0.00368845	884046745432943		158010136724844		2024-12-01					Peak Found	High	Not Found	Not Found	Not Found	Not Found	Not Found	High	Not Found	Not Found	Not Found	Not Found	High	0.005168
192457	False	High	[R].LLAVEACVNIAQLLPQEDLEALVMPTLR.[Q]	1xCarbamidomethyl [C7]; 1xDeamidated [Q12]	1.22406	4.40677	1	2	1	P30153	P30153 [222-249]		0	312066832																					NoQuanValues	Not Found	Not Found	Not Found	Not Found	Not Found	Not Found	Not Found	High	Not Found	Not Found	Not Found	Not Found	High	0.005168
192447	False	High	[K].LLAVAATAPPDAPNREEVFDER.[A]	1xDeamidated [N14]	0.000224137	4.40677	1	2	4	P18206	P18206 [608-629]		1	238219358	0.010		100000	0.010	0.588	0.010	0.00435478		0.00428995	0.00359058	0.000873694938225292	0.00368845		166962819045573		283797876440881				50.04		Not Found	Not Found	Not Found	Peak Found	Not Found	High	High	Not Found	High	High	Peak Found	Not Found	High	0.005168
192446	False	High	[K].LLAVAATAPPDAPNREEVFDER.[A]		4.56982e-05	4.40677	1	2	40	P18206	P18206 [608-629]		1	238120956	1721	1285	0.686	1858	0.992	1446	0.290192538543153	0.29366799985295	0.632406645350249	0.500760609355724	0.926276021994005	0.768313088911639	943041679510894	578665505024901	933911845748975	590287284188487	28.29	21.32	46.53	42.93		High	High	High	High	High	High	High	High	High	High	High	High	High	0.005168
192444	False	High	[K].LLAVAATAPPDAPNR.[E]		0.00188726	4.40677	1	2	20	P18206	P18206 [608-622]		0	147681690	1554	0.903	0.581	1626	1013	1761	0.75930984682653	0.773484739537315	0.511270789749952	0.901763259747625	0.936460469325049	0.757185277263529	304239183993997	246039782508272	32939644017043	1870856875	22.92	47.40	18.60	34.03		High	High	High	Peak Found	High	High	High	High	High	High	High	High	High	0.005168
192433	False	High	[K].ILATPPQEDAPSVDIANIR.[M]		4.05671e-07	4.40677	1	1	68	P29401	P29401 [284-302]		0	202007095	1422	1030	0.725	1570	1124	1478	0.736543093873414	0.996821855042539	0.796554803783532	0.825006530122838	0.991069887096854	0.902366420885591	337015705213732	236985841070405	327068239992727	210759911058862	43.10	44.28	37.75	35.35		High	High	High	High	High	High	High	High	High	High	High	High	High	0.005168
192424	False	High	[K].LIATFPDTLTYSAYR.[E]		0.0261698	4.40677	1	2	18	P23229	P23229 [739-753]		0	173189521	1126	1099	1032	1357	1271	1155	0.968802670897027	0.973040707765255	0.842547700108866	0.99575422404433	0.878362946073771	0.919515555915119	157059918375462	208468703860781	144248436417114	144140194915505	48.68	41.28	44.30	45.48		High	High	Peak Found	High	High	High	High	High	High	Peak Found	High	High	High	0.005168
192419	False	High	[K].LLATEQEDAAVAK.[S]		0.337255	4.40677	2	2	12	Q9P2E9; ENSBTAP00000053740	Q9P2E9 [708-720]; ENSBTAP00000053740 [850-862]		0	135871619	0.010	0.010	0.852	0.010	1590	1867	0.00435478	0.00807141	0.994136410640552	0.00359058	0.354348218038181	0.618296418082948		20395018904584	239469844842945	128249642217516				38.52	NotUnique	High	High	Not Found	High	High	Not Found	High	High	High	High	High	Peak Found	High	0.005168
192416	False	High	[K].IIATAVCHTDAYTLSGADPEGCFPVILGHEGAGIVESVGEGVTK.[L]	2xCarbamidomethyl [C7; C22]	1.19025e-14	4.40677	1	1	3	P11766	P11766 [39-82]		0	449819049	100000	0.757	0.010	100000		100000	0.00435478	0.309615613825809	0.00428995	0.00359058		0.00368845	114105928871243		15065304236228		1931-04-01		1948-11-01			High	Not Found	Peak Found	Not Found	Not Found	Not Found	High	High	Not Found	Not Found	Not Found	Not Found	High	0.005168
348565	False	High	[K].THIDTVINALK.[T]		0.000744392	4.40677	1	2	3	O95782	O95782 [368-378]		0	122469466	1734	100000	100000	100000	100000		0.630395266390041	0.00807141	0.00428995	0.00359058	0.00519074		1136438652847	647086177460805			1987-03-01	17.20				Not Found	Peak Found	Peak Found	High	Peak Found	High	Not Found	Not Found	High	Not Found	Not Found	Not Found	High	0.005168
348598	False	High	[K].THILLFLPK.[S]		0.000551483	4.40677	1	2	49	P07237	P07237 [255-263]		0	108167683	1285	1192	1021	1188	0.925	0.906	0.947228880476963	0.750236526604943	0.845241141308085	0.923184848903925	0.709648068994967	0.521988628795251	90023528565329	795547986317488	75523499815364	852152429441562	1940-12-01	1957-10-01	21.84	1958-10-01		High	High	High	High	High	High	High	High	High	High	High	High	High	0.005168
348608	False	High	[K].THINIVVIGHVDSGK.[S]		9.4366e-06	4.40677	2	5	140	ENSBTAP00000050667; ENSBTAP00000019318	ENSBTAP00000050667 [6-20]; ENSBTAP00000019318 [6-20]		0	158888057	1035	0.760	0.706	1090	1013	1335	0.8449564154665	0.105773661080274	0.747492822938392	0.791403995304346	0.882142594499829	0.974892406176305	199367095048615	224168700790181	359696542162185	26949436476039	59.88	57.00	39.67	48.36	NotUnique	High	High	High	High	High	High	High	High	High	High	High	High	High	0.005168
192393	False	High	[R].ILASPVELALVVMK.[D]		0.0107871	4.40677	1	1	5	Q9NYU2	Q9NYU2 [334-347]		0	148289640	100000	0.745	0.010	100000		100000	0.00435478	0.47648382638089	0.00428995	0.00359058		0.00368845	145036830221658		137641282840492		60.83		57.93			Not Found	High	Peak Found	Not Found	Not Found	Not Found	Peak Found	High	High	Not Found	Not Found	Not Found	High	0.005168
192388	False	High	[K].LIASMSSDSLR.[H]	1xOxidation [M5]	0.000224137	4.40677	1	1	4	P00488	P00488 [706-716]		0	119559871	2565	1910	0.654	3144	1052	1727	0.046112517911824	0.00566607802837127	0.757927113055995	0.128401617647766	0.971008196463043	0.778663790244679	256161608048306	998820495288625	13410845967235	81467251574651		2025-01-17	23.31	32.90		High	Not Found	Not Found	Peak Found	Peak Found	Peak Found	Peak Found	Peak Found	High	Not Found	Peak Found	High	High	0.005168
192387	False	High	[K].LIASMSSDSLR.[H]		0.59548	4.40677	1	1	16	P00488	P00488 [706-716]		0	117960380	1296	0.814	0.590	1228	0.881	1410	0.942239674834866	0.4508158245907	0.533411178444165	0.949122587880207	0.546589658578359	0.957486414197981	967572550810676	753970422897541	127861907599772	906685696885936	17.89	2025-02-23	1999-10-01	37.95		High	High	Peak Found	Peak Found	High	High	Not Found	High	High	Not Found	High	High	High	0.005168
192364	False	High	[K].LLASDAGLYR.[C]		0.000539508	4.40677	1	1	6	P13611	P13611 [120-129]		0	107858914	1309	1283	1018	1483	1133	0.961	0.956997936747845	0.588901456772229	0.837475578977665	0.972183028660868	0.989631631908796	0.702233050820079	28848228775698	220401547832438	238854789651478	1945116	19.90	2025-07-25	73.45	61.08		Not Found	High	High	Not Found	High	High	Peak Found	High	Peak Found	Peak Found	Peak Found	High	High	0.005168
192362	False	High	[K].LLASCSADMTIK.[L]	1xCarbamidomethyl [C5]	0.00195289	4.40677	1	2	1	P43034	P43034 [164-175]		0	130964903				0.010	0.010	0.010				0.00359058	0.00519074	0.00368845				1479162.5						Not Found	Not Found	Not Found	Not Found	Not Found	Not Found	Not Found	Not Found	Not Found	Not Found	Not Found	High	High	0.005168
348609	False	High	[K].THINIVVIGHVDSGK.[S]	1xDeamidated [N4]	0.000615456	4.40677	2	5	2	ENSBTAP00000050667; ENSBTAP00000019318	ENSBTAP00000050667 [6-20]; ENSBTAP00000019318 [6-20]		0	158986458																					NoQuanValues	Not Found	High	Not Found	High	Not Found	Not Found	Not Found	Not Found	Not Found	Not Found	Not Found	Not Found	High	0.005168
192356	False	High	[R].LLASAGQDNVVR.[I]		2.88382	4.40677	1	2	11	Q5JSH3	Q5JSH3 [525-536]		0	124268008	0.977	1007	1188	0.890	0.911	0.693	0.844993091376391	0.994054240447589	0.739831054526597	0.639042403519886	0.854971742938688	0.268488033699607	926590836918116	94864971570585	721972114528235	1041443057376	33.73	46.49	44.60			High	High	High	High	High	High	High	High	High	High	High	Not Found	High	0.005168
348529	False	High	[R].THHDGAITER.[L]		0.000836805	4.40677	1	1	22	P00746	P00746 [183-192]		0	113654431	1105	0.854	0.780	0.984	0.890	1161	0.962866373247727	0.788457599433709	0.94827633461004	0.812642841923054	0.742038357146658	0.940626278202543	568326707104255	514100726956058	670348970583942	57738306670239	22.84	2022-10-01	14.70	38.09		High	High	High	High	High	High	High	High	High	High	High	High	High	0.005168
192149	False	High	[R].LIALLEVLSQK.[HRK]		0.215734	4.40677	4	6	54	P21333; ENSBTAP00000030179; O75369; Q14315	P21333 [77-87]; ENSBTAP00000030179 [77-87]; O75369 [50-60]; Q14315 [70-80]		0	122677185	2085	1289	0.579	2923	1512	2066	0.0640477983785435	0.269785988332008	0.345883563918936	0.0273094266548973	0.165213112101195	0.274110155803504	350930536525213	148387995373524	272192750330547	148562232450693	40.60	40.13	23.58	33.54	NotUnique	High	High	High	High	High	High	High	High	High	High	High	High	High	0.005168
192144	False	High	[R].ILAIGLINEALDEGDAQK.[T]		1.76349e-05	4.40677	1	2	28	P46940	P46940 [539-556]		0	188301203	1608	1149	0.723	2357	1466	2112	0.701704525852586	0.877228873721208	0.884030259250276	0.409235082106239	0.499251443795578	0.471287237116646	678237787911296	421878557240422	607597565190152	287705053727729	55.06	49.28	52.79	1967-01-01		High	High	Peak Found	High	High	Peak Found	High	High	High	High	High	Peak Found	High	0.005168
191988	False	High	[R].LIAEGNKEELR.[K]		0.096831	4.40677	1	1	8	Q96G03	Q96G03 [38-48]		1	127169539	1322	0.967	0.693	1321	0.986	1446	0.945316390945682	0.968226516959929	0.818364558313022	0.998408211495886	0.916931618678323	0.932784915805727	142875751852259	102392369566113	147682333199462	108180815933798	28.75	26.29	22.62	21.29		High	High	Peak Found	High	Peak Found	Peak Found	High	High	Peak Found	High	High	High	High	0.005168
191981	False	High	[K].IIAEGANGPTTPEADK.[I]	1xDeamidated [N7]	0.00029173	4.40677	1	3	2	P00367	P00367 [400-415]		0	158477516	0.991	1916	1554	1329	1176	0.735	0.804175605786923	0.00216193827605958	0.142450088480268	0.990857737226145	0.954321871649866	0.372763911277373	373763816262131	321074106628964	206660288550339	281204277378275	74.42	51.10	66.84	26.71		Not Found	Peak Found	High	Peak Found	Peak Found	Peak Found	Peak Found	Peak Found	High	Not Found	Peak Found	Peak Found	High	0.005168
191980	False	High	[K].IIAEGANGPTTPEADK.[I]		0.000523797	4.40677	1	3	14	P00367	P00367 [400-415]		0	158379114	1385	0.938	0.689	1634	1273	1878	0.887335032924135	0.923896335763483	0.800066279143852	0.866573941885528	0.916767307823379	0.58784343090012	130683241309063	101773087705755	150220354690366	799752554205487	1966-10-01	18.43	1974-07-01			High	Peak Found	High	High	High	High	High	High	High	Not Found	High	High	High	0.005168
191967	False	High	[K].LLAEAPLVLEPEK.[Q]		6.45438	4.40677	1	1	1	Q9UHX3	Q9UHX3 [413-425]		0	142182501																					NoQuanValues	High	Not Found	Not Found	Not Found	Not Found	Not Found	Not Found	Not Found	Not Found	Not Found	Not Found	Not Found	High	0.005168
191965	False	High	[K].LLAEALNQVTQR.[A]		0.033235	4.40677	1	1	13	Q05655	Q05655 [286-297]		0	135576414	1209	0.886	0.733	1461	1209	1571	0.999879133875869	0.819345658979736	0.903118107754942	0.969920047291503	0.952320621160128	0.863543868808596	19906174092098	217874297991171	278656155590428	17732396638078	26.16	46.16	41.32	35.59		High	High	Peak Found	High	High	High	Peak Found	High	High	Peak Found	High	High	High	0.005168
191964	False	High	[K].LLAEALESQTLLGPLELVGSLLEQSAPWQER.[S]	1xDeamidated [Q9]	0.00106515	4.40677	1	1	1	P57764	P57764 [388-418]		0	339179953																					NoQuanValues	High	Not Found	Not Found	Not Found	Not Found	Not Found	Not Found	Not Found	Not Found	Not Found	Not Found	Not Found	High	0.005168
191963	False	High	[K].LLAEALESQTLLGPLELVGSLLEQSAPWQER.[S]		0.733059	4.40677	1	1	2	P57764	P57764 [388-418]		0	339081551	100000	100000		100000			0.00435478	0.00807141		0.00359058			812979218231829									Not Found	High	Not Found	Not Found	Not Found	Not Found	Not Found	High	Not Found	Not Found	Not Found	Not Found	High	0.005168
191962	False	High	[K].ILAEADGLSTNHWLIGTDK.[C]	1xDeamidated [N11]	0.000113438	4.40677	1	1	1	Q9UJ70	Q9UJ70 [26-44]		0	205503931																					NoneMonoisotopic	Not Found	Not Found	High	Not Found	Not Found	Not Found	Not Found	Not Found	Not Found	Not Found	Not Found	Not Found	High	0.005168
191961	False	High	[K].ILAEADGLSTNHWLIGTDK.[C]		1.23839e-07	4.40677	1	1	19	Q9UJ70	Q9UJ70 [26-44]		0	205405529	1091	0.818	0.750	1752	1251	1998	0.93069464410824	0.357570854169121	0.918576038880769	0.861586027300848	0.884135912651451	0.564604695748003	324058503738409	297151389732114	396209087867751	178178998306453	67.50	42.52	58.68	43.26		High	High	High	High	Peak Found	High	High	High	High	Not Found	High	High	High	0.005168
348679	False	High	[K].THMTHHPISDHEATLR.[C]		0.0876315	4.40677	2	2	7	P01893; P04439	P01893 [211-226]; P04439 [211-226]		0	188289769	0.889	0.592	0.607	0.984	0.979	1612	0.749717113807128	0.0274289497018874	0.580286452370342	0.77949853092761	0.912004389091893	0.831265726645799	821941665754512	924068186619787	152219298919949	944011941554514	71.83	1934-09-01	63.08	72.54	NotUnique	Peak Found	High	Peak Found	Peak Found	Peak Found	Peak Found	Peak Found	High	Peak Found	Peak Found	Peak Found	High	High	0.005168
348680	False	High	[K].THMTHHPISDHEATLR.[C]	1xOxidation [M3]	1.44706e-05	4.40677	2	2	5	P01893; P04439	P01893 [211-226]; P04439 [211-226]		0	189889260	2710	0.933	0.346	2326	1158	2745	0.0737219818520629	0.900154755515442	0.0395401384969416	0.463345005800673	0.991002655906811	0.173652166171713	120495821148445	444645968649707	12912990102919	6222554375	2025-01-31	59.69	38.71	42.49	NotUnique	High	High	Peak Found	Peak Found	Peak Found	Peak Found	High	High	High	Peak Found	Peak Found	Peak Found	High	0.005168
191949	False	High	[R].LLADPTGAFGKETDLLLDDSLVSIFGNR.[R]		0.0889247	4.40677	1	1	2	P30044	P30044 [149-176]		1	297755169	100000	1097	0.010	100000		100000	0.00435478	0.999982067830603	0.00428995	0.00359058		0.00368845	238450502697024		217383824806908							Not Found	Peak Found	Not Found	Not Found	Not Found	Not Found	High	Not Found	High	Not Found	Not Found	Not Found	High	0.005168
191948	False	High	[R].LLADPTGAFGK.[E]		1.60509	4.40677	1	1	44	P30044	P30044 [149-159]		0	108959389	1283	0.928	0.715	1519	1084	1637	0.960767540344617	0.909471107083406	0.876011261012035	0.905630106093125	0.997062142458229	0.791458236929966	116150340655437	938262741291251	131147096936851	8656192	13.63	2025-09-04	14.50	14.81		High	High	High	High	High	High	High	High	High	High	High	High	High	0.005168
191941	False	High	[R].LIADLGSTSITNLGFR.[D]		2.64118	4.40677	1	1	4	Q92520	Q92520 [164-179]		0	167791701	100000	2724	0.010	100000		100000	0.00435478	0.0014131676553531	0.00428995	0.00359058		0.00368845	791076668909858		285380428568675		1984-04-01		2025-08-10			High	High	High	Not Found	High	Not Found	Peak Found	Peak Found	Not Found	Not Found	Not Found	Not Found	High	0.005168
191938	False	High	[R].ILADLEDYLNELWEDK.[E]		0.000332615	4.40677	1	3	2	B5ME19	B5ME19 [109-124]		0	197896441	0.010	0.010	0.866		100000	100000	0.00435478	0.00807141	0.991194103519851		0.00519074	0.00368845		219140704947372	253067009055103			68.81	86.29			Not Found	Not Found	Not Found	Peak Found	High	Peak Found	Not Found	High	Peak Found	Not Found	Not Found	Not Found	High	0.005168
348685	False	High	[R].THNDIIHNENMR.[Q]		0.42516	4.40677	2	2	5	P15311; ENSBTAP00000013663	P15311 [548-559]; ENSBTAP00000013663 [543-554]		0	149369138	1041	0.869	0.860	0.884	0.849	0.987	0.905348298532129	0.738088558180609	0.999993653320168	0.617590697732329	0.660766972120054	0.771912321950433	12399076254214	119059419132778	138512752498915	14030180519135	53.42		47.70	1970-01-01	NotUnique	Peak Found	High	Not Found	Not Found	High	Not Found	Peak Found	Peak Found	High	Not Found	High	High	High	0.005168
191895	False	High	[R].ILAAILHLGNIEFVETEEGGLQK.[E]		0.000997328	4.40677	1	1	1	B0I1T2	B0I1T2 [275-297]		0	249435517																					NoQuanValues	Not Found	High	Not Found	Not Found	Not Found	Not Found	Not Found	Not Found	Not Found	Not Found	Not Found	Not Found	High	0.005168
191998	False	High	[K].IIAEKTKIPAVFK.[I]		3.67228	4.40677	1	1	20	ENSBTAP00000019538	ENSBTAP00000019538 [87-99]		2	145790901	0.663	0.634	0.911	0.521	0.697	0.808	0.179840686122619	0.0489233726204478	0.963679741544261	0.0806603945963758	0.153016608688557	0.51739967939948	86973832279552	157086173614307	137088349527321	230489281891859	39.57	2025-02-22	26.16	27.99		High	High	High	Peak Found	High	High	High	High	High	High	High	High	High	0.005168
192148	False	High	[K].LLALLEVLSGQK.[L]		0.000142347	4.40677	1	3	11	Q8NF91	Q8NF91 [63-74]		0	128379331	1278	2388	1326	1857	1453	1096	0.965486880189696	0.000329251778953199	0.497672767164176	0.721679263421251	0.669821665568826	0.879794541534197	914641735736848	715776505619922	539708226931253	492554295214	74.17	16.60	53.93			High	High	High	High	High	High	High	High	High	Not Found	Peak Found	Not Found	High	0.005168
192019	False	High	[R].LLAEPVPGIK.[A]		9.79826	4.40677	1	2	43	ENSBTAP00000052296	ENSBTAP00000052296 [15-24]		0	103664011	2109	1027	0.618	1865	0.857	1431	0.137146033315931	0.999982067830603	0.608719012793839	0.649134872617641	0.484860256946809	0.926286345392346	156862978027414	743763491755672	120409505363901	841231625978487	25.69	1930-07-01	29.25	1955-07-01		High	High	High	High	High	High	High	High	High	High	High	High	High	0.005168
192027	False	High	[R].LIAEQPPHLTPGIR.[E]		0.000497782	4.40677	1	1	1	P78330	P78330 [79-92]		0	154187984	100000	1362	0.010	100000		100000	0.00435478	0.776064309995069	0.00428995	0.00359058		0.00368845	293743955048057		215593821503489				1970-10-01			Not Found	High	Not Found	Not Found	Not Found	Not Found	Peak Found	Peak Found	Not Found	Not Found	Not Found	Not Found	High	0.005168
192141	False	High	[K].LLALGDSGVGK.[T]		0.000182589	4.40677	1	2	33	O00194	O00194 [12-22]		0	102959389	0.993	1004	0.951	1083	1090	1146	0.824089601719526	0.985025623142462	0.91423870470745	0.843294757062407	1	0.88109848159294	101388322312553	108123864525346	101029961689267	115879369941115	57.45	46.38	55.34	36.77		High	High	High	High	High	High	High	High	High	High	High	High	High	0.005168
192137	False	High	[K].ILAIELENLK.[S]		8.77891	4.40677	1	2	11	A0MZ66	A0MZ66 [160-169]		0	115569835	1339	0.878	0.767	1624	1211	1836	0.949699792566655	0.83325291319569	0.945435907348464	0.896411989542046	0.975010395382758	0.707520275893994	768877141061355	574297818344023	875520582418799	47686721066166	49.00	35.32	44.18	48.55		High	Peak Found	Peak Found	High	High	High	High	High	High	High	High	Peak Found	High	0.005168
192128	False	High	[R].ILALCMGNHELYMR.[R]	1xCarbamidomethyl [C5]; 1xOxidation [M]	6.13182	4.40677	2	4	3	P35241; P26038	P35241 [280-293]; P26038 [280-293]		0	173682808	100000	0.507	0.010	100000		100000	0.00435478	0.000618241463117577	0.00428995	0.00359058		0.00368845	102831227386004		202737370869843						NotUnique	Not Found	High	Not Found	Not Found	Not Found	Not Found	Not Found	High	Not Found	Not Found	Not Found	Not Found	High	0.005168
192127	False	High	[R].ILALCMGNHELYMR.[R]	1xCarbamidomethyl [C5]	0.000298008	4.40677	2	4	19	P35241; P26038	P35241 [280-293]; P26038 [280-293]		0	172083316	0.117	0.518	4708	0.069	0.701	0.142	0.00435478	0.007606916613985	8.86827e+07	65.428	0.0363390029857888	2545.67	711689547156174	726482814760486	14717423590596	10357345695344	110.32	20.68	109.94	1979-02-01	NotUnique	Peak Found	High	Peak Found	High	High	High	High	High	High	Peak Found	High	High	High	0.005168
192124	False	High	[K].ILALASFEVEK.[T]		0.31719	4.40677	1	1	34	Q8WZA0	Q8WZA0 [177-187]		0	121969327	0.854	1191	1362	0.943	1103	0.867	0.650408917116605	0.896053361624245	0.495807944329295	0.697149884136576	0.998859505847607	0.63249675169891	933481490979251	109246757193721	783901422411837	990009607749145	25.74	1992-03-01	2028-10-01	2025-11-08		High	High	High	High	High	High	High	High	High	High	High	High	High	0.005168
348627	False	High	[K].THIQDNHDGTYTVAYVPDVTGRYTILIKYGGDEIPFSPYR.[V]		2.15146	4.40677	2	2	1	P21333; ENSBTAP00000030179	P21333 [1594-1633]; ENSBTAP00000030179 [1597-1636]		2	457224702	100000	0.758	0.010	100000		100000	0.00435478	0.521289577691547	0.00428995	0.00359058		0.00368845	430934362876498		568585447471077						NotUnique	Not Found	Peak Found	Not Found	Not Found	Not Found	Not Found	Not Found	High	Not Found	Not Found	Not Found	Not Found	High	0.005168
192102	False	High	[K].LLAHQKPPK.[E]		0.000543471	4.40677	1	1	11	P17858	P17858 [387-395]		0	103163603	1182	0.871	0.906	1373	1123	1240	0.98401775939389	0.871011497028098	0.979722140766955	0.996563026360615	0.987578768991118	0.984424080484177	790434210336915	668668343917647	643358705740254	530821113125951	31.19	14.60	37.38	21.70		High	High	High	Peak Found	High	High	High	High	High	Peak Found	Peak Found	High	High	0.005168
192089	False	High	[R].LIAHAGSLLNLAK.[H]		0.00159192	4.40677	1	2	2	Q9Y2X3	Q9Y2X3 [298-310]		0	132079980	1542	1199	0.778	1113	0.722	0.928	0.851172822637104	0.93995053754946	0.962073008265994	0.876926040377515	0.334599809311168	0.681294695147616	467261105032433	303022607525886	389687492810359	419714071611773		18.68				Not Found	High	Not Found	Peak Found	Peak Found	Peak Found	Not Found	High	Not Found	Not Found	Peak Found	Not Found	High	0.005168
192075	False	High	[R].ILAGPAGDSNVVK.[L]		0.455383	4.40677	1	1	21	P04275	P04275 [1838-1850]		0	124068958	1266	1079	0.909	1810	1458	1677	0.968358614735823	0.971856081473409	0.965796541912409	0.766502854296765	0.374633187235231	0.790331430348842	634941976662244	610592629920051	632478348662747	337227114153227	33.30	32.05	20.84	48.44		High	High	High	Not Found	High	High	High	High	High	High	High	High	High	0.005168
348637	False	High	[K].THLSEVQAFFENQSEATFR.[L]		0.417067	4.40677	1	1	1	Q9UIQ6	Q9UIQ6 [978-996]		0	224105709		0.010	0.010	0.010	0.010	1384		0.00807141	0.00428995	0.00359058	0.00519074	0.98519434366535			298461456986575	215695964207684						Not Found	Not Found	Not Found	Not Found	Not Found	Not Found	Not Found	High	Not Found	Peak Found	Not Found	Not Found	High	0.005168
192059	False	High	[K].ILAGDKNYITMDELRR.[E]		0.0992515	4.40677	1	1	14	P12814	P12814 [835-850]		2	190800076	0.830	0.675	0.814	0.514	0.619	0.870	0.6149201654957	0.156058852163001	0.98066614511443	0.0507786452570424	0.040322636178741	0.602343997066393	796390480994121	959684490557748	117897053961485	139332299390418	16.36	18.44	50.46	69.46		High	High	High	High	High	Peak Found	High	High	High	Not Found	High	High	High	0.005168
192058	False	High	[K].ILAGDKNYITMDELR.[R]		0.000452607	4.40677	1	1	8	P12814	P12814 [835-849]		1	175189965	0.885	0.547	0.652	0.249	0.242	0.371	0.723055703593087	0.0155269078720549	0.77794303433833	0.000300813373847381	226385	0.00579160300134289	583115810658468	566612559755701	868735085624723	2338968	50.58	30.84	59.32			High	High	Not Found	Peak Found	High	Peak Found	High	High	High	Not Found	Not Found	High	High	0.005168
192049	False	High	[R].IIAFVGSPVEDNEK.[D]		1.52487	4.40677	1	3	6	P55036	P55036 [109-122]		0	151778460																					NoneMonoisotopic	High	High	Not Found	Not Found	Not Found	Not Found	High	High	Not Found	Not Found	Not Found	Not Found	High	0.005168
192044	False	High	[R].ILAFPCNQFGK.[Q]	1xCarbamidomethyl [C6]	0.62223	4.40677	1	1	13	P36969	P36969 [97-107]		0	129466125	1327	0.946	0.713	1143	1139	1209	0.939440504138581	0.942344878061521	0.854082431892852	0.912127487248438	0.989631631908796	0.948071214898667	235592649883992	127854710635012	22396047350627	112270940971251	43.45	21.77	34.60	40.03		High	High	High	High	High	Peak Found	High	High	Peak Found	High	High	High	High	0.005168
348638	False	High	[K].THLSLSHNPEQK.[G]		0.379187	4.40677	1	1	8	P11586	P11586 [867-878]		0	139070735	1355	1046	0.752	1286	0.949	1262	0.916955620708956	0.999982067830603	0.923576871930766	0.970427497027648	0.88734793379155	0.983314991955646	124797349534513	920803246553581	12243416772674	970359991113928	20.42	30.63	21.71	13.95		High	High	Peak Found	High	High	Peak Found	High	High	High	Peak Found	Peak Found	High	High	0.005168
192035	False	High	[K].LLAETVAPAVR.[G]		0.00159192	4.40677	1	2	13	Q9BSJ8	Q9BSJ8 [160-170]		0	113967828	0.710	1002	1378	2042	2878	2088	0.250384719452958	0.990730652598933	0.390263550687992	0.640224723204289	0.000618238921610667	0.482574612250415	116744812400096	164500808378546	119357293970023	571587.75	22.92		13.49			High	High	High	Not Found	Not Found	High	High	High	High	Not Found	Not Found	High	High	0.005168
192034	False	High	[K].LLAESVTEVEIFGK.[A]		1.71446	4.40677	1	2	3	Q14204	Q14204 [1716-1729]		0	153483630	100000	1066	0.010	100000		100000	0.00435478	0.999982067830603	0.00428995	0.00359058		0.00368845	360549231190644		441463101862921		46.76		48.79			Peak Found	Peak Found	Peak Found	Not Found	Not Found	Not Found	High	High	Peak Found	High	Not Found	Not Found	High	0.005168
192020	False	High	[R].LLAEPVPGIKAEPDESNAR.[Y]		0.000880757	4.40677	1	2	1	ENSBTAP00000052296	ENSBTAP00000052296 [15-33]		1	200605529																					NoQuanValues	Not Found	Not Found	High	Not Found	Not Found	Not Found	Not Found	Not Found	Not Found	Not Found	Not Found	Not Found	High	0.005168
192466	False	High	[K].LIAVIGDEDTVTGFLLGGIGELNK.[N]		0.000812869	4.40677	1	2	8	Q16864	Q16864 [7-30]		0	244432828	1778	1337	0.752	2090	1176	1564	0.630395266390041	0.705045876174556	0.94827633461004	0.635063991653169	0.994571164898117	0.916158890047487	578183716076986	325202594997212	432503182210545	276623660076764	17.57	22.39	40.64			High	High	Not Found	High	Not Found	High	High	High	Peak Found	Not Found	Peak Found	Not Found	High	0.005168
192467	False	High	[K].LIAVIGDEDTVTGFLLGGIGELNK.[N]	1xDeamidated [N23]	0.00188293	4.40677	1	2	2	Q16864	Q16864 [7-30]		0	244531230																					NoneMonoisotopic	Not Found	Not Found	Not Found	High	Not Found	Not Found	High	Not Found	Not Found	Not Found	Not Found	Not Found	High	0.005168
192480	False	High	[R].IIAVSFPAGCSEESYLHNLQEVTR.[M]	1xCarbamidomethyl [C10]	1.49412e-06	4.40677	2	2	2	Q68CZ2; ENSBTAP00000012722	Q68CZ2 [16-39]; ENSBTAP00000012722 [16-39]		0	272033484																					NoQuanValues	Not Found	High	Not Found	Not Found	Not Found	Not Found	Not Found	High	Not Found	Not Found	Not Found	Not Found	High	0.005168
348380	False	High	[R].TGYTLDVTTGQR.[K]		1.38E-06	4.40677	2	4	16	O43390; O60506	O43390 [134-145]; O60506 [131-142]		0	131165392	1654	1085	0.678	2116	1279	1887	0.637521333307516	0.97318313949496	0.799764340702939	0.563678225774661	0.838451040621704	0.625007947955904	712552760132907	441371210593486	656776697674626	344978919488605	1930-08-01	38.65	1986-12-01	19.20	NotUnique	High	High	Peak Found	High	High	Not Found	High	High	High	High	High	Not Found	High	0.005168
348385	False	High	[R].TGYVPSNYVER.[K]		0.00121491	4.40677	1	2	12	O43639	O43639 [48-58]		0	128462189	0.998	1063	1064	1101	0.983	1070	0.828188447090928	0.996749137843219	0.779323302997157	0.864117136974522	0.917111777239282	0.8367460364278	159015148332719	15927803951361	149643214360619	172916766266611	16.62	44.02	20.73	36.19		High	High	Peak Found	Peak Found	High	High	High	High	High	High	High	High	High	0.005168
192843	False	High	[R].LLDGEAALPAVVFLHGLFGSK.[T]		0.207977	4.40677	1	1	8	Q8NFV4	Q8NFV4 [59-79]		0	215419575	1671	1385	0.761	2110	1231	1524	0.728260446368574	0.756228838326513	0.931317057661321	0.584141957712079	0.966223885021743	0.868755378888532	259939551627691	133487696631886	187716245448269	123192172931535	38.93	47.92	27.44	35.60		High	Not Found	High	Peak Found	Peak Found	High	High	Not Found	High	Peak Found	Not Found	Peak Found	High	0.005168
192832	False	High	[K].LIDFSAQIAEGMAYIER.[K]		0.563151	4.40677	2	2	2	P07948; ENSBTAP00000026686	P07948 [344-360]; ENSBTAP00000026686 [344-360]		0	192696297	100000	0.994	0.010	100000		100000	0.00435478	0.994241188152119	0.00428995	0.00359058		0.00368845	615158768221072		619160452489488		17.91		1958-04-01		NotUnique	Peak Found	Peak Found	Peak Found	Not Found	Not Found	Not Found	Peak Found	High	High	Not Found	Not Found	Not Found	High	0.005168
192820	False	High	[R].LIDFLESGK.[T]		0.00118857	4.40677	1	2	13	Q92841	Q92841 [305-313]		0	102155644	1302	1059	0.881	1337	1112	1262	0.955925104183923	0.990428474651473	0.978490090700382	0.996563026360615	0.997062142458229	0.973255727554568	549668270644	422105222522672	519067846549046	411184714623004	16.44	1932-06-01	2015-12-01	2023-07-01		Peak Found	High	High	High	High	High	High	High	High	High	High	Peak Found	High	0.005168
192819	False	High	[R].LIDFLECGK.[T]	1xCarbamidomethyl [C7]	0.00116279	4.40677	1	1	11	ENSBTAP00000024514	ENSBTAP00000024514 [228-236]		0	109455506	1510	0.978	0.647	2188	1449	2238	0.781171867995376	0.973917479501535	0.71780042292013	0.525445647476039	0.71364445148899	0.362554180573182	150079313513879	993615341603731	153481653715394	685856333395893	2025-10-07	27.27	1931-01-01	54.35		High	High	Not Found	High	High	Not Found	High	Peak Found	Not Found	High	Peak Found	High	High	0.005168
192815	False	High	[K].LLDFGSLSNLQVTQPTVGMNFK.[T]	1xOxidation [M19]	5.99857	4.40677	1	2	2	P08708	P08708 [108-129]		0	242524317	1824	1012	0.554	100000	100000	100000	0.562038568894026	0.999310363564968	0.540008315141432	0.00359058	0.00519074	0.00368845	942511249364205	516629263390943	93174229460086		19.35		19.93			High	Peak Found	Not Found	Not Found	Peak Found	Not Found	Peak Found	High	Not Found	Not Found	Not Found	Not Found	High	0.005168
348389	False	High	[R].THAAGTPSEPSATVTIEELDPPPAPTLTVDR.[E]		3.28667e-05	4.40677	1	1	1	ENSBTAP00000012837	ENSBTAP00000012837 [189-219]		0	317058518	0.010	0.010	1676		100000	100000	0.00435478	0.00807141	0.256264970506062		0.00519074	0.00368845		691148064338765	412482547859626			21.61				Not Found	Not Found	Not Found	High	Not Found	Peak Found	Not Found	Peak Found	Not Found	Not Found	Not Found	Not Found	High	0.005168
192813	False	High	[K].LLDFGSLSNLQVTQPTVGMNFK.[T]		5.21932	4.40677	1	2	2	P08708	P08708 [108-129]		0	240924826	100000	0.938	0.010	100000		100000	0.00435478	0.953830256365469	0.00428995	0.00359058		0.00368845	106474504883437		113543405046674							Not Found	High	Not Found	Not Found	Not Found	Not Found	Not Found	High	Not Found	Not Found	Not Found	Not Found	High	0.005168
348413	False	High	[R].THASPADLCHYHSQESDGLVCLLK.[K]	2xCarbamidomethyl [C9; C21]	1.14598	4.40677	1	1	13	P43405	P43405 [81-104]		0	273826611	1248	1034	0.829	0.946	0.758	0.915	0.97415582488772	0.998645456887087	0.987250165933401	0.694851587796391	0.328318269068016	0.693011442422355	12894050326421	103322369845331	124707308138891	1363378875	2016-01-01	1973-03-01	18.54			High	High	Not Found	Peak Found	High	Not Found	High	High	High	Not Found	Not Found	High	High	0.005168
192796	False	High	[K].LIDEVIEDTR.[Y]		0.00145836	4.40677	1	1	1	Q9NZM1	Q9NZM1 [694-703]		0	120262631																					NoQuanValues	Not Found	Not Found	Not Found	Not Found	Not Found	Not Found	Not Found	High	Not Found	Not Found	Not Found	Not Found	High	0.005168
192795	False	High	[K].LLDEVFFSEK.[I]		0.000126609	4.40677	1	1	57	ENSBTAP00000019203	ENSBTAP00000019203 [55-64]		0	122663033	1340	0.999	0.793	1681	1076	1581	0.932754551395343	0.983699839657248	0.959411639492232	0.847117519583081	0.989961516857019	0.841863471065522	365869298294562	273089991839775	344281984744374	217707987176043	21.30	43.25	17.62	41.80		High	High	High	High	High	High	High	High	High	High	High	High	High	0.005168
192794	False	High	[R].ILDETQEAVEYQR.[Q]		0.00220106	4.40677	1	1	9	Q96FZ7	Q96FZ7 [126-138]		0	159377549	1244	1044	0.908	1463	1200	1369	0.98258680660142	0.997950103310398	0.980713108412558	0.964330822823829	0.958104781850108	0.967894020157206	117469395780199	944361893741407	104026742123362	786745192627241	13.30	21.21	15.25	1960-10-01		Peak Found	High	High	High	High	Peak Found	High	High	High	High	Not Found	High	High	0.005168
192788	False	High	[K].LLDENENLQEK.[E]		7.98166	4.40677	1	1	4	Q9NWQ8	Q9NWQ8 [264-274]		0	134466415																					NoQuanValues	High	High	Not Found	High	Not Found	Not Found	Not Found	High	Not Found	Not Found	Not Found	Not Found	High	0.005168
348414	False	High	[R].THASPADLCHYHSQESDGLVCLLK.[K]	2xCarbamidomethyl [C9; C21]; 1xDeamidated [Q14]	0.000385292	4.40677	1	1	2	P43405	P43405 [81-104]		0	273925013				0.010	0.010	0.010				0.00359058	0.00519074	0.00368845				1738428.75						Not Found	Not Found	Not Found	Not Found	Not Found	Not Found	High	Not Found	Not Found	Not Found	Not Found	High	High	0.005168
192776	False	High	[K].ILDELLQTCVDPEDCPVCEVAGR.[R]	3xCarbamidomethyl [C9; C15; C18]; 1xDeamidated [Q7]	0.149579	4.40677	1	1	2	P04275	P04275 [1182-1204]		0	268921538																					NoQuanValues	Not Found	Not Found	Not Found	Not Found	Not Found	Not Found	High	Not Found	Not Found	Not Found	Not Found	High	High	0.005168
192775	False	High	[K].ILDELLQTCVDPEDCPVCEVAGR.[R]	3xCarbamidomethyl [C9; C15; C18]	1.72516e-05	4.40677	1	1	15	P04275	P04275 [1182-1204]		0	268823136	0.711	0.997	1188	0.945	1048	0.913	0.296834751817866	0.988586861267436	0.669743121727438	0.71373231689092	0.973117015321394	0.639069465190899	912290353000365	128309504382161	108003611470286	122445659326342	49.79		52.86	33.13		High	High	High	Not Found	High	High	High	High	High	High	High	High	High	0.005168
192872	False	High	[K].LLDGWWVIR.[K]		0.000961529	4.40677	2	4	13	P14598; ENSBTAP00000004279	P14598 [259-267]; ENSBTAP00000004279 [259-267]		0	115764659	1128	1205	0.876	2878	2066	1763	0.954615129536612	0.834913051060464	0.993358107805827	0.20492147556212	0.112961094891727	0.729194717843901	150497834816732	133397121072829	152312053209916	645824626377934	85.51	18.41	94.00	87.81	NotUnique	High	High	High	High	High	Not Found	High	High	Peak Found	High	High	High	High	0.005168
192773	False	High	[K].LLDEIESLTLR.[L]		0.000100895	4.40677	1	1	1	O75154	O75154 [579-589]		0	130173111																					NoQuanValues	Not Found	Not Found	Not Found	Not Found	Not Found	Not Found	Not Found	Not Found	Not Found	Not Found	High	Not Found	High	0.005168
348339	False	High	[K].TGWEGSPLPR.[S]		0.000320858	4.40677	1	1	12	Q9Y6F6	Q9Y6F6 [329-338]		0	109955308	0.808	0.883	1006	0.961	1164	1156	0.509409299087545	0.807944625058779	0.855928559915768	0.715420076703014	0.975527941165431	0.920038061182898	188277383175898	161108674899389	17153683479362	148360879836649	23.82	29.52	19.00	28.50		High	High	Peak Found	High	High	High	High	High	High	High	High	High	High	0.005168
192892	False	High	[K].ILDKCNEIINWLDK.[N]	1xCarbamidomethyl [C5]; 1xDeamidated [N]	1.83128	4.40677	1	2	2	P11142	P11142 [570-583]		1	177490440																					NoQuanValues	Not Found	Not Found	Not Found	Not Found	Not Found	Not Found	Not Found	High	Not Found	High	Not Found	Not Found	High	0.005168
192949	False	High	[R].LLDLHQSWK.[T]		0.00173767	4.40677	1	1	4	P53609	P53609 [354-362]		0	113962077	1168	0.855	0.732	2596	2222	3036	0.977082668511845	0.884472239643362	0.903118107754942	0.342186244099835	0.150216127954751	0.161383235790709	435045976640754	37240035557136	508701657127441	167560904351805		18.47		1936-06-01		Not Found	Peak Found	Not Found	High	High	Not Found	High	High	Not Found	Not Found	Peak Found	Peak Found	High	0.005168
348147	False	High	[R].TGTYIGIDAMLEGLEAENK.[V]		0.000543471	4.40677	1	2	1	P08575	P08575 [860-878]		0	202498450																					NoQuanValues	Not Found	Not Found	Not Found	Not Found	Not Found	Not Found	Not Found	High	Not Found	Not Found	Not Found	Not Found	High	0.005168
348165	False	High	[K].TGVAVNKPAEFTVDAK.[H]		1.08542e-07	4.40677	1	1	77	P21333	P21333 [685-700]		0	164687481	1060	1107	1044	1527	1503	1424	0.947946098681861	0.908980339991816	0.862181299784191	0.818013988737709	0.170503371741791	0.790495585188064	979143089883357	923587124840672	884464327326933	831933120794459	18.17	28.93	21.18	25.90		High	High	High	High	High	High	High	High	High	High	High	High	High	0.005168
192943	False	High	[R].ILDLGITGPEGHVLSRPEEVEAEAVNR.[AS]		1.99892e-08	4.40677	1	2	21	Q16555	Q16555 [212-238]		0	290051122	1654	1014	0.653	2443	1454	2266	0.581563441845211	0.994241188152119	0.739831054526597	0.325583652972879	0.501054797681616	0.36572506900376	755947670535128	457081030846696	659742562453391	27095616553267	41.77	35.89	38.30	22.76		High	High	High	High	High	High	High	High	High	High	High	High	High	0.005168
348166	False	High	[K].TGVAVNKPAEFTVDAK.[H]	1xDeamidated [N6]	0.0193812	4.40677	1	1	4	P21333	P21333 [685-700]		0	164785883	1002	1194	1191	100000	100000	100000	0.882420366041799	0.91543270750988	0.709729143753781	0.00359058	0.00519074	0.00368845	632086268611596	630706801657845	529388490192191				46.49			Not Found	Peak Found	Not Found	Not Found	High	Not Found	Not Found	Peak Found	High	Not Found	Not Found	Not Found	High	0.005168
348187	False	High	[R].TGVELGKPTHFTVNAK.[A]		8.46148e-08	4.40677	1	1	117	P21333	P21333 [885-900]		0	169891735	1698	1508	0.892	1628	0.956	1080	0.315087611802794	0.016958249607435	0.994644203683713	0.724070465931738	0.853538253021992	0.915034387340881	753831257094119	442545269604777	499805836671034	462909190962611	1941-02-01	1983-08-01	1974-08-01	18.78		High	High	High	High	High	High	High	High	High	High	High	High	High	0.005168
192932	False	High	[R].LLDLENIQIPDAPPPIPK.[E]		0.000173466	4.40677	1	3	2	Q92556	Q92556 [698-715]		0	198311610																					NoQuanValues	Not Found	Not Found	Not Found	Not Found	Not Found	Not Found	Not Found	High	Not Found	Not Found	Not Found	Not Found	High	0.005168
192928	False	High	[K].IIDLEEAEDEIEDIQQEITVLSQCDSSYVTK.[Y]	1xCarbamidomethyl [C24]; 1xDeamidated [Q15]	0.777296	4.40677	1	2	2	Q9P289	Q9P289 [54-84]		0	361368369																					NoQuanValues	Not Found	High	Not Found	Not Found	Not Found	Not Found	Not Found	Not Found	Not Found	Not Found	High	Not Found	High	0.005168
192927	False	High	[K].IIDLEEAEDEIEDIQQEITVLSQCDSPYVTK.[Y]	1xCarbamidomethyl [C24]; 3xDeamidated [Q15; Q16; Q23]	0.70473	4.40677	2	2	1	Q9Y6E0; ENSBTAP00000026195	Q9Y6E0 [66-96]; ENSBTAP00000026195 [44-74]		0	362567246		0.010	0.010			100000		0.00807141	0.00428995			0.00368845			188277509566632						NotUnique	Not Found	Not Found	Not Found	Not Found	Not Found	Not Found	Not Found	High	Not Found	Not Found	Not Found	Not Found	High	0.005168
192926	False	High	[K].IIDLEEAEDEIEDIQQEITVLSQCDSPYVTK.[Y]	1xCarbamidomethyl [C24]; 1xDeamidated [Q]	1.39881e-06	4.40677	2	2	15	Q9Y6E0; ENSBTAP00000026195	Q9Y6E0 [66-96]; ENSBTAP00000026195 [44-74]		0	362370443	1019	1160	1165	1127	1065	0.971	0.876633609895798	0.994241188152119	0.710474692833381	0.875909619928994	0.975204187473398	0.75869694252179	20747261678931	208281400649158	178848889778637	184105087533627	2025-08-04	1980-07-01		1955-09-01	NotUnique	Peak Found	Not Found	High	High	Peak Found	High	High	High	High	Not Found	High	Peak Found	High	0.005168
192925	False	High	[K].IIDLEEAEDEIEDIQQEITVLSQCDSPYVTK.[Y]	1xCarbamidomethyl [C24]	3.94712e-05	4.40677	2	2	12	Q9Y6E0; ENSBTAP00000026195	Q9Y6E0 [66-96]; ENSBTAP00000026195 [44-74]		0	362272041	1785	1407	0.808	2089	1159	1498	0.573302559265648	0.495427299999889	0.97174259679302	0.612650973058987	0.998196994291738	0.926949281550007	102610843256556	371408536214535	729256597288953	2747173125	60.13	102.91	63.04	75.07	NotUnique	High	High	High	Not Found	High	Peak Found	High	High	Peak Found	Peak Found	Peak Found	High	High	0.005168
348188	False	High	[R].TGVELGKPTHFTVNAK.[A]	1xDeamidated [N14]	0.0292089	4.40677	1	1	11	P21333	P21333 [885-900]		0	169990136	1063	1056	1150	1717	1554	1499	0.896372093749444	0.994241188152119	0.65530267379233	0.889177534216271	0.291743146978405	0.914863549307341	525003094347254	493960448943105	497143312500175	331720445523858	44.11	27.28	2025-12-28	50.56		High	High	High	High	High	High	Peak Found	High	High	Peak Found	Peak Found	High	High	0.005168
192920	False	High	[K].LLDLDALRK.[A]		0.000520125	4.40677	1	1	2	P30622	P30622 [773-781]		1	105664117	0.819	100000	100000	100000	100000		0.581319785369438	0.00807141	0.00428995	0.00359058	0.00519074		287779562245657	351589156357798			40.08					High	High	Not Found	Peak Found	Not Found	Not Found	Not Found	Not Found	Not Found	Not Found	Not Found	Not Found	High	0.005168
348202	False	High	[K].TGVGYPQLSAVIECADSAHGLK.[G]	1xCarbamidomethyl [C14]	0.000309325	4.40677	1	2	1	P36959	P36959 [192-213]		0	227312306																					NoneMonoisotopic	Not Found	Not Found	Not Found	Not Found	Not Found	High	Not Found	Not Found	Not Found	Not Found	Not Found	Not Found	High	0.005168
348204	False	High	[K].TGVHHYSGNNIELGTACGK.[Y]	1xCarbamidomethyl [C17]	0.00109759	4.40677	1	1	17	ENSBTAP00000021651	ENSBTAP00000021651 [69-87]		0	201493995	1616	1335	0.687	1577	0.909	1357	0.661989651706765	0.461352503508556	0.815251267288509	0.922859511836863	0.670540448594743	0.997854246118374	599839968515314	308538472173952	449326012221934	317280804073263	37.89	38.12	49.62	26.25		High	High	Peak Found	High	High	High	High	High	Peak Found	High	High	Not Found	High	0.005168
192908	False	High	[K].LLDIACWIHHK.[Y]	1xCarbamidomethyl [C6]	0.011491	4.40677	1	1	17	P07339	P07339 [112-122]		0	140574090	1219	0.939	0.729	1355	1116	1526	0.999879133875869	0.922369062859774	0.903118107754942	0.984119854284344	0.996293873375948	0.907728556827894	458935212129838	376601911589204	51681441073685	338770038904977	67.46	30.23	59.58	1957-12-01		High	High	High	High	High	High	High	High	High	High	High	High	High	0.005168
192905	False	High	[K].ILDKVGINYWLAHK.[A]		1.19063e-06	4.40677	1	1	65	ENSBTAP00000007701	ENSBTAP00000007701 [114-127]		1	166994244	1151	0.593	0.381	1084	0.615	1617	0.992822943164488	6.4974e+09	0.00493067822285506	0.856597125358999	0.00193169572623458	0.615378975250175	346003766230465	192894963235143	506942252010774	313602515478137	55.28	55.42	33.52	27.16		High	High	High	High	High	High	High	High	High	High	High	High	High	0.005168
192891	False	High	[K].ILDKCNEIINWLDK.[N]	1xCarbamidomethyl [C5]	0.15702	4.40677	1	2	18	P11142	P11142 [570-583]		1	177392038	2294	1070	0.435	1575	0.687	1577	0.240884404030694	0.990264195000248	0.18834696728083	0.920935445235342	0.330438657652199	0.854091471731709	119779032993523	522149064807882	119942807306098	760524943486657	20.43		2025-06-29	14.31		High	High	High	Not Found	Not Found	High	High	Peak Found	High	High	High	High	High	0.005168
192771	False	High	[R].ILDEIEEHNIK.[I]		0.515767	4.40677	1	1	27	Q15019	Q15019 [199-209]		0	135270562	1634	0.951	0.582	1525	1061	1573	0.636036220654354	0.901150588245715	0.550472272048962	0.943957346720065	0.956025464651082	0.860624250931205	55394268209489	337387647163183	622839109318999	389136745495526	1998-11-01	2025-10-28	9.00	39.35		High	High	High	High	High	High	High	High	High	Not Found	High	High	High	0.005168
348416	False	High	[K].THAVLVALK.[R]		0.0020552	4.40677	1	2	14	P25786	P25786 [42-50]		0	95159858	1404	1128	0.841	2303	1652	1965	0.875406925863897	0.945928973119515	0.998813636145148	0.444835631169593	0.193885005668255	0.602106021264854	325608384716661	339395421338564	40370420462528	205497861482648	41.86	40.41	44.21	32.45		High	High	High	High	High	High	High	High	High	High	High	High	High	0.005168
192764	False	High	[R].LLDEEEATDNDLR.[A]		0.00684988	4.40677	1	2	11	Q8WUM4	Q8WUM4 [457-469]		0	153270747	1344	1085	0.771	1654	1271	1590	0.925652940474452	0.982269595630127	0.941741493022643	0.860030955487707	0.844493682609615	0.837410889872761	401137677513949	316597243254694	410824831293783	249038491339021	2029-11-01	2025-05-18	2025-10-11	1961-08-01		High	High	High	High	High	High	High	High	High	Peak Found	High	High	High	0.005168
192624	False	High	[K].ILCQEEQDAYR.[R]	1xCarbamidomethyl [C3]	2.60278	4.40677	1	3	1	P46736	P46736 [238-248]		0	142464745																					NoQuanValues	Not Found	High	Not Found	Not Found	Not Found	Not Found	Not Found	Not Found	Not Found	Not Found	Not Found	Not Found	High	0.005168
192622	False	High	[K].ILCQDNPSHNVFCSPVSISSALAMVLLGAK.[G]	2xCarbamidomethyl [C3; C13]; 1xOxidation [M24]	6.03638e-05	4.40677	1	1	1	P50453	P50453 [18-47]		0	324461630	100000	100000		100000			0.00435478	0.00807141		0.00359058			299142309195185									High	Not Found	Not Found	Not Found	Not Found	Not Found	Not Found	Not Found	Not Found	Not Found	Not Found	Not Found	High	0.005168
192621	False	High	[K].ILCQDNPSHNVFCSPVSISSALAMVLLGAK.[G]	2xCarbamidomethyl [C3; C13]; 1xDeamidated [N/Q]	0.000140148	4.40677	1	1	8	P50453	P50453 [18-47]		0	322960540	0.010	0.010	0.794		100000	100000	0.00435478	0.00807141	0.959701541304132		0.00519074	0.00368845		509133835920188	641375876275949							Not Found	High	High	Not Found	Peak Found	Not Found	High	Not Found	Not Found	Not Found	Not Found	High	High	0.005168
192620	False	High	[K].ILCQDNPSHNVFCSPVSISSALAMVLLGAK.[G]	2xCarbamidomethyl [C3; C13]	5.57354e-08	4.40677	1	1	5	P50453	P50453 [18-47]		0	322862139	2052	0.927	0.452	1437	0.657	1550	0.441052751020852	0.92656111418878	0.29314757271233	0.976517888249369	0.219305408245863	0.897022200426957	60303422287248	275661073529915	650315634901696	41962802141357	75.94	53.20	79.68	22.91		Not Found	Peak Found	High	High	Peak Found	Peak Found	Not Found	High	High	Not Found	Peak Found	High	High	0.005168
192618	False	High	[K].LICQATGFSPR.[Q]	1xCarbamidomethyl [C3]	0.000652554	4.40677	1	2	3	P01871	P01871 [132-142]		0	124963577	1859	0.808	0.539	100000	100000	100000	0.418887649327702	0.449410089586355	0.370743931477703	0.00359058	0.00519074	0.00368845	138347412248092	744080219261486	171283133355082			67.38	36.65			Not Found	High	Not Found	Peak Found	Peak Found	Peak Found	Peak Found	Not Found	High	Not Found	Not Found	Not Found	High	0.005168
348485	False	High	[K].THFSPSNIVLDFPSAGPGPWR.[G]		6.13182	4.40677	1	1	1	ENSBTAP00000018869	ENSBTAP00000018869 [534-554]		0	228213528	0.010		100000		100000		0.00435478		0.00428995		0.00519074			35826919304852								Not Found	Not Found	Not Found	High	Not Found	Not Found	Not Found	Not Found	Not Found	Not Found	Not Found	Not Found	High	0.005168
192587	False	High	[R].IICILSHPIK.[N]	1xCarbamidomethyl [C3]	0.000316194	4.40677	1	2	23	P31150	P31150 [300-309]		0	119370748	1973	0.975	0.494	2474	1254	2537	0.26381754715729	0.961586573713839	0.298775607576864	0.378831213506291	0.882131163651882	0.217923506847809	673050055393131	240714394320439	656428865436602	2691969.25	35.11	21.91	25.83	30.20		Peak Found	High	High	High	High	High	High	High	High	High	High	High	High	0.005168
348486	False	High	[K].THFSPSNIVLDFPSAGPGPWR.[G]	1xDeamidated [N7]	0.000420664	4.40677	1	1	1	ENSBTAP00000018869	ENSBTAP00000018869 [534-554]		0	228311929																					NoQuanValues	Not Found	Not Found	Not Found	Not Found	Not Found	Not Found	Not Found	Not Found	Not Found	Not Found	Not Found	High	High	0.005168
348495	False	High	[R].THGFDGLDLAWLYPGR.[R]		3.94712e-05	4.40677	1	1	15	P36222	P36222 [129-144]		0	181789694	2836	1263	0.430	3230	1139	2557	0.0479176284206552	0.609298882744645	0.130091237213576	0.141992367788778	0.99298311534927	0.246089840862809	332784148447803	897204945327407	21661838544289	903777370271577	44.49	59.42	59.49	52.14		High	High	High	High	High	Peak Found	High	High	High	Peak Found	High	High	High	0.005168
192560	False	High	[K].LLCGLLAER.[L]	1xCarbamidomethyl [C3]	8.15896	4.40677	1	1	80	P14174	P14174 [79-87]		0	104458703	1551	1072	0.692	2534	1400	2631	0.515407272899387	0.968553712294236	0.649951549759837	0.105803933191944	0.376298566105051	0.0196906695686796	667610552497921	430499266223425	622522364376919	236575626560505	2025-04-22	32.34	1973-11-01	39.84		High	High	High	High	High	High	High	High	High	High	High	High	High	0.005168
192539	False	High	[R].LLCETLLEPGCQLESLWVK.[S]	2xCarbamidomethyl [C3; C11]	0.023903	4.40677	1	1	9	P13489	P13489 [303-321]		0	228816650	2404	1118	0.462	3310	1397	2972	0.107253119586595	0.962098077103787	0.157629755602045	0.0977266467006476	0.651678402481282	0.123258951576319	4144154048688	125511952665491	352333220516897	111025760236787	28.42	32.19	28.98	33.14		High	High	High	High	High	High	Peak Found	High	High	High	Peak Found	Not Found	High	0.005168
192532	False	High	[K].ILCEELGAPANSAVNCVPLEDFGGHHPDPNLTYAADLVETMK.[ST]	2xCarbamidomethyl [C3; C16]; 1xDeamidated [N30]	0.000374174	4.40677	1	3	1	P36871	P36871 [236-277]		0	456612618																					NoQuanValues	Not Found	Not Found	Not Found	Not Found	Not Found	Not Found	Not Found	Not Found	Not Found	Not Found	Not Found	High	High	0.005168
192529	False	High	[R].LICDNTHITK.[V]	1xCarbamidomethyl [C3]	0.000760908	4.40677	1	2	28	ENSBTAP00000016986	ENSBTAP00000016986 [669-678]		0	121461978	1092	1191	1020	1128	1028	0.947	0.930945511463026	0.813358971576798	0.830121044880579	0.880570449487157	0.951041493771997	0.589725541532168	124869950485481	114317399627675	104820545400726	11066264.75	43.33	32.03	27.22	1951-04-01		High	High	High	High	High	High	High	High	High	High	High	High	High	0.005168
192528	False	High	[R].IICDNTGITTVSK.[N]	1xCarbamidomethyl [C3]	0.0421273	4.40677	1	1	20	P05164	P05164 [702-714]		0	142173046	1167	0.880	0.763	1162	0.996	1301	0.982315963305266	0.755359559300663	0.914454147361637	0.905906186382434	0.889900529593295	0.995835619648046	166020981670334	142319790394739	180543837099988	142904089403148	59.30	59.83	57.27	63.17		High	High	High	High	High	High	High	High	High	High	High	High	High	0.005168
192515	False	High	[K].LICCDILDVLDK.[H]	2xCarbamidomethyl [C3; C4]	0.0374687	4.40677	1	1	34	ENSBTAP00000007442	ENSBTAP00000007442 [95-106]		0	147674366	0.932	1064	1142	16283	17478	15304	0.691675445053372	0.984063920670286	0.634016317875206	2244.14	0.00519074	0.245449	263070959287065	282376163894633	247248524859449	161559726714604	1981-12-01	2025-03-06	1969-10-01	72.04		High	High	High	High	High	High	High	High	High	High	High	High	High	0.005168
348511	False	High	[R].THGSEIINDLQGR.[I]		0.0190994	4.40677	1	2	6	O75116	O75116 [635-647]		0	143972373	0.849	0.879	0.934	2138	2191	2346	0.549493378201713	0.796551247606931	0.95372955141031	0.591844523913847	0.0706228964158365	0.341228709141198	128276948490551	131441199805972	140738865213533	600019534990294	2025-07-19	43.26	1949-08-01			High	High	High	Not Found	Peak Found	High	High	Not Found	High	Peak Found	Not Found	Not Found	High	0.005168
192481	False	High	[R].IIAVSFPAGCSEESYLHNLQEVTR.[M]	1xCarbamidomethyl [C10]; 1xDeamidated [N18]	0.000567862	4.40677	2	2	1	Q68CZ2; ENSBTAP00000012722	Q68CZ2 [16-39]; ENSBTAP00000012722 [16-39]		0	272131886	100000	1092	0.010	100000		100000	0.00435478	0.981544469120278	0.00428995	0.00359058		0.00368845	626156387284977		573203212455384		45.44				NotUnique	High	Peak Found	Peak Found	Not Found	Not Found	Not Found	Peak Found	Not Found	Not Found	Not Found	Not Found	Not Found	High	0.005168
348445	False	High	[K].THEDIEAQIR.[E]		0.000203786	4.40677	1	2	13	O75533	O75533 [7-16]		0	121160149	0.653	0.987	1409	1299	1922	1385	0.130554679610494	0.978420598112187	0.241245413538141	0.984714531086852	0.0741424580063841	0.953892589477459	196974821248538	302310170022884	221322820992967	145014870261304	30.74	28.26	32.82	16.29		High	High	High	High	High	Peak Found	High	High	High	High	Peak Found	Not Found	High	0.005168
192667	False	High	[RK].ILDAAGANLK.[V]		0.000363377	4.40677	1	2	30	Q9UBQ7	Q9UBQ7 [67-76]		0	98556767	1259	1020	0.869	1314	1030	1337	0.98727020416265	0.998756927197657	0.995960003856077	0.991973937016486	0.957506802589948	0.974817261235885	144920290894998	123516830456873	142077749445397	886735754719544	17.87	2025-10-17	1964-10-01	20.95		High	Peak Found	High	High	High	High	High	High	High	High	High	High	High	0.005168
348438	False	High	[K].THEAQIQEMR.[Q]	1xOxidation [M9]	0.000408526	4.40677	1	1	22	P35579	P35579 [1182-1191]		0	125858446	1631	1379	0.839	1960	1192	1349	0.671385991114301	0.183183476216854	0.999993653320168	0.62359537211709	0.947527432195112	0.988327014448737	676433908936608	411623137482091	490668832818268	34520111996329	1967-08-01	2025-11-08	38.15	43.85		High	High	High	High	High	High	High	High	High	High	High	High	High	0.005168
348437	False	High	[K].THEAQIQEMR.[Q]		0.926678	4.40677	1	1	55	P35579	P35579 [1182-1191]		0	124258955	1177	0.797	0.551	1162	1115	2023	0.98437292286395	0.182168013819408	0.241649949184787	0.891834629334973	0.990343490616522	0.325620759408874	177101387646218	170042923009825	308369728020435	15245213355677	43.31	24.94	41.24	79.15		High	High	High	High	High	High	High	High	High	High	High	High	High	0.005168
192762	False	High	[R].IIDEDFELTER.[E]		0.00011261	4.40677	1	2	9	Q15746	Q15746 [1550-1560]		0	137966890	1751	0.979	0.542	100000	100000	100000	0.602197844644989	0.986698648764343	0.489835536033195	0.00359058	0.00519074	0.00368845	957503430576537	546877135342869	100835911372375		14.93		18.63			High	High	High	Not Found	High	Not Found	High	High	High	Not Found	Not Found	Not Found	High	0.005168
192755	False	High	[K].ILDDWGETCK.[G]	1xCarbamidomethyl [C9]	8.27935	4.40677	1	2	20	P55145	P55145 [143-152]		0	123655651	1430	0.889	0.642	1195	0.869	1344	0.874625599932752	0.723323755518471	0.723854423083495	0.912612357372144	0.449550248442967	0.999899555670797	626828734346971	438215418148043	704947446438126	524683938378765	1.00	18.39	2023-10-01	2025-02-27		High	High	High	Peak Found	High	High	High	High	High	High	High	High	High	0.005168
192754	False	High	[R].LLDDVSFHPCIR.[F]	1xCarbamidomethyl [C10]	3.14876	4.40677	1	1	4	ENSBTAP00000029169	ENSBTAP00000029169 [227-238]		0	147173621	3595	1020	0.284	100000	100000	100000	0.0151491629324039	0.999982067830603	0.0136562627019827	0.00359058	0.00519074	0.00368845	62199171520068	173003320659616	609928266346227		1977-11-01		37.66			Peak Found	High	Not Found	Not Found	Not Found	Peak Found	High	High	High	Not Found	Not Found	Not Found	High	0.005168
192751	False	High	[R].IIDDSEITKEDDALWPPPDR.[V]		0.0298578	4.40677	1	3	11	Q96A72	Q96A72 [65-84]		1	232512450	1222	1093	0.863	1388	1152	1270	0.998482931213573	0.988586861267436	0.997746882861723	0.992333525995242	0.980311416793938	0.998266843965431	171294366024907	134881498992794	156273126275843	112128563974601	29.89	28.66	32.40	37.99		High	High	High	High	High	Peak Found	High	High	High	High	Peak Found	High	High	0.005168
348418	False	High	[K].THCDCNVDWCLYEIYPELQIER.[F]	3xCarbamidomethyl [C3; C5; C10]	3.56243e-05	4.40677	1	2	7	Q7Z5R6	Q7Z5R6 [211-232]		0	291326406	1162	0.881	0.758	100000	100000	100000	0.985811101651491	0.882535795372222	0.928903794691883	0.00359058	0.00519074	0.00368845	602776848327333	518602556105685	684408158579638			1976-04-01	1998-01-01			High	Not Found	Not Found	Peak Found	High	Not Found	High	High	Not Found	Not Found	Not Found	Not Found	High	0.005168
192743	False	High	[K].LLDDNGNIAEELSILK.[W]		0.230435	4.40677	1	1	1	O60613	O60613 [133-148]		0	175693272	2102	0.900	0.428	100000	100000	100000	0.416714975329485	0.922369062859774	0.247523033436037	0.00359058	0.00519074	0.00368845	429081786762387	20410705141641	476578714009646		29.91	61.97				Peak Found	Not Found	High	Peak Found	Peak Found	Not Found	Peak Found	Not Found	Not Found	Not Found	Not Found	Not Found	High	0.005168
192739	False	High	[R].LIDDMVAQVLK.[S]		0.000113438	4.40677	2	2	3	ENSBTAP00000018741; P48735	ENSBTAP00000018741 [289-299]; P48735 [289-299]		0	124469189	0.506	0.578	1142	100000	100000	100000	0.0309972970949161	0.0313665290484218	0.805505969008714	0.00359058	0.00519074	0.00368845	466044181736139	920867943060805	80652479017644		47.85		30.86		NotUnique	Peak Found	High	Not Found	Not Found	Not Found	Peak Found	Not Found	Peak Found	High	Not Found	Not Found	Not Found	High	0.005168
192738	False	High	[R].LIDDMVAQAMK.[S]		0.49223	4.40677	2	2	3	O75874; ENSBTAP00000027348	O75874 [250-260]; ENSBTAP00000027348 [250-260]		0	123461701	100000	0.435	0.010	0.572	0.010	1314	0.00435478	0.000999785244850142	0.00428995	0.105750595674422	0.00519074	0.992447967243047	479684356311684		11024294411602	8390605625					NotUnique	Not Found	High	Not Found	Not Found	Not Found	Not Found	Not Found	High	Not Found	Not Found	Not Found	Peak Found	High	0.005168
191894	False	High	[K].LLAALLEDEGGSGRPLLQAAK.[G]	1xDeamidated [Q18]	0.00012895	4.40677	1	2	7	Q9Y490	Q9Y490 [593-613]		0	212317066	0.010		100000	0.010	1426	0.010	0.00435478		0.00428995	0.00359058	0.710583670327699	0.00368845		105336497467197		738449.5						Not Found	Not Found	Not Found	Not Found	High	High	Not Found	Not Found	High	Not Found	High	High	High	0.005168
348419	False	High	[K].THCDCNVDWCLYEIYPELQIER.[F]	3xCarbamidomethyl [C3; C5; C10]; 1xDeamidated [N6]	0.00793054	4.40677	1	2	2	Q7Z5R6	Q7Z5R6 [211-232]		0	291424808	0.651	1874	2880	100000	100000	100000	0.229734704307241	0.114149155338116	0.00367197786349202	0.00359058	0.00519074	0.00368845	319890408264849	491531791806018	170689834445363		20.61	46.59				Peak Found	Peak Found	Not Found	High	Peak Found	Not Found	Not Found	High	Not Found	Not Found	Not Found	Not Found	High	0.005168
192724	False	High	[R].ILDDDTIITTLENLKR.[E]		0.00264336	4.40677	1	2	2	Q14204	Q14204 [3760-3775]		1	187302768	100000	0.715	0.010	100000		100000	0.00435478	0.370395385219075	0.00428995	0.00359058		0.00368845	344089415350185		511414629925291		28.42		2016-10-01			Peak Found	Peak Found	Peak Found	Not Found	Not Found	Not Found	High	High	Not Found	Not Found	Not Found	Not Found	High	0.005168
192722	False	High	[R].ILDDDTIITTLENLK.[R]		0.0094291	4.40677	1	2	2	Q14204	Q14204 [3760-3774]		0	171692657		0.010	0.010			100000		0.00807141	0.00428995			0.00368845			439149267829425				21.91			High	Not Found	Not Found	Not Found	Not Found	Not Found	Not Found	High	Peak Found	Not Found	Not Found	Not Found	High	0.005168
192719	False	High	[K].LLDDAMAADKSDEWFAK.[H]		3.83726	4.40677	1	1	2	Q9HC38	Q9HC38 [289-305]		1	192589495				0.010	0.010	0.010				0.00359058	0.00519074	0.00368845				347481						Not Found	Not Found	Not Found	Not Found	Not Found	Not Found	Not Found	High	Not Found	Not Found	Not Found	High	High	0.005168
348436	False	High	[K].THEAEIVEGENHTYCIR.[F]	1xCarbamidomethyl [C15]; 1xDeamidated [N11]	0.000340005	4.40677	1	1	28	P21333	P21333 [2185-2201]		0	205891854	1062	0.977	0.920	1028	0.992	1011	0.885815880769388	0.970129463070123	0.947823911539852	0.725566559355836	0.902808585898028	0.711511786472542	408229511771577	393990716598728	401476561137759	397198104953069	16.94	36.68	1937-08-01	61.22		High	High	High	Peak Found	High	High	Peak Found	High	High	High	High	High	High	0.005168
192707	False	High	[K].ILDAVVAQEPLHR.[G]		6.31411	4.40677	1	2	6	Q15029	Q15029 [791-803]		0	146082199	1664	1060	0.634	1750	0.968	1525	0.711328614607275	0.996821855042539	0.715118391897149	0.810282873754527	0.90638555564767	0.913181607601968	108659180332398	653121479569182	102940769859943	674857915848558	33.04	55.52	43.96	36.93		Peak Found	High	High	Peak Found	Peak Found	Peak Found	High	High	High	Peak Found	Peak Found	High	High	0.005168
192702	False	High	[K].LLDAVDTYIPVPAR.[D]		0.135994	4.40677	1	1	18	P49411	P49411 [239-252]		0	154285262	0.912	0.993	0.902	1209	1466	1217	0.751587034507078	0.988988761865106	0.979669976099451	0.943575881826216	0.77657479769012	0.969380342870766	679884899745325	824689641657321	684540897466286	562380986877704	46.64	57.33	62.08	1991-01-01		High	Peak Found	High	High	High	High	High	High	High	High	High	High	High	0.005168
192698	False	High	[R].LLDAQLSTGGIVDPSK.[S]		0.00349168	4.40677	2	2	4	Q15149; ENSBTAP00000015828	Q15149 [3270-3285]; ENSBTAP00000015828 [3230-3245]		0	161387448	1284	0.928	0.711	1485	1292	1657	0.975577380363097	0.891622825486777	0.874790789265051	0.958760206663194	0.849793724690104	0.736259280229624	154599526687747	134478597942264	172528975982776	104096782628562	40.51	22.84	2025-06-27		NotUnique	Peak Found	Peak Found	Peak Found	High	Not Found	Peak Found	High	High	High	Not Found	Peak Found	Not Found	High	0.005168
192684	False	High	[R].LIDAGHSEAATIAEWK.[D]		0.880364	4.40677	2	2	3	P11277; ENSBTAP00000006213	P11277 [1757-1772]; ENSBTAP00000006213 [1761-1776]		0	171186498	0.563	0.727	1291	100000	100000	100000	0.0879160428581555	0.538498955509634	0.534901999700046	0.00359058	0.00519074	0.00368845	452240358023409	803241904373399	622044043659803				40.44		NotUnique	Not Found	High	Peak Found	Not Found	Not Found	Peak Found	Not Found	Peak Found	High	Not Found	Not Found	Not Found	High	0.005168
348435	False	High	[K].THEAEIVEGENHTYCIR.[F]	1xCarbamidomethyl [C15]	3.50671e-10	4.40677	1	1	104	P21333	P21333 [2185-2201]		0	205793453	0.992	1036	1074	1027	1075	1052	0.868941682126059	0.994241188152119	0.821499714816193	0.834920180753938	0.997062142458229	0.893846703537224	475923121635537	55168619787699	459281059116803	51299271.75	2025-02-20	26.64	14.80	15.94		High	High	High	High	High	High	High	High	High	High	High	High	High	0.005168
191893	False	High	[K].LLAALLEDEGGSGRPLLQAAK.[G]		5.55227e-12	4.40677	1	2	139	Q9Y490	Q9Y490 [593-613]		0	212218664	1033	1071	0.911	1447	1370	1466	0.921530791578199	0.970376319903746	0.996708041008985	0.885989815487389	0.411718571546279	0.744971618223207	589903030224065	570898892287433	626749203157579	427571328798439	19.75	27.87	20.67	25.80		High	High	High	High	High	High	High	High	High	High	High	High	High	0.005168
191871	False	High	[K].ILAAALTECHR.[K]	1xCarbamidomethyl [C9]	0.000476398	4.40677	1	2	3	P46060	P46060 [161-171]		0	125466232	1352	0.942	0.697	1420	1050	1508	0.927277759616483	0.937949916210177	0.858488013238814	0.983496687744765	0.952320621160128	0.947129526277016	720963639173453	533236770248813	765443324751585	507671245362504	0.56		53.84			Peak Found	High	Not Found	Peak Found	Not Found	Not Found	High	High	Peak Found	Peak Found	Not Found	Not Found	High	0.005168
191856	False	High	[K].IKYPENFFLLR.[G]		0.83402	4.40677	3	6	12	P62136; P36873; P62140	P62136 [112-122]; P36873 [112-122]; P62140 [111-121]		1	143980455	1266	0.938	0.727	1559	1180	1436	0.986258776828661	0.939116468356584	0.898936553894049	0.927704404587081	0.980480566324159	0.94346662251969	796392682753304	629038773436982	864855326920405	502306489122528	1998-05-01	31.35	14.25	20.22	NotUnique	High	High	High	High	High	Peak Found	Peak Found	High	High	High	High	High	High	0.005168
190073	False	High	[K].IHSEVVEDTEAVSAVQQLLDDER.[M]	1xDeamidated [Q16]	0.000163596	4.40677	1	1	1	Q96GA7	Q96GA7 [247-269]		0	258324205																					NoneMonoisotopic	Not Found	Not Found	Not Found	Not Found	Not Found	Not Found	Not Found	High	Not Found	Not Found	Not Found	Not Found	High	0.005168
349781	False	High	[R].TLAEINANR.[A]		0.000867969	4.40677	1	1	16	Q13409	Q13409 [617-625]		0	100153743	1260	1030	0.938	1444	1119	1360	0.974173592096587	0.999982067830603	0.939740468247387	0.973994391632551	0.992763784517102	0.993878363800205	664580757174364	503561350522579	697107767178185	435234936899426	73.31	68.23	71.09	23.46		High	High	High	High	High	High	High	High	High	High	High	Not Found	High	0.005168
189992	False	High	[R].LHQTGIVNAWTSGNYDK.[N]	1xDeamidated [N8]	0.00135563	4.40677	1	2	3	ENSBTAP00000004272	ENSBTAP00000004272 [151-167]		0	190491372	0.010		100000		100000		0.00435478		0.00428995		0.00519074			565605060365813								Not Found	Not Found	Not Found	High	High	Not Found	Not Found	Not Found	Not Found	Not Found	Not Found	High	High	0.005168
189991	False	High	[R].LHQTGIVNAWTSGNYDK.[N]		2.7315e-08	4.40677	1	2	21	ENSBTAP00000004272	ENSBTAP00000004272 [151-167]		0	190392970	0.010		100000	0.010	0.675	0.010	0.00435478		0.00428995	0.00359058	0.01096995660404	0.00368845		127465119964698		18722524703908		17.98		16.13		Not Found	Not Found	Not Found	High	High	High	Not Found	Not Found	Not Found	High	High	High	High	0.005168
349795	False	High	[R].TLAEQLEVGIAK.[H]		0.982599	4.40677	1	1	13	Q70J99	Q70J99 [762-773]		0	127172054	0.701	0.986	1355	1342	2331	1274	0.283282887640171	0.982269595630127	0.42692929684246	0.995649952502743	0.0256723723803445	0.971235672602249	750766532826659	130437760911767	712967430388946	559601014046758	58.22	51.46	56.17	2025-05-06		Peak Found	High	High	High	High	High	High	High	High	Not Found	High	High	High	0.005168
349800	False	High	[K].TLAESALQLLYTAK.[E]		0.00113022	4.40677	1	2	40	Q9Y490	Q9Y490 [1767-1780]		0	152185229	1399	1050	0.740	1678	1221	1627	0.747175424932277	0.988988761865106	0.780720602544772	0.677325886254199	0.79629586803104	0.551982760995454	589721071975313	409985387997189	5616811466319	387167130789111	29.39	27.89	26.78	27.54		High	High	High	High	High	High	High	High	High	High	High	High	High	0.005168
189913	False	High	[R].IHQIEYAMEAVK.[Q]		0.311148	4.40677	1	2	7	P25786	P25786 [19-30]		0	143173006	0.877	0.558	0.687	0.693	1120	1400	0.544693520216372	0.00116419203900227	0.828732207911402	0.181116636325145	0.9900786437879	0.976449028862477	316405096904084	514886731738527	643387827832467	459536679784483	96.45	49.66	45.93	1976-07-01		High	High	Not Found	Peak Found	Peak Found	Peak Found	High	High	Peak Found	Peak Found	Peak Found	High	High	0.005168
349801	False	High	[K].TLAESALQLLYTAK.[E]	1xDeamidated [Q8]	0.00292881	4.40677	1	2	6	Q9Y490	Q9Y490 [1767-1780]		0	152283630		0.010	0.010			100000		0.00807141	0.00428995			0.00368845			174804464996125							High	Not Found	High	Not Found	Not Found	High	Not Found	High	High	Not Found	Not Found	Not Found	High	0.005168
189868	False	High	[K].LHQEDNDYINASLIK.[M]		0.000547462	4.40677	1	2	6	P18031	P18031 [59-73]		0	177288135	0.675	0.783	1160	0.704	1044	0.899	0.309110853707211	0.623283908246988	0.755413040496725	0.401497455024591	0.979782250391485	0.701308121932184	433512365684049	64225730065779	5534843716148	615423875	1979-02-01	2023-05-01	1971-08-01			High	High	High	Peak Found	Not Found	High	Not Found	Peak Found	Peak Found	Not Found	High	High	High	0.005168
189847	False	High	[R].IHQAMVTSLNEDNESVTVEWIENGDTK.[G]	1xDeamidated [N]	0.00040259	4.40677	1	2	3	O00139	O00139 [24-50]		0	306041025																					NoneMonoisotopic	Not Found	Not Found	Not Found	Not Found	Not Found	Not Found	Not Found	Not Found	Not Found	Not Found	Not Found	High	High	0.005168
189846	False	High	[R].IHQAMVTSLNEDNESVTVEWIENGDTK.[G]		0.000619976	4.40677	1	2	2	O00139	O00139 [24-50]		0	305942623	0.010	0.010	0.726	0.010	0.366	0.503	0.00435478	0.00807141	0.89540063556978	0.00359058	0.000940954544402406	0.0790750761213582		374112067370458	515062173505664	10232216875			69.96			Not Found	Not Found	Not Found	Not Found	Not Found	Peak Found	Peak Found	High	Peak Found	Not Found	Not Found	High	High	0.005168
349802	False	High	[K].TLAESALQLLYTAKEAGGNPK.[Q]		5.1421e-09	4.40677	1	2	11	Q9Y490	Q9Y490 [1767-1787]		1	217516557	1179	0.667	0.651	0.826	0.649	1302	0.99708353121289	0.141098612808185	0.721780654125748	0.619108294978999	0.202902464970468	0.986058155456309	706465443658052	554986276486333	120687769564844	855550925175702	72.64	64.40	54.05	14.54		High	Peak Found	High	High	High	High	Not Found	High	High	High	Peak Found	High	High	0.005168
349803	False	High	[K].TLAESALQLLYTAKEAGGNPK.[Q]	1xDeamidated [Q8]	3.077e-07	4.40677	1	2	3	Q9Y490	Q9Y490 [1767-1787]		1	217614959																					NoneMonoisotopic	Not Found	Not Found	High	Not Found	Not Found	Not Found	Not Found	Not Found	High	Not Found	Not Found	Not Found	High	0.005168
189833	False	High	[R].LHPVILASIVDSYER.[R]		0.0135367	4.40677	1	2	26	O00303	O00303 [94-108]		0	171193775	1372	1094	0.803	1635	1050	1511	0.901680188946567	0.988586861267436	0.961726406654346	0.87109828805788	0.973117015321394	0.894203282644407	156351607315503	832075119073555	149592703064388	95605733620604	38.87	49.96	39.87	33.45		High	High	High	High	High	High	High	High	High	High	High	High	High	0.005168
349839	False	High	[K].TLAFTSVDLTNK.[A]		0.899923	4.40677	1	1	5	Q9NPJ3	Q9NPJ3 [112-123]		0	130969981	0.482	0.992	2624	0.625	1296	0.494	0.0474331991445974	0.989970011180321	0.00852305447682501	0.17050636333497	0.894828248949104	0.0884369590567358	505654328932485	104893448348176	399808251196385	809203114157358	41.04		34.63			High	Not Found	High	Not Found	Not Found	High	Peak Found	Peak Found	High	Peak Found	Not Found	Not Found	High	0.005168
189817	False	High	[R].IHPQQQPQEESSPQSDIPAPPSSK.[A]		2.72108e-11	4.40677	1	1	17	P19878	P19878 [301-324]		0	261225870	2360	1024	0.537	1277	0.991	1448	0.0986938495901738	0.996749137843219	0.40340338908665	0.96942618895511	0.925473236350205	0.945605214599301	317852071111214	248251342915143	36041565775268	24882482643569	81.79	68.69	65.62	26.58		High	High	High	High	High	High	High	High	High	High	High	High	High	0.005168
189784	False	High	[R].LHPFHVIR.[I]		0.00161534	4.40677	1	5	6	P27635	P27635 [91-98]		0	101859450	0.010	0.010	1898	0.010	0.650	0.349	0.00435478	0.00807141	0.0809601321422916	0.00359058	0.118922812460594	0.00307300153175963		126559498767681	679508355552688	194651423382517		22.56	2025-05-14	1968-09-01		Not Found	Not Found	Not Found	Peak Found	High	High	Not Found	High	High	High	Peak Found	High	High	0.005168
190074	False	High	[K].LHSFLGDDVFLR.[E]		0.000189398	4.40677	1	1	21	P06737	P06737 [522-533]		0	141874268	1404	1071	0.763	1808	1288	1688	0.902754385194078	0.996749137843219	0.951576766850366	0.780700837036318	0.846185544526837	0.757842089181435	20092699373789	143120909116555	187575747525601	111142476946652	19.93	16.14	1972-12-01	2025-03-17		High	High	High	High	High	High	High	High	High	High	High	High	High	0.005168
189777	False	High	[K].LHPEDFPEEDKK.[T]		0.0011129	4.40677	1	1	1	O95298	O95298 [95-106]		1	148370635	0.010		100000		100000		0.00435478		0.00428995		0.00519074			571441420158983								Not Found	Not Found	Not Found	Not Found	Not Found	High	Not Found	Not Found	Not Found	Not Found	Not Found	Not Found	High	0.005168
190123	False	High	[R].LHSLLGDYYQAIK.[V]		0.000161218	4.40677	1	2	15	Q9Y262	Q9Y262 [280-292]		0	152081075	1324	1378	0.940	2081	1545	1460	0.946614673687474	0.484639894190968	0.951506514822165	0.559046161902785	0.53666170828581	0.938909705289992	980166388388811	688925465993278	711398311168959	487168299144903	35.24	2025-05-20	1984-07-01	53.65		High	High	Peak Found	High	High	High	High	High	Peak Found	High	Peak Found	High	High	0.005168
190136	False	High	[R].LHSMKEGIHAQQK.[E]	1xOxidation [M4]	0.538938	4.40677	1	1	14	ENSBTAP00000010119	ENSBTAP00000010119 [135-147]		1	152277947	0.010		100000	0.010	0.593	0.010	0.00435478		0.00428995	0.00359058	0.0167420778561245	0.00368845		279139317031865		47070852258486		81.38		15.66		Not Found	Not Found	Not Found	High	High	Peak Found	Not Found	Not Found	Not Found	High	High	High	High	0.005168
190465	False	High	[R].IHVLEAQDLIAK.[D]		0.0017504	4.40677	1	2	22	Q9BSJ8	Q9BSJ8 [651-662]		0	134977873	1321	0.900	0.681	1409	1138	1804	0.947824157120895	0.892611630649115	0.80335818854059	0.979881098965457	0.998072668711622	0.706861065787983	103925863166605	78657114460037	115511574531303	737642316019798	2019-03-01	31.30	17.84	17.82		High	High	Not Found	High	Peak Found	High	High	High	High	High	High	High	High	0.005168
190463	False	High	[R].IHVIDHSGAR.[L]		0.493591	4.40677	1	2	15	Q99426	Q99426 [85-94]		0	110459087	1360	1024	0.776	1421	1019	1357	0.913733223856305	0.996749137843219	0.951374826120535	0.973994391632551	0.941226875624535	0.987254823656738	382207956247202	281054710198244	356282064196828	262640885698622	1985-08-01	2027-11-01	1948-05-01	13.23		High	High	High	High	Peak Found	High	High	High	High	High	High	High	High	0.005168
349460	False	High	[K].TKPVTGNLRPEEALQALTIYEGK.[F]	1xDeamidated [Q15]	0.000125685	4.40677	1	2	6	Q14204	Q14204 [1264-1286]		0	252935589		0.010	0.010			100000		0.00807141	0.00428995			0.00368845			107666946163645				63.24			High	High	Not Found	Not Found	Not Found	Not Found	High	High	High	High	Not Found	Not Found	High	0.005168
190442	False	High	[R].LHVENEDKK.[G]		0.000686841	4.40677	1	2	8	P48444	P48444 [315-323]		1	111157421	1292	0.932	0.697	1739	1483	2126	0.957361173523948	0.880368647114463	0.846031849270489	0.837756937295708	0.695631124275545	0.460201613923238	123949906689262	959384721012354	132983663788402	625010156047321	52.69	18.30	18.99	33.39		Peak Found	High	High	High	High	High	Peak Found	High	Peak Found	High	High	Peak Found	High	0.005168
349462	False	High	[K].TKPYIQVDIGGGQTK.[T]		0.000131208	4.40677	1	1	47	P11021	P11021 [124-138]		0	160486425	1278	0.954	0.747	1449	1134	1518	0.959160772198256	0.939116468356584	0.905172317762624	0.956686891058332	0.979845401491152	0.864406680061515	104561556199256	817133856878984	111346916539885	743365819986879	1997-10-01	1936-12-01	2025-11-06	1973-05-01		High	High	High	High	High	High	High	High	High	High	High	High	High	0.005168
190430	False	High	[K].LHVDPENFRLLGNVLVCVLAHHFGK.[E]	1xCarbamidomethyl [C17]	0.0086992	4.40677	1	1	7	P68871	P68871 [97-121]		1	288454030	100000	1841	0.010	100000		100000	0.00435478	0.128958760121243	0.00428995	0.00359058		0.00368845	757724888990253		411625847728591		30.80		60.19			High	High	High	Not Found	Not Found	Not Found	High	High	Peak Found	Not Found	Not Found	Not Found	High	0.005168
349633	False	High	[K].TKVEAFQTTISK.[Y]		2.12018	4.40677	1	3	17	Q9UL46	Q9UL46 [155-166]		1	135274201	0.888	0.922	3312	0.610	0.669	0.218	0.628469578273827	0.91543270750988	3.82684e+09	0.11399102106317	0.0195196310341878	4.04686e+08	808950260620565	864360152794234	260962517961753	119811214888478	70.39	32.23	97.81	24.55		High	High	High	Peak Found	High	High	High	High	High	High	High	Not Found	High	0.005168
190428	False	High	[K].LHVDPENFR.[LI]		0.00105739	4.40677	5	8	176	ENSBTAP00000050256; P02042; P68871; ENSBTAP00000043065; ENSBTAP00000005452	ENSBTAP00000050256 [95-103]; P02042 [97-105]; P68871 [97-105]; ENSBTAP00000043065 [97-105]; ENSBTAP00000005452 [97-105]		0	112656398	1350	1085	0.664	1388	0.920	1385	0.815309827882795	0.950468195510088	0.562828350001939	0.924081758830973	0.748994887058513	0.83438803764363	455732597687999	338373840727542	509230504582332	367760763301946	51.49	78.28	48.39	24.14	NotUnique	High	High	High	High	High	High	High	High	High	High	High	High	High	0.005168
190414	False	High	[R].LHTYLAGEAPTLADLAAVTALLLPFR.[Y]		7.79158e-10	4.40677	1	1	9	P26640	P26640 [148-173]		0	273752871	1263	1246	1083	1056	0.836	0.857	0.997161876411137	0.91543270750988	0.799676091242755	0.808659693454961	0.687028693316159	0.555052564688653	290005241109114	222264836492515	241272590548324	265929217837729	29.49	38.49	43.39	24.37		High	High	High	High	High	Peak Found	High	High	High	Peak Found	High	Not Found	High	0.005168
190232	False	High	[K].IHTEPQLSAALEYVR.[S]		0.0141449	4.40677	1	1	2	P47897	P47897 [81-95]		0	172691226	100000	0.744	0.010	100000		100000	0.00435478	0.306543504921585	0.00428995	0.00359058		0.00368845	152687809143144		205127438990938		31.64					Peak Found	High	Peak Found	Not Found	Not Found	Not Found	Not Found	High	Not Found	Not Found	Not Found	Not Found	High	0.005168
190222	False	High	[K].LHTDDELNWLDHGR.[T]		3.18568e-07	4.40677	1	2	113	Q9Y490	Q9Y490 [165-178]		0	172080377	0.836	0.878	1123	0.963	1157	1145	0.511787771267381	0.594253371647747	0.745944615493759	0.742684761850875	0.917111777239282	0.978130159527866	43778882462768	523951140938618	43167394972066	551849532284166	33.46	22.57	35.40	27.19		High	High	High	High	High	High	High	High	High	High	High	High	High	0.005168
190204	False	High	[R].IHSVLQGFIPLFQK.[F]		0.000132296	4.40677	1	1	3	Q8WWA1	Q8WWA1 [210-223]		0	162693662	1255	5340	4256	7814	6228	1463	0.975283055126749	549875	7.2166e+09	0.000605463257374709	2.59226e+08	0.898019612685848	907477984972523	723284534077601	169951948558789	11613065625			100.84			Not Found	Not Found	High	Not Found	Not Found	High	Peak Found	Peak Found	High	Not Found	Not Found	Peak Found	High	0.005168
349742	False	High	[K].TLADLQLEYLDLYLMHWPYAFER.[G]		0.0484175	4.40677	2	2	1	P14550; ENSBTAP00000000630	P14550 [98-120]; ENSBTAP00000000630 [98-120]		0	290043276																					NoQuanValues	Not Found	High	Not Found	Not Found	Not Found	Not Found	Not Found	Not Found	Not Found	Not Found	Not Found	Not Found	High	0.005168
190141	False	High	[R].LHSMKEGIHAQQKEPMIGVNQELAYFYPELFR.[Q]	2xOxidation [M4; M16]	1.79148	4.40677	1	1	1	ENSBTAP00000010119	ENSBTAP00000010119 [135-166]		2	383589346				0.010	0.010	0.010				0.00359058	0.00519074	0.00368845				194113366756996						Not Found	Not Found	Not Found	Not Found	Not Found	Not Found	Not Found	Not Found	Not Found	Not Found	High	Not Found	High	0.005168
190140	False	High	[R].LHSMKEGIHAQQKEPMIGVNQELAYFYPELFR.[Q]	1xDeamidated [N20]; 1xOxidation [M16]	0.000111789	4.40677	1	1	1	ENSBTAP00000010119	ENSBTAP00000010119 [135-166]		2	382088256				0.010	0.010	0.010				0.00359058	0.00519074	0.00368845				38477953125						Not Found	Not Found	Not Found	Not Found	Not Found	Not Found	Not Found	Not Found	Not Found	Not Found	Not Found	High	High	0.005168
349757	False	High	[K].TIAECLADELINAAK.[G]	1xCarbamidomethyl [C5]	0.00216906	4.40677	1	1	27	ENSBTAP00000021268	ENSBTAP00000021268 [168-182]		0	163183090	1222	0.412	0.452	1467	1303	2883	0.997161876411137	3.15168e+06	0.159451819212471	0.973671478593645	0.816491182334268	0.114243445278254	221084757050636	301848343854124	66775447913542	231625635114601	56.22	77.58	29.78	43.46		High	High	High	High	High	Peak Found	High	High	High	High	High	High	High	0.005168
190137	False	High	[R].LHSMKEGIHAQQKEPMIGVNQELAYFYPELFR.[Q]		1.23268e-08	4.40677	1	1	2	ENSBTAP00000010119	ENSBTAP00000010119 [135-166]		2	380390363																					NoQuanValues	Not Found	Not Found	Not Found	Not Found	Not Found	Not Found	Not Found	Not Found	Not Found	Not Found	Not Found	High	High	0.005168
190135	False	High	[R].LHSMKEGIHAQQK.[E]		0.0011048	4.40677	1	1	5	ENSBTAP00000010119	ENSBTAP00000010119 [135-147]		1	150678456	0.010		100000	0.010	0.209	0.010	0.00435478		0.00428995	0.00359058	172.583	0.00368845		405670819013465		194322980735179		62.17		113.35		Not Found	Not Found	Not Found	High	Peak Found	Peak Found	Not Found	Not Found	Not Found	Peak Found	High	High	High	0.005168
189771	False	High	[K].LHPDDVAGIQALYGK.[K]		0.000318517	4.40677	1	2	9	Q99542	Q99542 [243-257]		0	159683803	0.838	1585	2173	0.998	1191	0.548	0.468083799860958	0.0445715195564197	0.00968563696983477	0.742733407417541	0.961386214279089	0.0671260821637825	32147556448894	3836093625387	17654768562366	321999906544273	23.63	45.69	25.95	71.26		High	High	High	Peak Found	High	Peak Found	High	High	High	Peak Found	Peak Found	High	High	0.005168
189714	False	High	[K].LHNNQLISELESSVIK.[L]		0.500875	4.40677	1	1	1	Q5M775	Q5M775 [680-695]		0	182398615	100000	1553	0.010	1761	0.010	1110	0.00435478	0.528164691904718	0.00428995	0.800623293659245	0.00519074	0.940708859403634	238875410092979		15054491084556	135674296875	2017-09-01		15.80			Peak Found	Peak Found	Not Found	Not Found	Not Found	Not Found	High	Peak Found	Peak Found	Not Found	Not Found	Peak Found	High	0.005168
189711	False	High	[K].LHNMIVDLDNVVK.[K]		0.000197904	4.40677	1	1	1	Q16891	Q16891 [331-343]		0	150980937	100000	0.855	0.010	1100	0.010	1001	0.00435478	0.781779885833864	0.00428995	0.827129114356865	0.00519074	0.767280227191591	276385672369151		251598593285196	251271796875	38.57		34.19			Not Found	Peak Found	Peak Found	Not Found	Not Found	Not Found	Peak Found	High	Peak Found	Not Found	Not Found	Peak Found	High	0.005168
189250	False	High	[R].LHGQEGLFPGNYVEK.[I]		3.41294	4.40677	1	2	11	O00160	O00160 [1083-1097]		0	168784385	1649	1488	0.893	2068	1180	1294	0.647923830009403	0.146137101592952	0.964341156988998	0.58091934020647	0.962117640030301	0.984507463445196	34414802250563	234396208967732	262409199848345	175746192166887	19.59	53.14	46.74	30.78		High	High	Not Found	High	High	Peak Found	High	High	Peak Found	High	High	Peak Found	High	0.005168
350004	False	High	[R].TIAQDYGVLKADEGISFR.[G]		4.3297e-05	4.40677	2	2	7	ENSBTAP00000004751; Q06830	ENSBTAP00000004751 [111-128]; Q06830 [111-128]		1	198301818																					NoneMonoisotopic	Not Found	High	High	Not Found	High	Not Found	High	High	High	Not Found	Not Found	High	High	0.005168
189189	False	High	[K].IHGFDLAAINLQR.[C]		0.445486	4.40677	1	2	31	ENSBTAP00000016986	ENSBTAP00000016986 [545-557]		0	146780667	0.804	1082	1347	0.813	1012	0.751	0.42260435797079	0.984961164026721	0.337567863834159	0.489635866913632	0.936148508732724	0.265752774725643	489170287216439	608631783308894	451913474809618	601357474181778	49.01	28.42	32.62	1987-02-01		High	High	High	High	High	High	High	High	High	High	High	High	High	0.005168
189173	False	High	[K].LHGDCQDLQK.[Q]	1xCarbamidomethyl [C5]	0.00189671	4.40677	1	1	11	P04275	P04275 [555-564]		0	121356300	1842	0.960	0.521	1915	1039	2037	0.453484469019927	0.903212065347107	0.328736258751703	0.658263668270511	0.95905308307279	0.532271306033421	323342290002938	175545211664886	336908868672094	2379141.75	2025-05-26	64.14	2025-07-30	39.40		High	Peak Found	High	High	Peak Found	High	High	High	High	High	High	High	High	0.005168
189149	False	High	[R].IHFPLVTYAPIISAEK.[A]		0.0568831	4.40677	1	2	21	Q9NY65	Q9NY65 [265-280]		0	179901018	1533	1112	0.728	100000	100000	100000	0.81679136685998	0.975526498970382	0.906049218560856	0.00359058	0.00519074	0.00368845	831820994381737	54250157907732	748032480806835		53.36	41.30	33.42			High	High	High	High	High	High	High	Peak Found	High	Not Found	Not Found	High	High	0.005168
189148	False	High	[R].IHFPLATYAPVISAEK.[A]		0.00154862	4.40677	6	10	221	ENSBTAP00000038184; ENSBTAP00000041398; ENSBTAP00000001948; ENSBTAP00000016242; Q9BQE3; ENSBTAP00000003192	ENSBTAP00000038184 [265-280]; ENSBTAP00000041398 [265-280]; ENSBTAP00000001948 [265-280]; ENSBTAP00000016242 [265-280]; Q9BQE3 [265-280]; ENSBTAP00000003192 [265-280]		0	175696323	1130	0.772	0.704	1241	1176	1722	0.953115230077783	0.175184538285265	0.802785929829614	0.951930598602226	0.917664197145206	0.626675219306623	159301968585614	157220926588481	223219539509024	12835917265625	10.00	1982-10-01	18.30	1944-05-01	NotUnique	High	High	High	High	High	High	High	High	High	High	High	High	High	0.005168
350005	False	High	[R].TIAQDYGVLKADEGISFR.[G]	1xDeamidated [Q4]	0.0719075	4.40677	2	2	2	ENSBTAP00000004751; Q06830	ENSBTAP00000004751 [111-128]; Q06830 [111-128]		1	198400220																					NoQuanValues	Not Found	Not Found	Not Found	Not Found	Not Found	Not Found	Not Found	Not Found	Not Found	High	Not Found	High	High	0.005168
350015	False	High	[K].TIAQGNLSNTDVQAAK.[N]		0.0152198	4.40677	1	1	4	P22695	P22695 [360-375]		0	163083949																					NoQuanValues	Not Found	Not Found	High	Not Found	Not Found	High	Not Found	High	High	Not Found	Not Found	Not Found	High	0.005168
189121	False	High	[R].LHFFMPGFAPLTSR.[G]	1xOxidation [M5]	0.0142489	4.40677	4	10	35	Q9BUF5; ENSBTAP00000009158; ENSBTAP00000008372; ENSBTAP00000005346	Q9BUF5 [263-276]; ENSBTAP00000009158 [263-276]; ENSBTAP00000008372 [263-276]; ENSBTAP00000005346 [263-276]		0	163683044	1002	0.749	0.747	1668	1277	1873	0.859305137112938	0.282886278742403	0.913886957593658	0.853754260104102	0.858083558707298	0.616060426812593	223559822479	138045271085509	244435867568299	130508004002896	45.53	37.41	44.72	17.64	NotUnique	High	High	High	High	High	High	High	High	High	High	High	High	High	0.005168
189120	False	High	[R].LHFFMPGFAPLTSR.[G]		0.00973576	4.40677	4	10	32	Q9BUF5; ENSBTAP00000009158; ENSBTAP00000008372; ENSBTAP00000005346	Q9BUF5 [263-276]; ENSBTAP00000009158 [263-276]; ENSBTAP00000008372 [263-276]; ENSBTAP00000005346 [263-276]		0	162083553	0.522	0.900	1299	0.773	1431	0.859	0.0120089188237445	0.834071995162599	0.492057600789378	0.34542683659722	0.559125269795575	0.492998860730373	24476687424654	478723771809732	368428521961185	307156332484357	53.64	1991-08-01	48.69	53.49	NotUnique	High	High	High	High	High	High	High	High	High	High	High	High	High	0.005168
350028	False	High	[K].TLAQLNPESSLFIIASK.[T]		5.65129e-05	4.40677	1	1	45	P06744	P06744 [195-211]		0	183201639	1369	1051	0.713	1908	1311	1839	0.885574770976509	0.996749137843219	0.842808770487183	0.6979379088089	0.712609165436461	0.659427666457907	852011834329979	62231717754529	872946858196707	474781456724854	36.26	18.33	33.94	31.91		High	High	High	High	High	High	High	High	High	High	High	High	High	0.005168
189118	False	High	[R].LHFFMPGFAPLTAQGSQQYR.[A]		0.000983391	4.40677	1	2	18	Q9H4B7	Q9H4B7 [263-282]		0	229613317	0.880	0.946	1187	1307	1192	1252	0.696971689675688	0.937436493342898	0.683427862115512	0.990857737226145	0.979303393053769	0.985985821161664	981525007436019	893533728609943	103744912006106	749603347536258	40.37	73.36	52.80	114.40		Not Found	High	High	High	High	High	Not Found	High	High	High	Peak Found	High	High	0.005168
189102	False	High	[K].LHEWTKPENLDFIEVNVSLPR.[F]	1xDeamidated [N16]	0.000712428	4.40677	1	1	1	P30740	P30740 [255-275]		0	253730346																					NoneMonoisotopic	Not Found	Not Found	Not Found	Not Found	Not Found	Not Found	Not Found	High	Not Found	Not Found	Not Found	Not Found	High	0.005168
189101	False	High	[K].LHEWTKPENLDFIEVNVSLPR.[F]		2.81495e-10	4.40677	1	1	44	P30740	P30740 [255-275]		0	253631945	1051	0.978	0.919	1137	0.989	1162	0.866169127432895	0.966655557446478	0.941279978639386	0.856383605701775	0.848473599014015	0.91954643225974	18963792988179	180422144300568	193881958866127	16684842.5	29.56	14.52	26.84	13.90		High	High	High	High	High	High	High	High	High	High	High	High	High	0.005168
350029	False	High	[K].TLAQLNPESSLFIIASK.[T]	1xDeamidated [N6]	0.812217	4.40677	1	1	2	P06744	P06744 [195-211]		0	183300041																					NoQuanValues	Not Found	Not Found	Not Found	Not Found	Not Found	Not Found	Not Found	Not Found	High	Not Found	Not Found	High	High	0.005168
350031	False	High	[K].TIAQMIEDEQR.[TE]		4.22057	4.40677	1	5	2	O75410	O75410 [648-658]		0	133364164		0.010	0.010	0.010	0.010	0.592		0.00807141	0.00428995	0.00359058	0.00519074	0.189246077624521			469738911418648	793236125			44.86			Not Found	Not Found	Not Found	Not Found	Not Found	Not Found	Peak Found	High	Not Found	Not Found	Not Found	High	High	0.005168
350064	False	High	[R].TLASAGGPDNLVLLNPEK.[Y]		0.00574566	4.40677	1	1	5	P35611	P35611 [331-348]		0	180897525																					NoQuanValues	Not Found	Not Found	High	Not Found	Not Found	High	Not Found	High	High	High	Not Found	Not Found	High	0.005168
189263	False	High	[K].IHGQNVPFDAVVVDK.[S]		0.000783498	4.40677	1	2	8	O94985	O94985 [89-103]		0	163786458	2199	0.948	0.445	1504	0.680	1577	0.199691291204631	0.954022514686597	0.159606301257237	0.932702788552284	0.200465450532248	0.820299447012568	144904010105047	628834770739831	141280139844165	963508742894297	2025-01-11	1988-06-01	2025-02-10	14.93		High	High	High	Peak Found	High	Peak Found	Peak Found	High	High	Peak Found	Peak Found	High	High	0.005168
189336	False	High	[R].LHHVSSLAWLDEHTLVTTSHDASVK.[E]		1.96609e-10	4.40677	1	2	45	O75083	O75083 [576-600]		0	278341112	0.854	0.893	1046	0.663	0.776	0.742	0.533967277017359	0.764589844423633	0.813356885544758	0.158467172689983	0.159913632340836	0.212512164642628	649360785463615	760010078599996	726921784542569	979495285978091	1984-07-01	63.98	2026-12-01	2025-12-26		High	High	High	High	High	High	High	High	High	High	High	High	High	0.005168
189361	False	High	[K].LHKPPADSGVDLR.[E]		0.0992515	4.40677	1	1	14	O15427	O15427 [429-441]		0	140475939	1352	1144	0.817	1745	1139	1469	0.947436802295831	0.915244948885311	0.974657355598186	0.847117519583081	0.989823335941317	0.923932867369282	157339712577867	116366842985795	142358725904109	105028877372948	24.59	1934-10-01	21.96	23.46		High	High	High	High	High	High	High	High	High	High	High	High	High	0.005168
350003	False	High	[R].TIAQDYGVLK.[A]		0.000154288	4.40677	2	2	50	ENSBTAP00000004751; Q06830	ENSBTAP00000004751 [111-120]; Q06830 [111-120]		0	110760445	1336	1040	0.805	1176	0.924	1131	0.911159100826871	0.999852004515141	0.960163029613228	0.881752216275705	0.58716764953912	0.873960468354126	194262411788326	199193823152418	223108958455658	208972042040627	34.10	33.58	30.91	2025-01-31	NotUnique	High	High	High	High	High	High	High	High	High	High	High	High	High	0.005168
189691	False	High	[R].IHNLALNCCTQLADLYR.[N]	2xCarbamidomethyl [C8; C9]	0.000127539	4.40677	1	2	2	P53992	P53992 [824-840]		0	207501609	100000	1039	0.010	100000		100000	0.00435478	0.999982067830603	0.00428995	0.00359058		0.00368845	869863913479546		837475810660101		2025-10-08					High	High	Not Found	Not Found	Not Found	Not Found	Peak Found	Not Found	Not Found	Not Found	Not Found	Not Found	High	0.005168
349851	False	High	[K].TLAGDVHIVR.[G]		0.201972	4.40677	1	2	17	ENSBTAP00000011076	ENSBTAP00000011076 [54-63]		0	108061602	1295	1029	0.837	1655	1262	1485	0.959160772198256	0.998080972828365	0.992460829836084	0.847185499577452	0.871368787639955	0.905947461810794	321330794633828	248133774810489	348755694430212	234834918773164	28.96	2025-05-26	22.75	52.43		High	High	High	High	High	High	High	High	High	High	High	High	High	0.005168
189569	False	High	[K].LHIVQVVCK.[K]	1xCarbamidomethyl [C8]	0.00028331	4.40677	1	2	25	O00299	O00299 [184-192]		0	109563431	2213	1051	0.437	2653	1111	2523	0.0346332363831	0.982011567819917	0.0313918839546772	0.0621807033586948	0.988643585425488	0.0780486562664767	317384106517781	150047671795975	358537996864368	135033732269959	17.62	1941-11-01	16.60	16.24		High	High	High	High	High	High	High	High	High	High	Peak Found	High	High	0.005168
349919	False	High	[R].TIAIIAEGIPEALTR.[K]		0.00959418	4.40677	1	2	24	P53396	P53396 [593-607]		0	156790538	0.940	1102	1186	0.774	0.865	0.729	0.80692346487169	0.983699839657248	0.721546340035379	0.427398945282903	0.721805978892735	0.34303512380554	593581164866362	631436289657725	538793348856708	766541978867455	1964-12-01	26.79	28.98	41.70		High	High	High	High	High	High	High	High	High	High	High	Peak Found	High	0.005168
189542	False	High	[R].LHLSGIDANPNALFPPVEFPAPR.[G]		3.83726	4.40677	1	1	4	P49327	P49327 [803-825]		0	247230340	0.886	0.905	1021	3791	4278	4189	0.711328614607275	0.871551827371659	0.89540063556978	0.0723714635341593	0.00012094092977869	0.0182924179687879	70741411275356	798235267153893	781760095280778	18660896875	18.76					High	Peak Found	Peak Found	High	Not Found	Not Found	Not Found	High	Not Found	Not Found	Not Found	Peak Found	High	0.005168
189531	False	High	[K].LHLQSTDYGNFLANEASPLTVSVIDDR.[L]		4.48618e-09	4.40677	1	1	3	ENSBTAP00000019346	ENSBTAP00000019346 [47-73]		0	297547450	100000	1097	0.010	100000		100000	0.00435478	0.987019490168217	0.00428995	0.00359058		0.00368845	570740619171193		520100053928829		1998-03-01		2025-06-24			Peak Found	High	Not Found	Not Found	Not Found	Not Found	High	High	Not Found	Not Found	Not Found	Not Found	High	0.005168
189484	False	High	[K].IHLISTQSTIPYVLR.[I]		8.27935	4.40677	1	2	4	ENSBTAP00000008877	ENSBTAP00000008877 [257-271]		0	174100068	0.010		100000	0.010	0.884	0.010	0.00435478		0.00428995	0.00359058	0.775147680797198	0.00368845		625156678758287		707424875		17.85				Not Found	Not Found	Not Found	Not Found	High	High	Not Found	Not Found	Not Found	Not Found	High	High	High	0.005168
189483	False	High	[K].IHLISTQSAIPYALRVELEDWNGR.[T]	1xDeamidated [Q7]	0.000232494	4.40677	1	1	1	P02679	P02679 [259-282]		1	278245225																					NoneMonoisotopic	Not Found	High	Not Found	Not Found	Not Found	Not Found	Not Found	Not Found	Not Found	Not Found	Not Found	Not Found	High	0.005168
190490	False	High	[K].IHVSDQELQSANASVDDSR.[L]		4.78807e-06	4.40677	1	2	14	P22314	P22314 [807-825]		0	207096866	1571	1003	0.639	1592	1014	1587	0.776155906459589	0.994241188152119	0.694215512182904	0.917745555133643	0.94020407233581	0.882366844458217	257213073247837	163771754925312	256391289950812	1615352.75	39.00	31.38	24.98	2015-10-01		High	High	High	High	High	High	High	High	High	High	High	High	High	0.005168
189482	False	High	[K].IHLISTQSAIPYALRVELEDWNGR.[T]		0.011491	4.40677	1	1	4	P02679	P02679 [259-282]		1	278146824	100000	0.827	0.010	1155	0.010	1483	0.00435478	0.650473571423643	0.00428995	0.932678468725499	0.00519074	0.93509595024603	778523801901598		99930520233639	6738121875	20.80		16.58			High	Peak Found	High	Not Found	Not Found	Not Found	High	High	Peak Found	Not Found	Not Found	Peak Found	High	0.005168
189480	False	High	[K].IHLISTQSAIPYALR.[V]		0.000261198	4.40677	1	1	90	P02679	P02679 [259-273]		0	168295882	1231	1145	0.885	1156	1036	1307	0.98344244033537	0.84334834881217	0.984795839218375	0.880805453744171	0.927514672334712	0.999899555670797	25203467873646	204753106984568	285005185084786	21798130275215	27.18	45.80	23.78	49.79		High	High	High	High	High	High	High	High	High	High	High	High	High	0.005168
189471	False	High	[K].LHIIEVGTPPTGNQPFPK.[K]		0.46083	4.40677	1	2	24	Q00610	Q00610 [228-245]		0	194505417	1168	1031	0.868	1440	1182	1397	0.980747056726208	0.999982067830603	0.986971676227656	0.992676000315828	0.966223885021743	0.985139048307476	516822237319194	442601888332672	50975690338865	2696501.75	23.74	34.79	20.59	68.33		High	High	High	High	High	High	High	High	High	High	High	High	High	0.005168
189463	False	High	[K].LHLGTTQNSLTEADFR.[ED]		0.000273127	4.40677	1	2	2	O75351	O75351 [312-327]		0	180290315	1449	1247	0.861	1563	1079	1253	0.870435483876756	0.825746890570703	0.995580347985505	0.901874445570444	0.9900786437879	0.986562412978677	962094881841955	664190449369711	77151206189335	615716182948806	1954-03-01	22.66	13.23	35.21		Peak Found	High	Not Found	Not Found	Peak Found	Peak Found	Not Found	Peak Found	Peak Found	Peak Found	High	Peak Found	High	0.005168
189448	False	High	[R].LHLGIPEAVFVEDVDSFMK.[Q]		9.4366e-06	4.40677	1	2	3	P61758	P61758 [21-39]		0	214608890	100000	0.895	0.010	100000		100000	0.00435478	0.860114976265508	0.00428995	0.00359058		0.00368845	245388531325486		274155834045135				37.85			Not Found	Peak Found	Not Found	Not Found	Not Found	Not Found	High	High	High	Not Found	Not Found	Not Found	High	0.005168
349979	False	High	[K].TIAPALVSK.[K]		0.000975692	4.40677	2	2	68	ENSBTAP00000017839; P06733	ENSBTAP00000017839 [72-80]; P06733 [72-80]		0	89955604	1375	1117	0.757	1429	0.992	1332	0.780318925887072	0.888699663309052	0.817363769327592	0.897319072203855	0.925145501937511	0.884330756911711	160709429875727	10888397766968	143858048273704	112442940705868	21.69	20.48	27.51	36.98	NotUnique	High	High	High	High	High	High	High	High	High	High	High	High	High	0.005168
349992	False	High	[K].TLAPTWEELSK.[K]		0.000169697	4.40677	1	1	21	Q8NBS9	Q8NBS9 [355-365]		0	127466269	1971	0.764	0.388	1687	0.905	2186	0.256169451763964	0.328973811034549	0.0785299535393262	0.88033519359588	0.751732412321653	0.419398122670774	467611153009741	237295046288752	612120987661242	2846709.25	26.37	15.66	32.95	2025-01-22		High	High	High	High	High	High	High	High	High	High	High	High	High	0.005168
189420	False	High	[K].LHLETDSLALVALGALDTALYAAGSK.[S]		2.43409e-05	4.40677	1	2	1	P0C0L4	P0C0L4 [589-614]		0	261341341	100000	1322	0.010	100000		100000	0.00435478	0.907571586997356	0.00428995	0.00359058		0.00368845	109823375435446		830573775586097							Not Found	Peak Found	Not Found	Not Found	Not Found	Not Found	Not Found	High	Not Found	Not Found	Not Found	Not Found	High	0.005168
189402	False	High	[K].LHLDYIGPCK.[Y]	1xCarbamidomethyl [C9]	1.68952	4.40677	1	2	34	P09486	P09486 [141-150]		0	121561906	1175	0.912	0.827	1431	1218	1578	0.986369324747669	0.79661100109989	0.986745460709883	0.950436042076122	0.84896544483015	0.826610311779271	232437547366924	145563162526331	175941969855172	733292902467576	41.62	68.48	42.40	92.98		High	High	High	High	High	High	High	High	High	High	High	High	High	0.005168
349944	False	High	[K].TLAMDTILANAR.[F]		5.49388	4.40677	1	2	7	P46926	P46926 [161-172]		0	128968820	100000	0.816	0.010	2148	0.010	2631	0.00435478	0.631829891217103	0.00428995	0.601051138876351	0.00519074	0.186579243552787	86760362631972		106271223742779	4039653125						Not Found	High	Not Found	Not Found	High	Not Found	High	High	High	Not Found	Not Found	High	High	0.005168
184464	False	High	[K].IGDPLLEDTR.[M]		0.00019079	4.40677	1	2	23	P49189	P49189 [317-326]		0	112858953	0.721	0.843	1240	0.653	0.905	0.774	0.205438303295527	0.610920198108131	0.574816563956723	0.13092968287932	0.662496416534264	0.371212600116464	23607395397304	468815086056828	378166039385153	5552701.5	111.20	98.75	83.37	36.87		High	High	High	High	High	High	High	High	Peak Found	High	High	High	High	0.005168
190491	False	High	[K].IHVSDQELQSANASVDDSRLEELK.[A]		7.76184e-14	4.40677	1	2	14	P22314	P22314 [807-830]		1	268331694	1187	1072	0.904	1256	1019	1127	0.985851591465554	0.983987169741944	0.95372955141031	0.961426170783945	0.937843042921515	0.884330756911711	54747127017483	479893292448468	569153910196692	4169774875	19.18	16.78	16.44	18.29		High	High	High	High	Peak Found	High	High	High	High	High	High	High	High	0.005168
190534	False	High	[K].LHYCVSCAIHSK.[V]	2xCarbamidomethyl [C4; C7]	0.000307069	4.40677	1	4	3	P62854	P62854 [71-82]		0	147469297	1000	0.704	0.753	100000	100000	100000	0.873844495885882	0.379742891960887	0.919754468033956	0.00359058	0.00519074	0.00368845	508965316786588	50881561650946	675816109219592		36.94		21.87			Peak Found	Peak Found	Peak Found	Peak Found	Not Found	Not Found	High	High	High	Not Found	Not Found	Not Found	High	0.005168
349148	False	High	[R].TKEEALELINGYIQK.[I]		0.000309325	4.40677	1	2	9	Q13526	Q13526 [81-95]		1	174894289	1053	1334	1228	1344	1534	1085	0.919751201241647	0.601178367833017	0.659955011688394	0.991571374326609	0.697181408791773	0.877496839612671	975081927031586	898104755918711	731146506432235	532727297684067	30.71	15.79	34.45	2025-08-30		Peak Found	High	Peak Found	Not Found	High	Peak Found	High	High	High	High	High	High	High	0.005168
191451	False	High	[K].LKPLPGETMEK.[C]		0.000535575	4.40677	1	2	36	Q9Y490	Q9Y490 [1076-1086]		0	124267624	1421	0.662	0.399	2118	1490	4201	0.814103191744478	0.00500124927033426	0.0104655429704743	0.33766314545125	0.239651157147663	0.000200326216065605	232067841601808	163286121114599	460330379668485	109580809534836	40.49	28.61	42.47	123.69		High	High	High	High	High	High	High	High	High	High	High	High	High	0.005168
191438	False	High	[K].IKPHLMSQELPEDWDKQPVK.[V]		0.0630256	4.40677	1	1	1	P07237	P07237 [351-370]		1	241824859				0.010	0.010	0.010				0.00359058	0.00519074	0.00368845				10095598125						Not Found	Not Found	Not Found	Not Found	Not Found	Not Found	Not Found	Not Found	Not Found	Not Found	Not Found	High	High	0.005168
191437	False	High	[K].IKPHLMSQELPEDWDK.[Q]	1xOxidation [M6]	2.54621	4.40677	1	1	1	P07237	P07237 [351-366]		0	198196879	100000	0.966	0.010	0.718	0.010	0.744	0.00435478	0.983145502277951	0.00428995	0.332558707687297	0.00519074	0.385747593718548	533645974762627		552429650649018	742994220575667			1944-11-01	15.85		Not Found	Peak Found	Not Found	Not Found	Not Found	Not Found	Peak Found	High	Not Found	Peak Found	Peak Found	Not Found	High	0.005168
191436	False	High	[K].IKPHLMSQELPEDWDK.[Q]		0.0146725	4.40677	1	1	8	P07237	P07237 [351-366]		0	196597387	0.976	0.674	0.674	0.779	0.738	1003	0.813907153220768	0.20213686511775	0.782603108202616	0.464490709372516	0.41604216814041	0.772596722625254	714181038906927	732091546180365	10856629581167	111125166414092	43.20	16.40	25.27	69.52		High	High	Peak Found	Peak Found	Peak Found	Peak Found	High	High	High	Not Found	High	High	High	0.005168
191433	False	High	[R].LKPGYLEATVDWFR.[R]		0.854946	4.40677	1	2	13	Q15181	Q15181 [178-191]		0	169489007	1162	0.761	0.659	1202	0.894	1547	0.988942860610638	0.259378104002597	0.738029589777059	0.955524378297202	0.754619592058985	0.866282040236573	135395600885795	10069677865821	177984173223673	112642881860511	40.62	41.18	35.99	1954-05-01		Peak Found	High	High	High	High	High	High	High	High	High	High	High	High	0.005168
191431	False	High	[K].LKPGTDCGGDAPNHTTE.[-]	1xCarbamidomethyl [C7]	0.676314	4.40677	1	1	4	O15204	O15204 [454-470]		0	176977590	1247	0.920	0.737	0.995	0.798	1082	0.992822943164488	0.953154590721797	0.92750135153112	0.799301352711781	0.612617951150705	0.900309591593432	51587205834571	413527111674766	560923603192589	518400547751526	41.80	41.89	1931-04-01	1935-09-01		Not Found	High	Peak Found	Not Found	Peak Found	Peak Found	Not Found	High	Peak Found	Not Found	High	High	High	0.005168
349165	False	High	[K].TKEGVVHGVATVAEK.[T]		1.65281	4.40677	1	1	3	P37840	P37840 [44-58]		1	152483803	0.968	1090	1050	0.817	0.843	0.811	0.848503081459005	0.988586861267436	0.8570631259587	0.556915349797787	0.695631124275545	0.523089807678968	561850959034794	541018625113045	515363456718859	6352090625	48.19	42.40	17.34	41.99		Peak Found	High	Peak Found	Peak Found	High	Peak Found	Peak Found	Peak Found	Peak Found	Peak Found	High	Peak Found	High	0.005168
191418	False	High	[R].LKPEIKDVIEQLNLVTTWLQLQIPR.[I]		7.47253	4.40677	1	1	2	Q06323	Q06323 [117-141]		1	298772920	2485	1262	0.508	100000	100000	100000	0.17846715775891	0.952295433654359	0.398370893896784	0.00359058	0.00519074	0.00368845	12659760836795	509386895938474	100323110749825		14.74	0.28	66.64			Peak Found	Peak Found	Not Found	Peak Found	Not Found	Peak Found	High	Peak Found	High	Not Found	Not Found	Not Found	High	0.005168
191416	False	High	[K].LKPEGLHQLLAGFEDK.[S]		1.44866	4.40677	1	1	9	Q9BY32	Q9BY32 [95-110]		0	179497486	4256	2494	0.811	2547	0.598	0.738	0.00155175673335819	0.000105567340754189	0.986796169790599	0.3657605155944	0.16868349875842	0.410346618863773	133205203561206	312973172633973	385853499347391	523006851707427	63.33	19.19	118.57			Peak Found	High	Not Found	Not Found	High	Peak Found	Peak Found	High	High	Not Found	High	Not Found	High	0.005168
349196	False	High	[K].TKEQVTNVGGAVVTGVTAVAQK.[T]		1.84474	4.40677	1	1	3	P37840	P37840 [59-80]		1	215718737	0.010		100000	0.010	1300	0.010	0.00435478		0.00428995	0.00359058	0.947459792742415	0.00368845		608844791458939		40488184375		2025-12-26		54.34		Not Found	Not Found	Not Found	Not Found	High	Peak Found	Not Found	Not Found	Not Found	Peak Found	High	Peak Found	High	0.005168
191414	False	High	[K].LKPEDITQIQPQQLVLR.[L]		0.000227265	4.40677	1	1	43	P05556	P05556 [106-122]		0	201915970	1116	1045	0.937	1631	1462	1561	0.955925104183923	0.999982067830603	0.923737072969453	0.921077878098595	0.349075635972366	0.881095051559091	465777989474308	509940552529308	500568162787994	370399832680053	30.49	29.28	29.87	30.62		High	High	High	High	High	High	High	High	High	High	High	High	High	0.005168
349207	False	High	[K].TKEVIQEWNLTNIK.[R]		0.0016754	4.40677	1	2	1	Q9Y490	Q9Y490 [344-357]		1	171593266																					NoQuanValues	Not Found	Not Found	Not Found	Not Found	Not Found	Not Found	Not Found	Not Found	High	Not Found	Not Found	Not Found	High	0.005168
191406	False	High	[K].LKPDPNTLCDEFKADEK.[K]	1xCarbamidomethyl [C9]; 1xDeamidated [N6]	0.000104658	4.40677	1	2	2	P02769	P02769 [139-155]		1	202095320				0.010	0.010	0.010				0.00359058	0.00519074	0.00368845				38390064						Not Found	Not Found	Not Found	Not Found	Not Found	Not Found	Not Found	Not Found	Not Found	Not Found	High	High	High	0.005168
191405	False	High	[K].LKPDPNTLCDEFKADEK.[K]	1xCarbamidomethyl [C9]	0.0876315	4.40677	1	2	2	P02769	P02769 [139-155]		1	201996918																					NoneMonoisotopic	Not Found	Not Found	Not Found	Not Found	Not Found	Not Found	Not Found	Not Found	Not Found	Not Found	Not Found	High	High	0.005168
191404	False	High	[K].LKPDPNTLCDEFK.[A]	1xCarbamidomethyl [C9]; 1xDeamidated [N6]	8.77891	4.40677	1	2	14	P02769	P02769 [139-151]		0	157775159	0.159	0.457	3071	0.154	0.873	0.397	2.7843e+06	0.00337211287159353	0.00138112496514912	1.81708e+08	0.685410198321285	0.00677030492752929	275423919768874	173296065463228	564240200916581	198428978125	25.98	89.32	39.21	37.07		Not Found	Peak Found	Peak Found	High	High	High	Peak Found	High	Peak Found	High	High	High	High	0.005168
191403	False	High	[K].LKPDPNTLCDEFK.[A]	1xCarbamidomethyl [C9]	0.00334155	4.40677	1	2	95	P02769	P02769 [139-151]		0	157676757	0.208	0.541	2548	0.194	0.966	0.371	8863.97	1.45671e+09	0.000441490675383331	1.97404e+07	0.875858392214939	0.000419429279601613	218614237178668	113702457978927	404105274897358	112441980125	17.83	1971-10-01	1969-07-01	1989-05-01		High	High	High	High	High	High	High	High	High	High	High	High	High	0.005168
349128	False	High	[K].TKDLQAICGISCDELSSMVLELR.[G]	2xCarbamidomethyl [C8; C12]	7.74336e-05	4.40677	1	2	10	P07996	P07996 [263-285]		1	263828848	0.580	0.638	0.854	0.365	0.630	0.721	0.110831465051242	0.0411800398105875	0.999993653320168	0.00456458084330628	0.0902205016887544	0.34303512380554	689023592934259	134181566782988	157095525419844	217956889022514	41.89	65.05	23.43	73.62		High	High	Peak Found	Peak Found	High	High	High	High	High	Peak Found	High	High	High	0.005168
349311	False	High	[R].TKIDWNKILSYK.[I]		0.000275134	4.40677	3	3	2	P47755; ENSBTAP00000005324; P52907	P47755 [267-278]; ENSBTAP00000005324 [267-278]; P52907 [267-278]		2	150884714	0.010		100000	0.010	1534	0.010	0.00435478		0.00428995	0.00359058	0.728129009542043	0.00368845		432692548783217		282068316937187		17.87			NotUnique	High	Not Found	Not Found	Peak Found	Not Found	High	Not Found	Not Found	Not Found	Not Found	Peak Found	Not Found	High	0.005168
349117	False	High	[R].TKDDIIICEIGDVFK.[A]	1xCarbamidomethyl [C8]	1.07287	4.40677	1	1	3	Q9Y512	Q9Y512 [58-72]		1	176590406	1546	1810	1171	100000	100000	100000	0.857424569390394	0.229311725047715	0.702192916114307	0.00359058	0.00519074	0.00368845	38670468907937	250136219494205	213649008512934				85.11			Not Found	Not Found	High	Not Found	Not Found	High	Peak Found	Not Found	High	Not Found	Not Found	Not Found	High	0.005168
191486	False	High	[K].LKPVPVAQENQGVFFSGDSYLVLHNGPEEVSHLHLWIGQQSSR.[D]	1xDeamidated [N/Q]	0.00149066	4.40677	1	1	7	P40121	P40121 [29-71]		0	480041688	1428	0.745	0.521	100000	100000	100000	0.871608599076311	0.366478853604781	0.40559077725175	0.00359058	0.00519074	0.00368845	686828613160247	480888158321492	922351936387268		65.36		45.13			High	High	Peak Found	Peak Found	Not Found	High	High	Not Found	Peak Found	Not Found	Not Found	Not Found	High	0.005168
348702	False	High	[R].THNLEPYFESFINNLR.[R]		0.000588922	4.40677	1	1	14	P04264	P04264 [224-239]		0	199397665	2143	1044	0.280	1692	0.957	2113	0.185273629206049	0.999756301100791	0.00740934138100897	0.849503074087201	0.850336767929764	0.405640185296254	186967861852168	463496784786587	179028811006183	110678182465803	106.90	120.35	74.43	78.68		High	High	High	High	Peak Found	Peak Found	High	High	High	Peak Found	Peak Found	Peak Found	High	0.005168
348714	False	High	[K].THNSSLEYNIFEGMECR.[G]	1xCarbamidomethyl [C16]	0.647236	4.40677	1	2	1	Q16555	Q16555 [424-440]		0	208689570	2186	100000	100000	100000	100000		0.207279303173649	0.00807141	0.00428995	0.00359058	0.00519074		15402630634026	70458459645309								Not Found	High	Not Found	Peak Found	Not Found	Not Found	Not Found	Not Found	Not Found	Not Found	Not Found	Not Found	High	0.005168
191833	False	High	[K].IKWGDAGAEYVVESTGVFTTMEK.[A]		0.0708618	4.40677	1	1	8	P04406	P04406 [85-107]		1	251821702	1425	0.776	0.549	2291	1563	3002	0.901002097959097	0.514273762438839	0.497852644108493	0.542472993564987	0.722346621273099	0.0690238064449626	833010776168037	536517988529288	107294081659015	343353673782888	45.71	60.52	49.21	35.75		High	High	Peak Found	Peak Found	Peak Found	Not Found	High	High	Peak Found	Peak Found	Peak Found	Not Found	High	0.005168
348727	False	High	[K].THPHFVIPYR.[C]		0.154026	4.40677	1	1	34	P05067	P05067 [107-116]		0	126667420	1259	1011	0.803	1632	1354	1606	0.971713996148796	0.995176892113257	0.967685407183955	0.893900414888213	0.622579942058	0.872280091543197	775364171405526	643093695908879	762775269588141	475007139039021	34.67	23.27	37.28	90.33		High	High	High	High	High	High	Peak Found	High	High	High	High	High	High	0.005168
348873	False	High	[K].THTCPPCPAPELLGGPSVFLFPPKPK.[D]	2xCarbamidomethyl [C4; C7]	3.31346e-08	4.40677	1	2	19	P01857	P01857 [106-131]		0	284445754	2078	0.891	0.480	1213	0.544	1075	0.254022904125886	0.690084364867748	0.168892778671364	0.916616919906021	0.00843916022622168	0.877864457904712	396472242882988	177705606329612	254599145802735	326870483198443	53.19	57.11	59.77	40.95		High	High	High	High	High	High	High	Peak Found	Peak Found	High	High	High	High	0.005168
191772	False	High	[K].IKVDEFVTHNLSFDEINK.[A]		0.000531526	4.40677	1	1	8	P11766	P11766 [340-357]		1	214809716	0.993	0.953	0.961	1161	1170	1218	0.865083158864741	0.939116468356584	0.927659316802695	0.917228642252407	0.975204187473398	0.970595751221404	101589890270183	102354276055245	10654701191002	874647375	2025-05-08		2025-02-07			High	High	Not Found	Not Found	High	High	Not Found	High	Peak Found	High	High	High	High	0.005168
191721	False	High	[R].LKTEPEEVSIEDSAQSDLK.[E]		0.0598756	4.40677	1	1	6	Q16666	Q16666 [560-578]		1	211804485	0.811	0.870	1073	0.971	1197	1116	0.567684714672759	0.779499532946259	0.847824680543394	0.79149641260978	0.967784664171498	0.899189967431131	796264294183677	981644325531655	914889140917229	819859642861303	46.11		0.60	1957-02-01		High	High	Peak Found	High	Not Found	Not Found	High	High	Not Found	Peak Found	High	Not Found	High	0.005168
348978	False	High	[R].THTQDAVPLTLGQEFSGYVQQVK.[Y]		0.00170333	4.40677	1	2	4	P07954	P07954 [234-256]		0	254628854	100000	100000		100000			0.00435478	0.00807141		0.00359058			187371141589408									High	Not Found	High	Not Found	Not Found	High	High	Not Found	Not Found	Not Found	Not Found	Not Found	High	0.005168
348979	False	High	[R].THTQDAVPLTLGQEFSGYVQQVK.[Y]	1xDeamidated [Q13]	0.420133	4.40677	1	2	2	P07954	P07954 [234-256]		0	254727256	1098	0.881	0.828	1548	1447	1801	0.930945511463026	0.767196987952157	0.995684320057576	0.913795928235731	0.615647057153652	0.612269142783236	15311366820066	144403036446648	173871430585265	965222923099453	2020-08-01	2025-11-18	21.90	1970-05-01		Peak Found	High	Not Found	Peak Found	Peak Found	Peak Found	Peak Found	High	Peak Found	Peak Found	Peak Found	Peak Found	High	0.005168
191653	False	High	[K].IKSEHPGLSIGDTAK.[K]		0.120955	4.40677	2	2	7	ENSBTAP00000020096; ENSBTAP00000027565	ENSBTAP00000020096 [113-127]; ENSBTAP00000027565 [102-116]		1	155283295	100000	1026	0.010	100000		100000	0.00435478	0.999524879940051	0.00428995	0.00359058		0.00368845	152758742374254		14887704646068		21.94		1989-11-01		NotUnique	Peak Found	High	Not Found	Not Found	Not Found	Not Found	High	High	High	Not Found	Not Found	Not Found	High	0.005168
191649	False	High	[K].IKSDYAQLLEDMQNAFR.[S]		0.0042437	4.40677	1	1	2	P38606	P38606 [597-613]		1	204200115	100000	1060	0.010	100000		100000	0.00435478	0.996821855042539	0.00428995	0.00359058		0.00368845	550516971080058		519559176511793		26.76		16.29			High	Peak Found	Not Found	Not Found	Not Found	Not Found	High	Peak Found	Not Found	Not Found	Not Found	Not Found	High	0.005168
349003	False	High	[K].THVADFAPEVAWVTR.[S]		0.00112929	4.40677	1	1	1	P07814	P07814 [1092-1106]		0	169885983	1724	100000	100000	2282	1323	0.010	0.599423776561631	0.00807141	0.00428995	0.520437074175062	0.929532552865252	0.00368845	763818399424729	442957331102636		334784814103404	0.65					High	Peak Found	Not Found	Not Found	Peak Found	Not Found	Not Found	Not Found	Not Found	Peak Found	Not Found	Not Found	High	0.005168
349028	False	High	[K].THVTHHPISDHEATLR.[C]		4.10545e-06	4.40677	3	3	148	P01889; P10321; P13747	P01889 [211-226]; P10321 [211-226]; P13747 [208-223]		0	185092562	1316	0.961	0.730	1280	0.973	1332	0.94313716800895	0.95454859500734	0.887068732266327	0.980718867385306	0.838862211575764	0.989577758329774	166927181353461	126850408548383	173693512968861	13043029.75	11.00	1950-08-01	16.76	32.95	NotUnique	High	High	High	High	High	High	High	High	High	High	High	High	High	0.005168
349050	False	High	[R].THYSELTTLTSQYIK.[F]		0.00176323	4.40677	1	1	1	Q15149	Q15149 [1458-1472]		0	178490651	1033	1446	1127	1595	1561	1103	0.830226400403615	0.134366129868803	0.619928374440287	0.856629885903137	0.144161617277291	0.816966307323429	140541267970732	136082131805936	13207160887766	12012141064102	50.50	33.39	40.65	29.50		Peak Found	Peak Found	Peak Found	Peak Found	Peak Found	Peak Found	Peak Found	High	Peak Found	Peak Found	Peak Found	Peak Found	High	0.005168
191518	False	High	[R].LKQEYFVVAATLQDIIR.[R]		0.014526	4.40677	4	5	9	P11216; P06737; P11217; ENSBTAP00000006069	P11216 [294-310]; P06737 [294-310]; P11217 [294-310]; ENSBTAP00000006069 [118-134]		1	200712734	2373	1239	0.522	2610	0.920	1775	0.173922368674069	0.872836274263513	0.475878849410935	0.298459418740584	0.809786688695876	0.777075704722408	108255433622604	369888801621803	718740683444735	414795340885003	25.58	36.05	32.13	2023-12-01	NotUnique	High	High	High	Peak Found	Peak Found	High	High	High	High	Not Found	Peak Found	Peak Found	High	0.005168
191490	False	High	[K].LKPYFLTDGTGTVTPANASGINDGAAAVVLMK.[K]	1xDeamidated [N17]	0.000504961	4.40677	1	1	2	Q9BWD1	Q9BWD1 [234-265]		0	319364494																					NoQuanValues	Not Found	Not Found	Not Found	Not Found	Not Found	Not Found	Not Found	High	Not Found	Not Found	Not Found	High	High	0.005168
349052	False	High	[R].THYSNIEANESEEVR.[Q]		1.24988e-05	4.40677	1	2	26	P04632	P04632 [85-99]		0	177779875	1077	1120	1032	1194	1108	1087	0.933227818732774	0.930966334170635	0.847367621471814	0.91372100009805	0.989631631908796	0.814080938268096	67076707116422	622660476774518	614430880828407	561960178639505	2014-06-01	23.00	15.67	26.63		High	High	High	High	High	High	High	High	High	High	High	High	High	0.005168
191485	False	High	[K].LKPVPVAQENQGVFFSGDSYLVLHNGPEEVSHLHLWIGQQSSR.[D]		7.20385	4.40677	1	1	4	P40121	P40121 [29-71]		0	479943286	5786	1488	0.257	100000	100000	100000	2.53507e+09	0.282333936076066	0.00898496850422319	0.00359058	0.00519074	0.00368845	122293224161523	211377401230043	821852726156673		116.69		126.29			Peak Found	High	Not Found	Not Found	Peak Found	Not Found	Not Found	High	Peak Found	Not Found	Not Found	Not Found	High	0.005168
349316	False	High	[K].TKLEPGQPQLSPGISTIHLHPQFPVVIEK.[T]		0.000527647	4.40677	1	1	11	Q14766	Q14766 [816-844]		1	319076229	0.227	0.193	0.813	0.090	0.430	0.547	2.5214e+09	6221.77	0.971212214138767	51734.6	0.00137407613234757	0.0585522186821955	166935126418145	734079295569221	865998320250448	184658707158421	1999-07-01	22.71	29.29	61.93		Not Found	Peak Found	Peak Found	High	High	High	Not Found	Peak Found	High	Peak Found	High	High	High	0.005168
349317	False	High	[K].TKLEPGQPQLSPGISTIHLHPQFPVVIEK.[T]	1xDeamidated [Q]	0.000749857	4.40677	1	1	3	Q14766	Q14766 [816-844]		1	319174631																					NoneMonoisotopic	Not Found	Not Found	Not Found	High	High	Not Found	Not Found	Not Found	Not Found	High	Not Found	Not Found	High	0.005168
191156	False	High	[R].LKLEPHEGLLLR.[F]		0.207977	4.40677	1	1	17	P08195	P08195 [614-625]		1	141785256	1645	0.970	0.522	1942	1069	1957	0.646252215744749	0.9723107055239	0.373556397782718	0.677082259128358	0.96874309670426	0.500480613897124	135979338334515	82651288991176	158388750044905	773139787990138	23.19	2026-01-01	58.32	27.27		High	High	Not Found	High	High	Not Found	High	High	High	High	High	High	High	0.005168
190811	False	High	[K].LKECCDKPLLEK.[S]	2xCarbamidomethyl [C4; C5]	0.000647797	4.40677	1	2	10	P02769	P02769 [298-309]		1	153278111	0.301	0.732	2430	0.282	0.937	0.386	8.03308e+09	0.206325992428598	0.00483408997807117	0.000636215013037603	0.797484443842784	0.0104721000160161	122183702714046	413309812136848	181506263732081	3851329.25	18.88	20.56	28.75	15.29		Peak Found	High	Peak Found	High	High	Peak Found	High	High	Peak Found	High	High	High	High	0.005168
190787	False	High	[K].LKDVLLQVDDERR.[N]		1.72706	4.40677	2	2	33	ENSBTAP00000013737; P35579	ENSBTAP00000013737 [1843-1855]; P35579 [1844-1856]		2	159888605	1032	0.807	0.782	1103	1068	1531	0.882327516440772	0.31530295049743	0.958860017844306	0.851934934580978	0.989631631908796	0.853159033105289	931566155394479	90231961001876	115382151774579	844719416539437	50.53	32.29	2025-04-20	17.66	NotUnique	High	High	High	High	High	High	High	High	High	High	High	High	High	0.005168
190786	False	High	[K].LKDVLLQVDDER.[R]		0.000127539	4.40677	2	2	8	ENSBTAP00000013737; P35579	ENSBTAP00000013737 [1843-1854]; P35579 [1844-1855]		1	144278493	1568	1213	0.724	2309	1272	1622	0.701600263315505	0.734599959901842	0.87972704219016	0.485320331794175	0.862957461735174	0.893138887378039	3134021350308	146713979082306	202625442429332	124885105366179	24.71	22.13	38.41	1949-11-01	NotUnique	High	Peak Found	Peak Found	Peak Found	High	Peak Found	High	Peak Found	High	Peak Found	High	Peak Found	High	0.005168
349428	False	High	[K].TKPPLAPGTILYEAELSQFSEDIK.[K]		0.00715762	4.40677	1	1	3	Q9BZQ8	Q9BZQ8 [61-84]		0	264738652	1789	1266	0.708	100000	100000	100000	0.531146425125275	0.766320923994877	0.871714659464129	0.00359058	0.00519074	0.00368845	818340376016754	457437877129795	646457995146288			64.54				High	Not Found	Not Found	High	Peak Found	Not Found	High	Not Found	Not Found	Not Found	Not Found	Not Found	High	0.005168
190774	False	High	[K].IKDPDASKPEDWDER.[A]		0.00108958	4.40677	1	1	54	P27797	P27797 [208-222]		1	180083988	2584	1982	0.767	3626	1404	1829	0.00479061631935474	3.41847e+08	0.837475578977665	0.0056788153299555	0.362370965566653	0.396533676264243	991030969505792	383580349492092	499904537962891	273276398908296	66.49		1940-03-01	25.89		Not Found	High	High	High	High	High	Not Found	High	High	High	High	High	High	0.005168
349429	False	High	[K].TKPPLAPGTILYEAELSQFSEDIKK.[W]		0.00260492	4.40677	1	1	7	Q9BZQ8	Q9BZQ8 [61-85]		1	277548149	1655	0.882	0.574	100000	100000	100000	0.670238872537099	0.842336565888717	0.59190456699338	0.00359058	0.00519074	0.00368845	788497649868246	445160985331512	775206090572217		71.34	2018-12-01	22.58			High	High	Peak Found	High	High	Not Found	High	High	Not Found	Not Found	Not Found	Not Found	High	0.005168
349441	False	High	[K].TKPSDEEMLFIYGHYK.[Q]		0.00834775	4.40677	1	1	29	P07108	P07108 [18-33]		0	195793643	1690	0.655	0.388	2270	1322	2555	0.466160928634015	0.0237073119394358	0.036154755982549	0.309204508402599	0.576415737616103	0.099043415678095	17534828403945	10212962678829	157727988938548	772623236366868	51.55	37.02	44.89	16.90		High	High	Peak Found	High	High	High	High	High	High	High	High	High	High	0.005168
349442	False	High	[K].TKPSDEEMLFIYGHYK.[Q]	1xOxidation [M8]	0.00013875	4.40677	1	1	22	P07108	P07108 [18-33]		0	197393134	1854	1050	0.544	2214	0.938	1726	0.372499436560289	0.999982067830603	0.423980902351733	0.480742282088987	0.810385921651946	0.769577609301079	407661389033426	219861155489972	388425333110425	184142825959476	66.42	45.62	33.26	32.75		High	High	High	High	High	High	High	High	High	High	High	High	High	0.005168
190718	False	High	[R].LKDEIAEVANEIENLGSTEER.[K]		1.44866	4.40677	1	2	7	Q15438	Q15438 [37-57]		1	235916234	3140	100000	100000	1974	0.629	0.010	0.0131680804189644	0.00807141	0.00428995	0.666512066674311	0.233349367369603	0.00368845	10089345704234	321268687029949		511063778327768		53.45				High	High	High	Not Found	Peak Found	High	High	Not Found	High	Peak Found	Not Found	Not Found	High	0.005168
190715	False	High	[R].LKDEETNEDSGR.[D]		0.00149066	4.40677	1	1	4	Q96RT1	Q96RT1 [505-516]		1	139262374	0.886	1106	1211	0.783	0.884	0.751	0.684388095172435	0.999982067830603	0.654445900662124	0.391262536256741	0.798272190596605	0.3962721415243	206551148406203	225164674130883	185999987536773	27693958471857	2029-08-01	1968-08-01	1964-11-01	32.23		High	Peak Found	Peak Found	Peak Found	Peak Found	High	High	Peak Found	Peak Found	Peak Found	Peak Found	High	High	0.005168
190714	False	High	[R].LKDEEISAAAIK.[A]		0.000106202	4.40677	1	2	1	O75116	O75116 [1006-1017]		1	128771546	100000	1567	0.010	1470	0.010	0.938	0.00435478	0.190876873727411	0.00428995	0.958760206663194	0.00519074	0.717543454959808	779674400834919		497673922221606	530421875	14.74					Peak Found	Peak Found	Peak Found	Not Found	Not Found	Not Found	Not Found	High	Not Found	Not Found	Not Found	Peak Found	High	0.005168
190705	False	High	[K].LKDDEVAQLKK.[S]		0.00301588	4.40677	1	1	24	P07195	P07195 [309-319]		2	128673144	1195	1186	0.909	1390	1147	1255	0.993017648315571	0.780641543271187	0.945759191815288	0.972330819378468	0.952320621160128	0.969380342870766	14492645068957	121295374448186	122244726066583	104285300515438	1990-09-01	20.25	25.60	20.34		High	High	High	High	High	High	High	High	High	High	High	High	High	0.005168
190704	False	High	[K].LKDDEVAQLK.[K]		0.24727	4.40677	1	1	30	P07195	P07195 [309-318]		1	115863648	1024	0.899	0.857	1126	1123	1247	0.910419201463365	0.699315549314905	0.968916466625098	0.931864683777483	0.959853646661957	0.988058669525301	413624225281591	394275681191538	460298780258359	385776598708798	17.20	19.15	15.65	16.99		High	High	High	High	High	High	High	High	High	High	Peak Found	High	High	0.005168
190607	False	High	[K].LKAFLASPEYVNLPINGNGKQ.[-]		0.00134576	4.40677	1	1	3	P09211	P09211 [190-210]		2	227322884	1547	0.891	0.612	1431	0.925	1613	0.844420260593766	0.895788740197264	0.709119919818011	0.984714531086852	0.811466856657264	0.854396164613024	531130969384426	343383831254721	561112583084903	371119326248863	19.36		22.72	36.35		High	Peak Found	Not Found	Not Found	Not Found	Peak Found	Peak Found	High	Peak Found	Peak Found	Not Found	High	High	0.005168
190605	False	High	[R].IKAEYEGDGIPTVFVAVAGR.[S]		0.000214504	4.40677	1	3	10	P22234	P22234 [312-331]		1	209210733	0.817	1182	1416	100000	100000	100000	0.577368993785392	0.925824431568962	0.454021732681157	0.00359058	0.00519074	0.00368845	545645500557592	667936752592707	471673707583583		1966-03-01	28.59	2025-04-14			High	High	High	High	High	Peak Found	High	High	Not Found	Not Found	Not Found	Not Found	High	0.005168
349459	False	High	[K].TKPVTGNLRPEEALQALTIYEGK.[F]		0.000920259	4.40677	1	2	2	Q14204	Q14204 [1264-1286]		0	252837188	1759	1148	0.652	100000	100000	100000	0.492065908783521	0.918412939068483	0.740361244888788	0.00359058	0.00519074	0.00368845	161009258398755	915112921830456	140256032825551		40.22					Peak Found	Peak Found	Peak Found	High	Not Found	Not Found	Peak Found	Not Found	Not Found	Not Found	Not Found	Not Found	High	0.005168
190544	False	High	[K].IHYLDTTTLIEPAPR.[Y]		0.170659	4.40677	1	1	18	P46109	P46109 [90-104]		0	173993266	1121	1080	0.963	2836	2084	2130	0.96432374110527	0.976103478192344	0.915918862316339	0.194385417988514	0.00342337831217351	0.403684754652843	802639279394319	715819415453914	743424521134836	31837599323556	50.37	16.45	21.29	88.17		Peak Found	High	High	High	High	High	Peak Found	High	High	Not Found	High	High	High	0.005168
190816	False	High	[R].IKEDEDDKTVLDLAVVLFETATLR.[S]		0.123642	4.40677	1	1	21	P14625	P14625 [701-724]		2	273345567	0.885	1196	1352	0.984	0.989	0.732	0.729950811887447	0.912595095474791	0.524102454306116	0.760453708764412	0.936148508732724	0.370646639058034	844273643867135	953816500451381	705660512195542	964670506315939	20.88	1966-04-01	1952-02-01	57.69		High	High	High	High	High	High	High	High	High	High	High	Peak Found	High	0.005168
349355	False	High	[K].TKLTEEEKNR.[L]		0.00185565	4.40677	1	1	3	ENSBTAP00000006590	ENSBTAP00000006590 [166-175]		2	124765901	0.010		100000	0.010	0.441	0.010	0.00435478		0.00428995	0.00359058	0.0208988337675388	0.00368845		280347306736395		635401621456976		17.65		24.53		Not Found	Not Found	Not Found	Peak Found	Peak Found	Peak Found	Not Found	Not Found	Not Found	High	High	High	High	0.005168
190923	False	High	[R].LKEQGQAPITPQQGQALAK.[Q]		0.000143394	4.40677	1	2	1	P84095	P84095 [129-147]		1	200610291	1742	0.919	0.515	1141	0.655	1272	0.686299455356283	0.950637433551299	0.473560630868997	0.916625778019024	0.227897592135845	0.97873481321024	555204332923459	318710673419071	618840072458887	486618661420607	37.68		41.50	1936-01-01		Peak Found	Peak Found	Peak Found	Not Found	Peak Found	Not Found	Peak Found	High	Peak Found	Peak Found	Peak Found	Not Found	High	0.005168
349354	False	High	[K].TKLTEEEK.[N]		0.000830708	4.40677	1	1	18	ENSBTAP00000006590	ENSBTAP00000006590 [166-173]		1	97751497	0.018	0.948	51147	0.010	0.511	0.010	0.00435478	0.945928973119515	0.00428995	0.00359058	7.08613e+09	0.00368845	378970127406514	214937671333862	449150989612315	428284497150419	38.68	29.46	29.86	22.92		Peak Found	High	Peak Found	High	High	High	Peak Found	Peak Found	Peak Found	High	High	High	High	0.005168
191151	False	High	[R].LKLEESYDLEPFLR.[R]		7.36387	4.40677	1	1	7	P50452	P50452 [271-284]		1	175192143	0.725	0.956	1461	0.965	1545	1009	0.262592266430758	0.953982323652817	0.283176768478111	0.743161914028904	0.458389552626157	0.803646144284382	142930988271925	15166352196035	121839332207298	109951496779166	60.60	37.69	59.57	53.64		High	High	Peak Found	High	Peak Found	Not Found	High	High	Peak Found	High	High	Peak Found	High	0.005168
191148	False	High	[K].LKLEDFFAR.[N]		0.000217668	4.40677	1	1	26	P11413	P11413 [96-104]		1	113862552	1487	1225	0.824	1985	1227	1620	0.817289916029154	0.607497549099215	0.993341003850037	0.633791879761829	0.919940337798184	0.84383182678229	66087299972442	370483717969906	544551703849015	327881713063329	26.48	25.14	31.45	21.85		High	High	High	High	High	High	High	High	High	High	High	High	High	0.005168
191115	False	High	[K].LKKLEEEQIILEDQNCK.[L]	1xCarbamidomethyl [C16]	3.10297	4.40677	1	1	6	P35579	P35579 [973-989]		2	213011110	0.678	1168	1553	1414	2086	1226	0.179479327973786	0.915244948885311	0.228881061672638	0.973864922576125	0.0425714020333728	0.96338236831318	102469156373009	151136603185595	869054703256209	724556326138549	62.38	49.77	73.53	2025-04-20		Peak Found	Peak Found	High	Peak Found	High	High	Not Found	Peak Found	High	Peak Found	High	High	High	0.005168
191083	False	High	[K].LKGTEDEVEK.[Y]		0.000307069	4.40677	2	3	6	ENSBTAP00000043502; P07951	ENSBTAP00000043502 [50-59]; P07951 [50-59]		1	114758411	1199	1123	0.749	0.900	0.751	1003	0.994389667566728	0.942995372806988	0.911970444317365	0.630775954984512	0.292432526017066	0.79070046539442	123450540830808	10293652720973	137465510682009	137115857914108	47.40	60.67	46.61	0.18	NotUnique	Peak Found	Peak Found	Peak Found	Peak Found	High	High	Peak Found	High	High	Not Found	High	High	High	0.005168
191082	False	High	[K].LKGTEDELDK.[Y]		0.00119728	4.40677	2	3	5	P09493; P06753	P09493 [50-59]; P06753 [51-60]		1	114758411	0.811	0.947	1144	0.864	1015	0.951	0.507914185884335	0.919780065915173	0.723949119782828	0.565814524777267	0.943038360244957	0.7544944041254	162625352381099	191150680148013	178964178123575	188282850695248	33.64	22.79	36.38	1998-03-01	NotUnique	Peak Found	High	Peak Found	Not Found	High	High	Peak Found	High	Peak Found	Not Found	High	Peak Found	High	0.005168
349336	False	High	[K].TKIPAVFK.[I]		0.000182589	4.40677	1	1	207	ENSBTAP00000019538	ENSBTAP00000019538 [92-99]		1	90356621	0.633	0.559	0.867	0.464	0.733	0.856	0.0693819935839801	2.92247e+07	0.978490090700382	0.0122861458276843	0.111917348712863	0.583547048835304	327890814491684	518247099059512	586213674435775	706927016618105	19.36	14.44	15.68	17.34		High	High	High	High	High	High	High	High	High	High	High	High	High	0.005168
191067	False	High	[K].LKGPQITGPSLEGDLGLK.[G]		0.000887221	4.40677	1	1	2	Q09666	Q09666 [370-387]		1	182302729	100000	1269	0.010	100000		100000	0.00435478	0.761552260136696	0.00428995	0.00359058		0.00368845	822536508927538		648425058266586				1969-05-01			High	Peak Found	Not Found	Not Found	Not Found	Not Found	High	Peak Found	Not Found	Not Found	Not Found	Not Found	High	0.005168
191027	False	High	[K].LKGEMMDLQHGSLFLQTPK.[I]		0.124551	4.40677	2	2	4	P07195; ENSBTAP00000026118	P07195 [59-77]; ENSBTAP00000026118 [59-77]		1	217311441	3130	0.389	0.175	0.527	0.168	1355	0.0552871473126816	0.000124384605409209	0.000204179166075908	0.0978670243251942	10103.9	0.974780064833921	489847904763345	156519955592077	894549938283623	929434033082301	113.80		99.22	125.70	NotUnique	Peak Found	High	Not Found	Not Found	Not Found	Peak Found	Peak Found	Peak Found	Peak Found	Not Found	Peak Found	High	High	0.005168
190502	False	High	[K].LHVSVEALVCHR.[K]	1xCarbamidomethyl [C10]	0.158606	4.40677	1	1	3	O60749	O60749 [323-334]		0	141975253	0.576	1589	2920	0.404	0.828	0.284	0.123608935775868	0.375515531555584	0.0021605222569629	0.0216010722470991	0.58716764953912	0.00185321718689773	563443563347086	978015642296145	334931128161799	1181386534549	57.60	1962-10-01	36.25	50.07		Peak Found	High	Peak Found	High	Peak Found	Not Found	Peak Found	High	Peak Found	Peak Found	Peak Found	Not Found	High	0.005168
191025	False	High	[K].LKGEIDASVPELEGDLRGPQVDVK.[G]		0.00126012	4.40677	1	1	2	Q09666	Q09666 [1795-1818]		2	256435662	1201	1539	1281	2513	2092	1632	0.994782990621007	0.45829584608729	0.589974030687854	0.379969167493845	0.203119552614725	0.869926737043983	553462200559404	460747913951515	35957856990565	22027022235124	2014-04-01	50.96	36.76			Peak Found	Peak Found	Not Found	High	Peak Found	Not Found	Peak Found	High	Not Found	Not Found	Peak Found	Not Found	High	0.005168
349337	False	High	[K].TKIPAVFKIDALNENK.[V]		0.000108456	4.40677	1	1	114	ENSBTAP00000019538	ENSBTAP00000019538 [92-107]		2	180102181	1398	0.712	0.509	1355	0.969	1904	0.748875102825806	0.0211602065262984	0.107339887980954	0.943670608654738	0.845699084238557	0.251649086207937	434531297397317	310911120772854	610578035549567	320728395863319	14.36	57.73	30.82	26.69		High	High	High	High	High	High	High	High	High	High	High	High	High	0.005168
191018	False	High	[K].IKGDVPSVGLEGPDVDLQGPEAK.[I]		0.183628	4.40677	1	1	4	Q09666	Q09666 [5208-5230]		1	232020308	1427	1028	0.741	1439	1143	1488	0.87989700669955	0.997671128035506	0.906049218560856	0.971959941680624	0.991800032381565	0.886707888442059	23073997647646	161703264755785	218320285794872	14147776431119	52.12	61.10	49.92	55.62		Peak Found	Peak Found	Peak Found	Peak Found	Peak Found	Peak Found	High	High	Peak Found	Peak Found	High	Peak Found	High	0.005168
191017	False	High	[K].IKGDVDVTGPK.[V]		0.000417596	4.40677	1	1	13	Q09666	Q09666 [2849-2859]		1	112862591	1263	1139	0.835	1840	1221	1566	0.984029747403926	0.95454859500734	0.999993653320168	0.750483709328493	0.926630162808268	0.896395659139536	157794513428628	137612630002601	16480772050882	142126818428979	63.52	53.22	60.83	58.28		High	High	Peak Found	High	High	Peak Found	High	High	Peak Found	High	High	Peak Found	High	0.005168
191016	False	High	[K].IKGDVDVSVPEVEGK.[L]		0.000355485	4.40677	1	1	8	Q09666	Q09666 [2467-2481]		1	157083228	0.990	1159	1171	1312	1325	1131	0.853844403502942	0.919780065915173	0.667350074582146	0.987647737614799	0.834624629336439	0.901058473856728	204363523418012	206391733408286	176253058930375	155804041971081	49.84					High	High	Peak Found	High	Not Found	Not Found	High	High	Not Found	High	High	Not Found	High	0.005168
191015	False	High	[K].LKGDVDVSGPK.[L]		0.000555533	4.40677	2	2	11	Q09666; ENSBTAP00000048477	Q09666 [3307-3317]; ENSBTAP00000048477 [2975-2985]		1	111461026	1093	1089	1356	0.929	0.850	0.821	0.92222170978834	0.982659088359161	0.397125297608473	0.688183077817274	0.635557502930911	0.487938108101057	158252127456664	1448216851941	151304112086959	170297629520986	32.34	70.77	60.11	37.36	NotUnique	High	High	Not Found	High	High	High	High	High	High	High	Peak Found	High	High	0.005168
191014	False	High	[K].IKGDVDVSAPK.[L]		0.000158874	4.40677	1	1	6	Q09666	Q09666 [2326-2336]		1	112862591	2536	1087	0.472	100000	100000	100000	0.0848960551524821	0.981544469120278	0.225516261193366	0.00359058	0.00519074	0.00368845	288902978267438	113926104684472	241458619149021		64.74		52.04			High	High	Peak Found	Peak Found	Not Found	Not Found	High	High	Peak Found	Not Found	Not Found	Not Found	High	0.005168
349338	False	High	[K].TKIPAVFKIDALNENK.[V]	1xDeamidated [N13]	0.000186645	4.40677	1	1	2	ENSBTAP00000019538	ENSBTAP00000019538 [92-107]		2	180200583				0.010	0.010	0.010				0.00359058	0.00519074	0.00368845				1400821270461						Not Found	Not Found	Not Found	Not Found	Not Found	Not Found	Not Found	High	Not Found	Not Found	High	Not Found	High	0.005168
190963	False	High	[K].LKEVHEQLLSTEQVSDQK.[N]		0.000193605	4.40677	1	1	2	Q13201	Q13201 [513-530]		1	211109789	0.647	0.780	1423	0.449	0.819	0.575	0.24609650517354	0.594491094836614	0.448104758773071	0.0552949137761816	0.525801347776241	0.114936720239965	588066970150979	586091839977039	619819721678228	107723060955321	66.89	70.51	103.67	94.26		Peak Found	Peak Found	Peak Found	Peak Found	Peak Found	Peak Found	Not Found	Peak Found	High	Not Found	Peak Found	High	High	0.005168
191022	False	High	[K].IKGEHPGLSIGDVAK.[K]		0.000874642	4.40677	1	4	57	P09429	P09429 [113-127]		1	152084312	1162	1053	0.897	1318	1293	1232	0.988942860610638	0.981491956000892	0.991194103519851	0.992333525995242	0.716481908681102	0.966300675872859	361089266581877	282484705378185	337494111831045	273991481305877	29.23	34.84	28.46	39.64		High	High	High	High	High	High	High	High	High	High	High	High	High	0.005168
192950	False	High	[R].LIDLHSPSEIVK.[Q]		0.000211385	4.40677	1	1	19	ENSBTAP00000025484	ENSBTAP00000025484 [88-99]		0	135076274	1001	0.882	0.752	1877	1591	2033	0.79708820398854	0.760015295230674	0.934130034445851	0.691650820964667	0.242968066361214	0.47739369012706	369411335387716	369226480342833	491163064574547	232075707643316	42.21	1973-02-01	33.44	53.65		Peak Found	High	High	High	High	Not Found	High	High	High	Not Found	Peak Found	High	High	0.005168
184454	False	High	[R].LGDPAEYAHLVQAIIENPFLNGEVIR.[L]	1xDeamidated [N21]	0.49223	4.40677	1	1	1	Q99714	Q99714 [227-252]		0	287949378																					NoQuanValues	High	Not Found	Not Found	Not Found	Not Found	Not Found	Not Found	Not Found	Not Found	Not Found	Not Found	Not Found	High	0.005168
184435	False	High	[R].LGDLYEEEMRELRR.[Q]		0.000277156	4.40677	2	2	15	P08670; ENSBTAP00000024572	P08670 [146-159]; ENSBTAP00000024572 [146-159]		2	180889596	2788	1016	0.364	2256	0.594	2563	0.0309223328035517	0.998645456887087	0.0157298880054621	0.475459348799121	0.0525540918398416	0.220434193975918	22871836536197	601987897143235	36868532598577	101390330663122	72.66	72.96	72.24	44.65	NotUnique	High	High	High	Peak Found	High	Peak Found	High	High	Peak Found	Peak Found	High	Peak Found	High	0.005168
355883	False	High	[K].TLVLSNLSYSATEETLQEVFEK.[A]		1.22271e-05	4.40677	1	5	10	P19338	P19338 [487-508]		0	250126574	2305	0.989	0.406	2434	0.909	2529	0.159624971057255	0.970302977350403	0.0460869813192852	0.404251698604054	0.761416115109187	0.248421409840613	326394692797605	102902407619313	330189571956152	117732740414608	35.85	37.77	42.22	26.57		Peak Found	High	High	High	High	Peak Found	High	High	High	High	High	High	High	0.005168
355884	False	High	[K].TLVLSNLSYSATEETLQEVFEK.[A]	1xDeamidated [N6]	0.0882757	4.40677	1	5	1	P19338	P19338 [487-508]		0	250224976																					NoneMonoisotopic	Not Found	Not Found	Not Found	Not Found	Not Found	High	Not Found	Not Found	Not Found	Not Found	Not Found	Not Found	High	0.005168
179061	False	High	[K].IELVPSHSTATLIEEPTEVEDPWDLPELK.[D]		0.000211214	4.40677	1	1	1	ENSBTAP00000002023	ENSBTAP00000002023 [47-75]		0	328765695																					NoQuanValues	Not Found	Not Found	Not Found	Not Found	Not Found	Not Found	Not Found	Not Found	Not Found	Not Found	Not Found	High	High	0.005168
179058	False	High	[K].LELVHHGPMAVAFEVYDDFLHYK.[K]		0.0634889	4.40677	1	1	1	P53634	P53634 [362-384]		0	273033847	100000	100000		100000			0.00435478	0.00807141		0.00359058			576456355406176									Not Found	High	Not Found	Not Found	Not Found	Not Found	Not Found	Not Found	Not Found	Not Found	Not Found	Not Found	High	0.005168
179035	False	High	[K].LELSVHLQPITR.[S]		0.000580465	4.40677	1	2	3	O75643	O75643 [1184-1195]		0	140581617	1528	1158	0.758	100000	100000	100000	0.876600355566881	0.95454859500734	0.949204592409116	0.00359058	0.00519074	0.00368845	401832330079222	262964470924467	347016378744842		0.31	1974-05-01	41.43			High	High	Not Found	Peak Found	Peak Found	Not Found	High	Peak Found	Peak Found	Not Found	Not Found	Not Found	High	0.005168
355893	False	High	[K].TIVMGASFR.[N]		0.00182876	4.40677	1	2	19	P37837	P37837 [231-239]		0	98151861	1143	0.869	0.760	1111	0.972	1279	0.966188767099257	0.723997846289276	0.932642650303535	0.829212305828917	0.823387353346275	0.969380342870766	387074079711295	338598425749175	445665706410763	3485243	48.03	33.19	45.13	1991-01-01		High	High	Peak Found	High	High	Peak Found	High	High	High	High	High	Peak Found	High	0.005168
355915	False	High	[K].TLVNPANVTFK.[T]		0.000332819	4.40677	1	1	31	O75608	O75608 [191-201]		0	120367320	1110	0.940	0.848	1210	1091	1287	0.956388403791109	0.91543270750988	0.999993653320168	0.937126359324016	0.994720128433614	0.980592223999039	218449598512828	197006771124033	232325529693358	180523995283323	2025-03-05	2025-02-05	1974-08-01	0.02		High	High	High	High	High	High	High	High	High	High	High	High	High	0.005168
178997	False	High	[K].IEIQTLTGLFK.[G]		0.000469476	4.40677	1	2	12	P55212	P55212 [134-144]		0	126273546	1159	1127	0.972	1180	0.783	1067	0.966809696459417	0.999982067830603	0.928903794691883	0.917228642252407	0.584322521729376	0.875462269042916	178406450446167	153866126980711	15823730270434	196479078125	50.48		38.56	26.72		Peak Found	High	High	High	Peak Found	High	Peak Found	High	High	Peak Found	High	High	High	0.005168
178966	False	High	[R].LELQEGPEKPR.[R]		4.57467	4.40677	1	1	9	O60496	O60496 [41-51]		0	129569539	0.094	0.950	10175	0.162	1732	0.170	0.00435478	0.938805531284748	0.665431	5.8077e+07	0.087965146610251	1.64331e+08	92582912487397	844527471001115	830013320804499	48753113766678	28.17	31.52	19.29	13.50		High	High	High	High	High	High	Peak Found	High	High	Peak Found	High	Peak Found	High	0.005168
178964	False	High	[R].LELQEAQDQR.[R]		0.000442777	4.40677	1	1	3	Q9UDT6	Q9UDT6 [716-725]		0	122961206																					NoQuanValues	Not Found	Not Found	Not Found	Not Found	Not Found	Not Found	High	High	High	Not Found	Not Found	Not Found	High	0.005168
178953	False	High	[K].LELPPILVYADCVLANWK.[K]	1xCarbamidomethyl [C12]	0.00306039	4.40677	1	1	4	P14902	P14902 [118-135]		0	211413546																					NoneMonoisotopic	Not Found	High	Not Found	Not Found	Not Found	Not Found	High	High	Not Found	Not Found	Not Found	Not Found	High	0.005168
178943	False	High	[K].IEIPLFHVLNAR.[I]		0.182288	4.40677	1	4	14	Q8IZ07	Q8IZ07 [411-422]		0	142182635	1924	1136	0.637	100000	100000	100000	0.494472925511184	0.993161859325892	0.729419008208464	0.00359058	0.00519074	0.00368845	24533255084312	12754263133527	200106384595099		28.96	1937-02-01	25.93			High	High	High	Peak Found	High	Not Found	High	High	High	Not Found	Not Found	Not Found	High	0.005168
178923	False	High	[R].IEINFPAEYPFKPPK.[I]		5.5842e-07	4.40677	1	2	66	P68036	P68036 [53-67]		0	178995233	0.926	0.865	0.881	0.917	0.976	1123	0.693608327477646	0.596585238914538	0.986745460709883	0.579469455966697	0.863969204610227	0.875110384849292	661721814303768	717962975791109	765372394521729	764726256901208	46.23	1949-11-01	14.98	1999-11-01		High	High	High	High	High	High	High	High	High	High	High	High	High	0.005168
178920	False	High	[K].LEINFEELLK.[Q]		4.41018	4.40677	1	2	10	Q0ZGT2	Q0ZGT2 [374-383]		0	124768818	1093	0.897	0.888	1238	1077	1243	0.940855124802597	0.828852296898371	0.987608168965988	0.942581605498293	0.989631631908796	0.974780064833921	268603747985004	265907036168793	299297672532037	246939411330705	61.03	50.21	17.41	31.09		High	Not Found	High	High	High	High	Not Found	High	High	High	High	Peak Found	High	0.005168
178887	False	High	[K].LEILQQQLQVANEAR.[D]		4.2981e-05	4.40677	1	1	5	Q14980	Q14980 [617-631]		0	175296027	100000	1178	0.010	1718	0.010	1459	0.00435478	0.891264704953765	0.00428995	0.848762687638476	0.00519074	0.947803020244331	787614624292938		668580007814477	458380849796168	1952-03-01		14.95			High	High	Not Found	High	Not Found	Not Found	High	High	Not Found	Peak Found	Not Found	Not Found	High	0.005168
178878	False	High	[K].LEIIPASQFCPR.[V]	1xCarbamidomethyl [C10]	2.78013	4.40677	1	1	12	P02778	P02778 [48-59]		0	143074605	0.968	0.782	0.865	1027	1009	1056	0.779520291547341	0.328065725882947	0.994173072915331	0.798286943279915	0.937779812590398	0.861831903793092	132041903824064	159190522901364	18409703590916	17430656367945	75.17	76.33	83.76	70.50		High	High	High	High	High	Peak Found	High	High	High	High	High	Peak Found	High	0.005168
178872	False	High	[R].LELLLSAGDSGTFFCK.[G]	1xCarbamidomethyl [C15]	0.00865913	4.40677	1	1	13	O95866	O95866 [94-109]		0	175787785	1113	0.982	0.789	0.760	0.688	0.785	0.956388403791109	0.970918240897787	0.961687171772329	0.359036137392632	0.128217543110669	0.499584072624851	198340620304525	178277063847068	19329555512056	259109761003669	2022-09-01	19.77	27.23	2025-06-11		Peak Found	High	High	Peak Found	High	High	Peak Found	High	High	Not Found	High	High	High	0.005168
179085	False	High	[R].LEIYVVTAEGLRPVK.[E]		0.00364854	4.40677	1	2	6	Q16531	Q16531 [39-53]		0	168697888	1615	1734	1103	100000	100000	100000	0.774000951974718	0.184280260193547	0.815323018208523	0.00359058	0.00519074	0.00368845	564404282382791	42163583352859	364483252484553		25.58	24.87	26.64			High	High	High	High	Peak Found	Peak Found	Peak Found	High	Peak Found	Not Found	High	Not Found	High	0.005168
355918	False	High	[R].TIVNQISYTPQDPR.[DE]		0.00139582	4.40677	1	2	2	Q6IA69	Q6IA69 [393-406]		0	163183876	100000	100000		100000			0.00435478	0.00807141		0.00359058			42018852357015				32.84					Not Found	High	Peak Found	Not Found	Not Found	Not Found	Not Found	Not Found	Not Found	Not Found	Not Found	Not Found	High	0.005168
179099	False	High	[K].LEMDGHLNR.[G]		0.000749857	4.40677	1	1	2	Q9BRK5	Q9BRK5 [67-75]		0	108452040	0.655	0.827	1269	0.654	0.862	0.679	0.255973190535599	0.832374230782792	0.623195514152166	0.199362723939804	0.691944828664762	0.323743399832956	303135810210575	462919391689029	372172292073242	520188488832291	40.14	22.55	22.47	60.57		Peak Found	Peak Found	Peak Found	Peak Found	Peak Found	Peak Found	Peak Found	High	Peak Found	Not Found	Peak Found	High	High	0.005168
179221	False	High	[K].IENCNYAVELGK.[NH]	1xCarbamidomethyl [C4]	0.0143536	4.40677	4	7	26	Q14651; P13796; ENSBTAP00000009308; P13797	Q14651 [458-469]; P13796 [457-468]; ENSBTAP00000009308 [457-468]; P13797 [460-471]		0	140967294	1299	1001	0.792	1306	1016	1358	0.953626446231239	0.990428474651473	0.973163076524827	0.984714531086852	0.940623677955541	0.985880855548117	175430377591077	120225789695195	148835622827173	10955997140336	46.03	44.98	49.62	46.08	NotUnique	High	High	High	High	High	Peak Found	High	High	Peak Found	High	High	High	High	0.005168
179482	False	High	[R].LENNHAQLLR.[R]		0.824203	4.40677	1	2	21	O95810	O95810 [142-151]		0	120765419	1841	0.848	0.461	0.697	0.412	0.894	0.449480612287874	0.636467728672892	0.178107574760994	0.212187887090999	7.18439e+08	0.565488369647973	364636897321277	215445928249731	467736206564288	523414101596762	48.79	120.22	54.25	1987-09-01		High	High	High	Not Found	High	High	High	High	High	Not Found	High	High	High	0.005168
179427	False	High	[K].IENLTSAVNSLNFIIK.[E]	1xDeamidated [N3]	0.000818646	4.40677	1	1	1	Q13201	Q13201 [678-693]		0	177697419	0.010		100000		100000		0.00435478		0.00428995		0.00519074			108613867236296								Not Found	Not Found	Not Found	High	Not Found	Not Found	Not Found	Not Found	Not Found	Not Found	Not Found	Not Found	High	0.005168
179426	False	High	[K].IENLTSAVNSLNFIIK.[E]		1.7978e-05	4.40677	1	1	8	Q13201	Q13201 [678-693]		0	177599018	1404	0.852	0.607	100000	100000	100000	0.911292328164353	0.643113117483531	0.58645454837578	0.00359058	0.00519074	0.00368845	15339966041313	117615001800383	157343323991386		36.35	48.51	29.23			High	High	High	Peak Found	High	High	High	High	High	Not Found	Not Found	Not Found	High	0.005168
179415	False	High	[K].IENLSNLHQLQMLELGSNR.[I]		0.0113546	4.40677	1	1	1	Q15435	Q15435 [179-197]		0	220913938	100000	0.924	0.010	0.742	0.010	0.803	0.00435478	0.97318313949496	0.00428995	0.284981350910247	0.00519074	0.481097415745055	337150777989288		36480032517154	4540958125	34.15		53.11			Peak Found	Peak Found	Not Found	Not Found	Not Found	Not Found	Peak Found	High	Not Found	Not Found	Not Found	Peak Found	High	0.005168
179361	False	High	[R].LENLGIPEEELLR.[Q]		0.733059	4.40677	1	1	14	ENSBTAP00000011514	ENSBTAP00000011514 [108-120]		0	152482680	1226	1129	0.921	1356	1106	1201	0.993387165150729	0.940889923187137	0.985231147471192	0.999092670797029	0.995542568822032	0.947334237579135	103479510938889	840548958492502	854631077084749	852290942344357	39.85	36.86	29.50	41.57		High	Peak Found	Peak Found	High	High	High	High	High	Peak Found	High	High	High	High	0.005168
179350	False	High	[K].LENLEPEHEYK.[C]		3.48876	4.40677	1	1	18	P08575	P08575 [356-366]		0	140066924	1369	1007	0.790	1914	1398	1769	0.921383253163892	0.996749137843219	0.971269937267535	0.768545135543477	0.600474129857407	0.732383138319262	532406447029082	322529570990366	528584214515297	325633804846747	37.44	27.65	28.90	44.33		High	High	High	High	High	High	High	High	Peak Found	High	High	Peak Found	High	0.005168
179339	False	High	[R].IENIDHLGFFIYR.[L]		0.0477134	4.40677	1	1	25	Q9Y287	Q9Y287 [209-221]		0	163684820	1230	1012	0.752	1235	1118	1429	0.998934008255939	0.98778478832909	0.913172738017622	0.951046454414906	0.998734182887508	0.930695327028551	174933943024893	142251771484577	211935678382106	1482761375	36.09	46.02	28.47	41.86		High	High	High	High	High	High	High	High	High	High	High	High	High	0.005168
355849	False	High	[K].TLVKEVVQNFAK.[E]		0.000345227	4.40677	1	2	3	Q14019	Q14019 [99-110]		1	137579438	100000	0.641	0.010	100000		100000	0.00435478	0.101321451652658	0.00428995	0.00359058		0.00368845	511373483181367		798073049788967							High	Not Found	Not Found	Not Found	Not Found	Not Found	Not Found	High	High	Not Found	Not Found	Not Found	High	0.005168
179310	False	High	[K].IENHEGVR.[R]		0.000933815	4.40677	2	2	34	ENSBTAP00000044619; P14618	ENSBTAP00000044619 [271-278]; P14618 [271-278]		0	95347992	1243	1048	0.935	1508	1213	1457	0.933227818732774	0.985025623142462	0.981760227136412	0.832809871342395	0.861689336803196	0.846380555321462	441140698381184	326973695652845	432457933239661	29691205513765	25.77	20.84	21.86	26.96	NotUnique	High	High	High	High	High	High	High	High	High	High	High	High	High	0.005168
355863	False	High	[K].TIVLHVSPEEPR.[T]		0.000106983	4.40677	1	1	4	Q86YT9	Q86YT9 [246-257]		0	137675324	0.010	0.010	0.779	0.010	1381	1774	0.00435478	0.00807141	0.945413901562695	0.00359058	0.750199035801612	0.713270593486768		102983138722021	132259177540077	745630222829165				24.67		High	Not Found	High	Not Found	Peak Found	Not Found	High	Not Found	Not Found	High	Peak Found	Not Found	High	0.005168
179280	False	High	[K].LENGGFPYEK.[D]		0.00168767	4.40677	1	2	2	Q9BRT3	Q9BRT3 [78-87]		0	115355242		0.010	0.010	0.010	0.010	1926		0.00807141	0.00428995	0.00359058	0.00519074	0.698925459140218			873000964994269	453238233028022						Not Found	High	Not Found	Not Found	Not Found	Not Found	Not Found	High	Not Found	Not Found	Peak Found	Not Found	High	0.005168
355868	False	High	[R].TLVLLDNLNVR.[E]		7.15128	4.40677	1	1	18	P39656	P39656 [47-57]		0	126975251	1082	1119	1034	2011	1859	1629	0.956388403791109	0.968665776755136	0.89842996564026	0.635063991653169	0.322777829331581	0.778197522529069	869693094078632	795658661779721	807373554796424	613319379965211	46.73	47.82	24.40	27.82		High	High	High	High	High	High	High	High	High	High	High	High	High	0.005168
179277	False	High	[K].LENGEIETIAR.[F]		0.000239404	4.40677	1	1	2	Q9HDC9	Q9HDC9 [124-134]		0	124464811																					NoQuanValues	Not Found	Not Found	Not Found	Not Found	Not Found	High	Not Found	Not Found	High	Not Found	Not Found	Not Found	High	0.005168
179237	False	High	[R].LENEGDSLLQTQACLCYICAGNVEK.[L]	3xCarbamidomethyl [C14; C16; C19]; 1xDeamidated [Q]	0.000462654	4.40677	1	1	2	O94979	O94979 [676-700]		0	288629542																					NoQuanValues	Not Found	High	Not Found	Not Found	Not Found	Not Found	Not Found	Not Found	Not Found	Not Found	Not Found	Not Found	High	0.005168
179236	False	High	[R].LENEGDSLLQTQACLCYICAGNVEK.[L]	3xCarbamidomethyl [C14; C16; C19]	1.71446	4.40677	1	1	1	O94979	O94979 [676-700]		0	288531140																					NoQuanValues	Not Found	High	Not Found	Not Found	Not Found	Not Found	Not Found	Not Found	Not Found	Not Found	Not Found	Not Found	High	0.005168
179224	False	High	[K].LENCNYAVELGKNQAK.[F]	1xCarbamidomethyl [C4]	0.0103233	4.40677	2	2	1	P13796; ENSBTAP00000009308	P13796 [457-472]; ENSBTAP00000009308 [457-472]		1	185090652	1126	1204	1069	1119	0.994	0.930	0.97258039389263	0.903271419905925	0.845365876995732	0.901790367225141	0.898109645388176	0.726081269429897	57158052983652	507473289393721	474799868758863	510705059470456		2025-03-04	49.89	33.85	NotUnique	Peak Found	Not Found	Not Found	Peak Found	Peak Found	Not Found	Not Found	High	Peak Found	Peak Found	Peak Found	Not Found	High	0.005168
179222	False	High	[K].IENCNYAVELGK.[NH]	1xCarbamidomethyl [C4]; 1xDeamidated [N3]	5.10589	4.40677	4	7	2	Q14651; P13796; ENSBTAP00000009308; P13797	Q14651 [458-469]; P13796 [457-468]; ENSBTAP00000009308 [457-468]; P13797 [460-471]		0	141065696	1630	100000	100000	100000	100000		0.763177429950068	0.00807141	0.00428995	0.00359058	0.00519074		62875532617708	385749129990775							NotUnique	High	Not Found	Not Found	Not Found	Peak Found	Not Found	Not Found	Not Found	Not Found	Not Found	Not Found	Not Found	High	0.005168
355872	False	High	[K].TLVLLMGK.[E]		0.0016754	4.40677	1	3	163	P07737	P07737 [109-116]		0	87454304	1016	0.873	0.831	1339	0.989	1534	0.901044838443975	0.602778618111541	0.938849823875611	0.952558183631254	0.920599171124047	0.663555289641325	544816689161633	569788588283594	685752672496418	576166785462449	54.25	15.73	54.78	56.20		High	High	High	High	High	High	High	High	High	High	High	High	High	0.005168
179547	False	High	[K].IENSAEEFALYVVHTSGEK.[Q]		1.92762	4.40677	1	2	1	P50749	P50749 [214-232]		0	212302914	100000	0.784	0.010	100000		100000	0.00435478	0.793079055015478	0.00428995	0.00359058		0.00368845	315770170375322		402649269564553		22.23					Peak Found	Peak Found	Not Found	Not Found	Not Found	Not Found	Not Found	High	Not Found	Not Found	Not Found	Not Found	High	0.005168
178865	False	High	[K].LELLHPIIPEQSTFK.[V]		0.189087	4.40677	1	1	8	Q9Y2Z0	Q9Y2Z0 [222-236]		0	176498945	1273	1045	0.821	1130	0.887	1081	0.97415582488772	0.999982067830603	0.983597959446682	0.920304953607154	0.767800732949686	0.863748768312086	864794677864891	679251545762204	827571331126906	76536486114849	33.84	21.91	37.35	1936-04-01		High	Peak Found	High	High	Peak Found	Peak Found	Peak Found	High	High	Peak Found	High	High	High	0.005168
178863	False	High	[K].IELLGSYDPQK.[Q]		0.000893732	4.40677	1	3	9	P24666	P24666 [114-124]		0	126266269	0.930	0.858	0.909	1012	1087	1071	0.693230750259477	0.673489130886643	0.961997592428672	0.747818954228145	0.994969917644017	0.863696171710614	237701474807345	251870665652543	277106578731539	258734816423045	17.38	17.47		18.35		High	High	High	Peak Found	High	High	High	High	Not Found	High	Peak Found	Not Found	High	0.005168
356081	False	High	[R].TLWSLVAFPK.[L]		0.00185565	4.40677	1	2	1	Q93034	Q93034 [633-642]		0	116166666																					NoQuanValues	Not Found	Not Found	Not Found	Not Found	Not Found	Not Found	High	Not Found	Not Found	Not Found	Not Found	Not Found	High	0.005168
178427	False	High	[R].IEHLWPQGPSTVDAAFLWDK.[K]		6.40728	4.40677	1	1	3	ENSBTAP00000004635	ENSBTAP00000004635 [290-309]		0	231015534	0.010		100000		100000		0.00435478		0.00428995		0.00519074			565396683866853				23.97				Not Found	Not Found	Not Found	High	High	High	Not Found	Not Found	Not Found	Not Found	Not Found	Not Found	High	0.005168
178423	False	High	[K].LEHLSVSHNNLTTLHGELSSLPSLR.[A]		0.00121491	4.40677	1	2	3	Q13045	Q13045 [58-82]		0	275445332	1509	1465	1036	2104	1188	1436	0.836470719373453	0.511178071790508	0.903118107754942	0.614800452186344	0.99222099623365	0.962579243591244	698197787345495	394344983139798	476511548322305	331861950052583	23.34	36.72	37.26			High	High	Peak Found	Peak Found	Peak Found	Peak Found	High	Peak Found	Peak Found	Peak Found	Not Found	Not Found	High	0.005168
178386	False	High	[K].LEHEYIQNFK.[I]		6.54962	4.40677	2	2	34	Q15691; ENSBTAP00000041967	Q15691 [67-76]; ENSBTAP00000041967 [67-76]		0	132065828	1163	1253	0.954	1313	1113	1141	0.978808017304962	0.5898300302878	0.909465649718982	0.994744363327313	0.988077287306383	0.875110384849292	132329875600243	113839837885012	119425011798522	100779649563504	21.44	1966-10-01	16.38	2015-12-01	NotUnique	High	High	High	High	High	High	High	High	High	High	High	High	High	0.005168
356093	False	High	[R].TLWTVLDAIDQMWLPVVR.[T]		0.000187857	4.40677	1	3	12	P18669	P18669 [66-83]		0	215615726	0.641	0.671	0.785	0.342	0.528	0.680	0.246146018031032	0.446635312041785	0.955580492114481	0.00537464327941019	0.0342454411492946	0.294780454156173	233058451908212	363827681805821	463217947145449	6815224569291	85.17	25.30	86.32	1987-10-01		High	High	High	High	High	Peak Found	High	High	High	High	High	High	High	0.005168
178365	False	High	[K].LEGYWGEAQSLCQAVDEHLR.[E]	1xCarbamidomethyl [C12]	0.00952416	4.40677	1	1	8	Q96SB3	Q96SB3 [723-742]		0	236109282	0.820	1005	1348	100000	100000	100000	0.482259463500221	0.996749137843219	0.421481188174959	0.00359058	0.00519074	0.00368845	116654891648771	142273289906146	104891101986635		2025-03-16	55.58	2023-12-01			Peak Found	High	High	Peak Found	High	High	High	High	High	Not Found	Not Found	Not Found	High	0.005168
178361	False	High	[K].IEGYPDPEVVWFK.[D]		1.83128	4.40677	1	2	12	Q15746	Q15746 [1832-1844]		0	157878387	0.493	0.989	2004	0.858	1590	1054	0.0274333801920016	0.988586861267436	0.0161316469066708	0.571420857321833	0.341415422292669	0.832140858540233	136811964966129	27729730612971	138339168003401	17941901875	19.34	1977-06-01	49.89	36.49		Peak Found	High	Not Found	Not Found	Peak Found	High	High	High	High	Peak Found	High	High	High	0.005168
178360	False	High	[K].IEGYEDQVLITEHGDLGNSR.[F]	2xDeamidated [Q7; N18]	0.00137737	4.40677	1	2	2	P52907	P52907 [67-86]		0	224704116	100000	0.751	0.010	100000		100000	0.00435478	0.383826737655337	0.00428995	0.00359058		0.00368845	624967785565219		831771853266987				31.99			High	Peak Found	Not Found	Not Found	Not Found	Not Found	Peak Found	Peak Found	High	Not Found	Not Found	Not Found	High	0.005168
178359	False	High	[K].IEGYEDQVLITEHGDLGNSR.[F]	1xDeamidated [N18]	2.71157e-07	4.40677	1	2	7	P52907	P52907 [67-86]		0	224605715	0.748	0.979	1308	0.950	1175	0.963	0.431571563029695	0.982011567819917	0.59701949986537	0.731005745659676	0.97764741412851	0.779981366628319	793066671502399	981733555704447	810375006019138	99142996822107	40.61	18.69	28.49	2025-01-25		Peak Found	Peak Found	High	Peak Found	High	High	High	Peak Found	Not Found	High	High	High	High	0.005168
178358	False	High	[K].IEGYEDQVLITEHGDLGNSR.[F]		4.23087e-09	4.40677	1	2	27	P52907	P52907 [67-86]		0	224507313	0.857	0.995	1195	0.835	0.977	0.847	0.480355216636223	0.987019490168217	0.533767113139039	0.43239324961018	0.842452829645721	0.360334177881235	110104160819282	133607728994898	111722721777937	131926146387233	1948-06-01	1959-08-01	1941-05-01	2025-05-10		High	High	High	High	High	High	High	High	High	High	High	High	High	0.005168
178357	False	High	[K].IEGYEDQVLITEHGDLGNGK.[F]	1xDeamidated [N/Q]	3.19177e-05	4.40677	2	2	14	P47755; ENSBTAP00000005324	P47755 [67-86]; ENSBTAP00000005324 [67-86]		0	218804043	1553	1080	0.690	1808	1164	1673	0.756877643321329	0.988586861267436	0.847552796406547	0.79099237813423	0.971702524621751	0.819241364643494	211427529684022	136181650332597	195691078003457	1169632.75	1973-05-01	18.70	2018-12-01	2025-04-08	NotUnique	High	Peak Found	High	Peak Found	High	High	High	High	High	High	High	High	High	0.005168
178356	False	High	[K].IEGYEDQVLITEHGDLGNGK.[F]		8.43861e-07	4.40677	2	2	13	P47755; ENSBTAP00000005324	P47755 [67-86]; ENSBTAP00000005324 [67-86]		0	218705642	1121	0.841	0.750	1012	0.903	1119	0.96084804296565	0.660124940108755	0.916942350327191	0.759957869484529	0.709054129380876	0.893248846786682	212250260166684	189192845369965	252277839157328	225525792139297	20.19	17.66	1974-05-01	23.64	NotUnique	High	High	High	High	High	High	High	High	High	Peak Found	High	High	High	0.005168
178352	False	High	[R].LEGWLSLPVR.[N]		0.0019961	4.40677	1	2	12	O75116	O75116 [1153-1162]		0	116966772	0.766	0.896	1169	0.952	1243	1063	0.401375211270472	0.915244948885311	0.708166522703315	0.7559783086127	0.96403769125931	0.865021072289614	57761515169171	753741669760563	644606158522699	606615701664741	48.73	33.83	36.59			High	High	High	High	High	High	High	High	High	Not Found	High	Not Found	High	0.005168
178337	False	High	[K].LEGVLAEVAQHYQDTLIR.[A]	1xDeamidated [Q10]	0.000302406	4.40677	1	1	3	P46940	P46940 [568-585]		0	205607095		0.010	0.010			100000		0.00807141	0.00428995			0.00368845			256547459590456							Not Found	High	Not Found	Not Found	Not Found	Not Found	Not Found	Not Found	High	Not Found	High	Not Found	High	0.005168
178336	False	High	[K].LEGVLAEVAQHYQDTLIR.[A]		2.75904e-08	4.40677	1	1	33	P46940	P46940 [568-585]		0	205508693	1403	1110	0.791	1808	1249	1629	0.872808135911692	0.946011898986862	0.962795318856563	0.781226034179627	0.852091611787188	0.853532363355363	769540653772958	496508572382979	725315948095908	411875792196464	51.77	52.60	50.44	53.23		High	High	High	High	High	High	High	High	Peak Found	High	High	High	High	0.005168
356094	False	High	[R].TLWTVLDAIDQMWLPVVR.[T]	1xDeamidated [Q11]	0.282888	4.40677	1	3	2	P18669	P18669 [66-83]		0	215714127		0.010	0.010	0.010	0.010	0.157		0.00807141	0.00428995	0.00359058	0.00519074	2.46256e+08			437359963882567	27830234375						Not Found	Not Found	Not Found	Not Found	Not Found	High	Not Found	Not Found	Peak Found	Not Found	Not Found	High	High	0.005168
178320	False	High	[R].IEGTQVLSGIQWFGR.[S]	1xDeamidated [Q5]	3.41294	4.40677	1	1	2	P20701	P20701 [569-583]		0	169187515																					NoneMonoisotopic	Not Found	High	Not Found	Not Found	High	Not Found	Not Found	Not Found	Not Found	Not Found	Not Found	Not Found	High	0.005168
356069	False	High	[R].TLWIWECGITAK.[G]	1xCarbamidomethyl [C7]	0.017445	4.40677	1	1	25	P13489	P13489 [260-271]		0	147775080	1563	1281	0.989	0.767	0.666	0.673	0.759351968763888	0.620035759746405	0.921739236732319	0.395328084315883	0.129218678705832	0.172966786337927	179287947034138	114679226407207	115967313043377	172320384468902	36.08	66.23	23.73	38.72		High	High	High	High	High	High	High	High	High	High	High	High	High	0.005168
355946	False	High	[K].TLVQQLYTTLCIEQHQLNK.[E]	1xCarbamidomethyl [C11]	3.06282e-06	4.40677	1	2	1	Q8NE86	Q8NE86 [181-199]		0	233021729		0.010	0.010			100000		0.00807141	0.00428995			0.00368845			100251902121474							Not Found	Not Found	Not Found	Not Found	Not Found	Not Found	Not Found	Not Found	High	Not Found	Not Found	Not Found	High	0.005168
178605	False	High	[R].LEKPAKYDDIK.[K]		0.00140606	4.40677	1	1	15	P04406	P04406 [249-259]		1	131972054	1200	1120	1018	1386	1155	1160	0.997244294900565	0.960507687904948	0.867398317771606	0.992538746392031	0.986117051586275	0.942679890036499	236684288964475	197220999353759	19370158184897	170805694646991	1942-08-01	70.55	2025-08-17	34.41		High	High	Peak Found	High	High	High	High	High	High	High	High	High	High	0.005168
178634	False	High	[K].IEKQYDADLEQILIQWITTQCRK.[D]	1xCarbamidomethyl [C21]	1.81592e-05	4.40677	1	2	7	P37802	P37802 [18-40]		2	289249240	100000	1078	0.010	0.349	0.010	0.324	0.00435478	0.992771531524425	0.00428995	0.00469062408651241	0.00519074	0.0033715026085783	888743565441929		824163259617411	2546738421875	17.85		21.41			High	High	High	Not Found	Not Found	Not Found	High	High	High	Not Found	Not Found	High	High	0.005168
356001	False	High	[R].TIVTTLQDSIR.[K]		1.26046	4.40677	1	2	112	P07996	P07996 [289-299]		0	124670014	1039	1146	1009	1310	1084	1135	0.928458785925092	0.806162062484258	0.909447813999777	0.969113977075499	0.990568864286273	0.979866414382553	16213776403676	172810452378482	140524775055642	1237980149375	13.67	31.48	18.43	24.48		High	High	High	High	High	High	High	High	High	High	High	High	High	0.005168
178842	False	High	[K].IEILAPPNGSVPGDR.[I]		0.00155743	4.40677	1	1	5	Q12904	Q12904 [236-250]		0	153482238	100000	1101	0.010	1130	0.010	0.972	0.00435478	0.976742675707469	0.00428995	0.89505535795646	0.00519074	0.736963825100113	644155006707712		553912073700745	570081875	19.42		31.56			High	High	Not Found	High	Not Found	Not Found	Peak Found	High	Peak Found	Not Found	Not Found	High	High	0.005168
178839	False	High	[R].LELLAAYEEVIR.[E]		5.86821	4.40677	1	2	8	Q16643	Q16643 [11-22]		0	141878896	1254	1234	0.984	1139	0.977	0.923	0.982517059405512	0.818106183606496	0.923015050701843	0.911609518323479	0.874915614443988	0.713197269148842	934329601916283	800814643613235	756945251612725	819953713901611	14.22	2028-09-01	38.25			Not Found	Peak Found	High	Peak Found	Peak Found	High	Not Found	High	High	Peak Found	Not Found	Not Found	High	0.005168
178792	False	High	[K].IEIGDGAELTAEFLYDEVHPK.[Q]		5.56911e-05	4.40677	1	1	6	Q6IBS0	Q6IBS0 [295-315]		0	234614998	1459	1006	0.721	1566	1054	1415	0.848542019305098	0.988586861267436	0.890329197745082	0.904655509155023	0.977556437335841	0.960028344427913	124941866575385	856394928654395	124247595257484	878141555387167	25.25	22.14	14.81	38.27		Peak Found	Peak Found	High	Peak Found	High	High	High	High	Peak Found	Peak Found	Peak Found	High	High	0.005168
356002	False	High	[R].TIVTTLQDSIR.[K]	1xDeamidated [Q7]	0.000150936	4.40677	1	2	21	P07996	P07996 [289-299]		0	124768416	1233	1066	0.864	1650	1338	1548	0.994780261902003	0.996821855042539	0.985818032568726	0.870116583697003	0.788361012065243	0.868700607475535	166854257290901	17439970298402	158799949720455	140551693130104	28.90	30.83	29.41	52.15		High	High	High	High	High	High	High	High	High	High	High	High	High	0.005168
178777	False	High	[K].LELFLPEEYPMAAPK.[V]	1xOxidation [M11]	0.000103895	4.40677	1	1	2	ENSBTAP00000052296	ENSBTAP00000052296 [54-68]		0	176389244																					NoQuanValues	High	High	Not Found	Not Found	Not Found	Not Found	Not Found	Not Found	Not Found	Not Found	Not Found	Not Found	High	0.005168
178776	False	High	[K].LELFLPEEYPMAAPK.[V]		0.848707	4.40677	1	1	10	ENSBTAP00000052296	ENSBTAP00000052296 [54-68]		0	174789752	0.883	0.527	0.538	0.216	0.268	0.498	0.751726663685782	0.00110584160626074	0.359847887534792	5.33501e+09	1.39265e+06	0.0521026813231923	767060934236326	952899141253686	177087618665249	3554234	61.80	2025-10-10	42.80			High	High	Peak Found	Peak Found	High	High	High	High	High	Not Found	High	High	High	0.005168
356003	False	High	[R].TIVTTLQDSIRK.[V]		0.00931717	4.40677	1	2	35	P07996	P07996 [289-300]		1	137479510	1054	1015	0.963	0.852	0.895	0.839	0.904962016956821	0.998645456887087	0.903118107754942	0.556382433267566	0.651883274954142	0.460889239369496	502690134624643	476796054961675	495261343932215	5902415.5	14.33	39.06	2025-08-19	53.36		High	High	High	High	High	High	High	High	High	High	High	High	High	0.005168
356016	False	High	[R].TLVWSEKEQVEK.[S]		0.000874339	4.40677	1	2	1	P09960	P09960 [219-230]		1	147577404	1086	1243	1144	100000	100000	100000	0.933227818732774	0.878642541060874	0.768747164864183	0.00359058	0.00519074	0.00368845	410420949062255	377891747712006	330306099476608				50.40			Peak Found	Not Found	Not Found	Not Found	Peak Found	Not Found	Not Found	High	Peak Found	Not Found	Not Found	Not Found	High	0.005168
178764	False	High	[R].IEIESFYEGEDFSETLTR.[A]		3.13087e-06	4.40677	1	1	43	P11021	P11021 [307-324]		0	216499209	1115	0.943	0.864	0.811	0.741	0.907	0.956388403791109	0.914934727035684	0.997050517743937	0.424026088362227	0.158004200887042	0.576641424046003	306798291771206	290907011504203	325440012283572	392512679705368	19.93	13.33	2025-06-11	1941-05-01		High	High	High	High	High	High	High	High	High	High	High	High	High	0.005168
178759	False	High	[R].LEIEPEWAYGK.[K]		7.58279	4.40677	1	2	11	Q00688	Q00688 [190-200]		0	133466269	1626	0.889	0.549	2107	1332	2371	0.711595175619021	0.800425831324951	0.455439163307062	0.625051355986566	0.850910258586885	0.173043421471537	176988164230724	108648311873416	19916923603011	840167741278109	27.87	38.44	2025-01-01	2019-04-01		High	High	High	High	High	Not Found	High	High	High	High	High	Peak Found	High	0.005168
356017	False	High	[R].TLVYGGIFLYPANK.[K]		0.0814424	4.40677	1	1	11	P09467	P09467 [256-269]		0	155585189	0.943	1164	0.855	1736	1198	1491	0.71363706293204	0.836104634636032	0.997605517731997	0.805734974516561	0.936148508732724	0.913871169015458	306642065839946	325191782236589	380163421415048	271440941412374	27.68		31.23	45.99		Peak Found	High	High	Peak Found	Not Found	Not Found	High	High	Peak Found	High	High	Peak Found	High	0.005168
178708	False	High	[R].LEICNLTPDTLTSDTYKK.[W]	1xCarbamidomethyl [C4]	0.000861645	4.40677	1	1	4	P17655	P17655 [338-355]		1	211205291	1193	1043	0.899	1694	1420	1579	0.996799459799035	0.999982067830603	0.983597959446682	0.822062712214719	0.753820321570229	0.87136083616789	874863810458197	7337589254454	838994359287001	516811116294874	16.23	30.19	27.27	31.64		Peak Found	Peak Found	Peak Found	High	Peak Found	Not Found	High	High	Peak Found	Not Found	Peak Found	Peak Found	High	0.005168
178707	False	High	[R].LEICNLTPDTLTSDTYK.[K]	1xCarbamidomethyl [C4]	0.000127539	4.40677	1	1	2	P17655	P17655 [338-354]		0	198395795	0.010	0.010	1146		100000	100000	0.00435478	0.00807141	0.740124923290279		0.00519074	0.00368845		790205669999379	689568910644045							Not Found	Not Found	Not Found	Peak Found	Not Found	Not Found	High	High	Not Found	Not Found	Not Found	Not Found	High	0.005168
178705	False	High	[R].LEICNLTPDALK.[S]	1xCarbamidomethyl [C4]	0.760403	4.40677	2	2	12	ENSBTAP00000011678; P07384	ENSBTAP00000011678 [348-359]; P07384 [348-359]		0	138672973	1159	1068	0.979	1396	1205	1230	0.974126962322154	0.996196418427909	0.890204993328063	0.983457377110178	0.929350907215381	0.968974197537222	378902719216502	317192173320135	354847001203473	2946619845437	28.21	42.88	30.61	16.37	NotUnique	Peak Found	High	High	High	High	High	High	High	High	High	Peak Found	Peak Found	High	0.005168
356019	False	High	[R].TLVYGGIFLYPANKK.[S]		0.000619976	4.40677	1	1	3	P09467	P09467 [256-270]		1	168394685	100000	2013	0.010	100000		100000	0.00435478	0.0205038219094732	0.00428995	0.00359058		0.00368845	665933833729224		330864748243739		2025-11-19		74.92			Peak Found	High	Not Found	High	Not Found	Not Found	High	Peak Found	Peak Found	Not Found	Not Found	Not Found	High	0.005168
356023	False	High	[K].TIVYLDGTAQSCR.[F]	1xCarbamidomethyl [C12]	0.000738967	4.40677	1	1	1	ENSBTAP00000054917	ENSBTAP00000054917 [92-104]		0	148372095				0.010	0.010	0.010				0.00359058	0.00519074	0.00368845				1400977.25						Not Found	Not Found	Not Found	Not Found	Not Found	Not Found	Not Found	Not Found	Not Found	Not Found	Not Found	High	High	0.005168
178606	False	High	[R].LEKPAKYDDIKK.[V]		0.00029173	4.40677	1	1	13	P04406	P04406 [249-260]		2	144781551	3734	1152	0.313	2234	0.897	1940	0.000191607586150089	0.848114511807718	0.00698684614360511	0.434585554613402	0.740689897477751	0.579347853911216	698119231096361	186969902820852	606185263861469	3124431125	1981-07-01	50.57	21.14	40.94		High	High	High	High	Peak Found	Peak Found	High	High	High	High	Peak Found	High	High	0.005168
179624	False	High	[R].IENVVLDANCSR.[D]	1xCarbamidomethyl [C10]	0.000251994	4.40677	1	3	4	Q9H074	Q9H074 [349-360]		0	138967909	0.010	0.010	0.989	0.010	1301	1316	0.00435478	0.00807141	0.915918862316339	0.00359058	0.866844503390023	0.986999846623208		688067963160363	696033218515203	528954583863947			21.33			Not Found	High	Not Found	High	High	Not Found	Peak Found	Peak Found	High	Not Found	Peak Found	Not Found	High	0.005168
179626	False	High	[R].IENVVLVVPVK.[T]		1.99952	4.40677	1	2	16	Q9NQW7	Q9NQW7 [536-546]		0	120876129	1131	0.979	0.848	1420	1268	1517	0.977954527146359	0.968226516959929	0.993776434622593	0.974723524778757	0.938114922749188	0.893669709535459	970676202807695	858039660991332	111053494436597	683617875	2025-06-13	1988-10-01	22.25	2025-11-10		High	High	High	High	High	High	High	High	High	High	High	High	High	0.005168
179630	False	High	[R].LENWITSLAESQLQTR.[Q]		0.000593348	4.40677	1	2	2	P40763	P40763 [263-278]		0	188897632	2216	1262	0.570	1181	0.533	0.935	0.347926786010259	0.86780445213397	0.621832611549352	0.887288079920244	0.0749029952984937	0.657451793047936	422234507232637	190556256725207	334529657659094	357620065090221	1995-04-01	18.91	14.87			High	Peak Found	Not Found	Peak Found	Not Found	Peak Found	Peak Found	High	Not Found	Peak Found	Not Found	Not Found	High	0.005168
180509	False	High	[K].LESIPGFNVIQSPEQMQVLLDQAGCCIVGQSEQLVPADGILYAAR.[D]	2xCarbamidomethyl [C25; C26]; 2xDeamidated [Q22; Q30]	0.029344	4.40677	1	1	2	P19971	P19971 [158-202]		0	491641548																					NoQuanValues	High	High	Not Found	Not Found	Not Found	Not Found	Not Found	Not Found	Not Found	Not Found	Not Found	Not Found	High	0.005168
180508	False	High	[K].LESIPGFNVIQSPEQMQVLLDQAGCCIVGQSEQLVPADGILYAAR.[D]	2xCarbamidomethyl [C25; C26]; 1xDeamidated [Q]	0.0245003	4.40677	1	1	6	P19971	P19971 [158-202]		0	491543147	0.010	0.010	0.363		100000	100000	0.00435478	0.00807141	0.0630929923247272		0.00519074	0.00368845		31838932599656	878274360918135			16.70				Not Found	Not Found	Not Found	High	High	Not Found	High	High	Not Found	Not Found	Not Found	Not Found	High	0.005168
180491	False	High	[R].LESLGQSELASR.[L]		0.000241163	4.40677	1	2	2	Q9NZD8	Q9NZD8 [188-199]		0	128966957	1349	1498	1082	1470	1106	1158	0.942852109767319	0.258889759968432	0.814171861276285	0.952558183631254	0.989631631908796	0.938759050643011	101289452665552	763692436441029	675978344564449	710579103116962	2025-03-06	1957-09-01	28.99	27.74		Not Found	Peak Found	Peak Found	Peak Found	Peak Found	Peak Found	High	Peak Found	Not Found	High	Peak Found	Peak Found	High	0.005168
355551	False	High	[K].TITLEVEPSDTIENVKAK.[I]		4.78018	4.40677	1	6	10	ENSBTAP00000033015	ENSBTAP00000033015 [12-29]		1	198705938	1527	1044	0.683	1189	0.806	1241	0.767860492386539	0.999982067830603	0.809323247010188	0.940490896390152	0.606308609334112	0.985790150569954	131889732884855	863448390064806	116341843811789	11091173815111	54.20	26.52	26.57	14.26		High	High	High	Peak Found	High	Peak Found	High	High	High	High	High	High	High	0.005168
180456	False	High	[K].IESGELDPER.[M]		0.00162718	4.40677	1	2	7	P20338	P20338 [178-187]		0	114454806	0.875	0.842	0.966	0.905	1034	0.987	0.718317972350206	0.84907493844089	0.925188400358018	0.670065782758412	0.972990649122046	0.741596275160963	526921237339602	604473217030322	625854877131918	682327462796427	35.04	34.94	49.53	40.89		High	Peak Found	High	High	High	High	High	Peak Found	Peak Found	Peak Found	Peak Found	High	High	0.005168
180432	False	High	[K].LESEHPDQAQAILSR.[L]		0.000907268	4.40677	1	2	7	Q01082	Q01082 [1022-1036]		0	169385039																					NoneMonoisotopic	High	Not Found	Not Found	Not Found	High	High	High	High	High	High	Not Found	Not Found	High	0.005168
355556	False	High	[R].TLTLGALNLQYFFDHPESLSLLR.[S]		0.000212939	4.40677	1	1	1	Q13075	Q13075 [892-914]		0	264840826																					NoneMonoisotopic	Not Found	Not Found	Not Found	Not Found	Not Found	Not Found	High	Not Found	Not Found	Not Found	Not Found	Not Found	High	0.005168
180426	False	High	[K].LESDYEILER.[F]		0.000512568	4.40677	1	1	3	P41252	P41252 [269-278]		0	126662122	100000	0.815	0.010	100000		100000	0.00435478	0.683193932142352	0.00428995	0.00359058		0.00368845	60720463933663		75961563879861		1991-12-01		1974-10-01			High	High	Peak Found	Not Found	Not Found	Not Found	Peak Found	High	Not Found	Not Found	Not Found	Not Found	High	0.005168
180424	False	High	[K].LESDVSAQMEYCR.[T]	1xCarbamidomethyl [C12]; 1xOxidation [M9]	0.00034409	4.40677	1	1	23	P02675	P02675 [212-224]		0	160367268	2120	0.933	0.429	1975	1088	2016	0.157894090369192	0.891084982794584	0.116433540315126	0.635804790506524	0.987578768991118	0.490581971684957	661023425009996	294559568581192	708651123404575	35158603125	18.95	2025-01-29	1947-12-01	29.67		High	High	High	High	High	High	High	Peak Found	High	High	High	High	High	0.005168
180423	False	High	[K].LESDVSAQMEYCR.[T]	1xCarbamidomethyl [C12]	0.000894074	4.40677	1	1	26	P02675	P02675 [212-224]		0	158767777	1375	0.583	0.542	2124	1161	3087	0.914666311527954	0.00123868761246263	0.406571662516205	0.633791879761829	0.974339155199914	0.0891801447100958	565473139284162	309091335738209	969914701403186	266192197766244	21.95	42.29	46.29	118.22		High	High	High	High	High	High	High	High	High	High	High	High	High	0.005168
180421	False	High	[K].IESDVQEPTEPEDDLDIMLGNK.[K]		0.000766493	4.40677	1	1	1	P20042	P20042 [103-124]		0	248714431																					NoQuanValues	Not Found	Not Found	Not Found	Not Found	Not Found	Not Found	Not Found	High	Not Found	Not Found	Not Found	Not Found	High	0.005168
180412	False	High	[K].LESCGVTSDNCR.[D]	2xCarbamidomethyl [C4; C11]	0.399135	4.40677	1	1	16	P13489	P13489 [206-217]		0	139757839	1133	1103	0.888	1167	1032	1162	0.953746311644425	0.960065013056258	0.972758198307478	0.860950974751839	0.932753455327254	0.889105674370738	472878241130547	36263946775542	419113829056977	344836211657754	40.13	44.55	47.12	45.00		High	High	High	High	High	High	High	High	High	High	High	High	High	0.005168
180404	False	High	[K].LESALTELEQLRK.[S]		2.84189	4.40677	1	1	3	P12270	P12270 [583-595]		1	152985335	1431	1109	0.775	1832	1280	1652	0.92914111945815	0.988983096055635	0.959701541304132	0.762142034520224	0.9523444482665	0.851160577309266	304733933841003	21289602970044	274734547124666	166295836766007	1937-02-01	25.79	1937-01-01			High	Peak Found	Not Found	High	Peak Found	Not Found	High	Peak Found	Not Found	Peak Found	Not Found	Not Found	High	0.005168
355573	False	High	[K].TLTLPSLPLNSADEIYELR.[V]		0.0463357	4.40677	1	1	2	Q6YHK3	Q6YHK3 [87-105]		0	214514378																					NoQuanValues	Not Found	High	High	Not Found	Not Found	Not Found	Not Found	Not Found	Not Found	Not Found	Not Found	Not Found	High	0.005168
180249	False	High	[R].LEQYTSAIEGTK.[SA]		0.861231	4.40677	1	2	12	Q05682	Q05682 [679-690]		0	133967399	0.869	0.937	1121	0.947	1044	0.969	0.552909109923299	0.849032427605221	0.713945613419979	0.633653262891356	0.948827580563685	0.683027895276717	343130782327923	365831181228735	326314688471646	362386806473777	27.24	40.71	31.63	1945-08-01		High	High	High	High	Peak Found	High	High	High	High	High	High	High	High	0.005168
180237	False	High	[K].LEQVSSDEGIGTLAENLLEALR.[E]		0.00141637	4.40677	1	3	1	Q5T4S7	Q5T4S7 [4751-4772]		0	235721946	100000	100000		100000			0.00435478	0.00807141		0.00359058			138270615999778									Not Found	Not Found	High	Not Found	Not Found	Not Found	Not Found	Not Found	Not Found	Not Found	Not Found	Not Found	High	0.005168
180186	False	High	[K].LEQSEAQLGR.[G]		0.00152368	4.40677	1	2	7	Q92905	Q92905 [273-282]		0	113058003	100000	1407	0.010	100000		100000	0.00435478	0.467639312885569	0.00428995	0.00359058		0.00368845	809857113801218		590475767864024		19.27		27.25			High	High	High	Not Found	Not Found	Not Found	High	Peak Found	High	Not Found	Not Found	Not Found	High	0.005168
180510	False	High	[K].LESIPGFNVIQSPEQMQVLLDQAGCCIVGQSEQLVPADGILYAAR.[D]	2xCarbamidomethyl [C25; C26]; 3xDeamidated [Q15; Q17; Q22]	2.08935	4.40677	1	1	1	P19971	P19971 [158-202]		0	491739950																					NoQuanValues	Not Found	Not Found	Not Found	Not Found	Not Found	Not Found	High	Not Found	Not Found	Not Found	Not Found	Not Found	High	0.005168
180137	False	High	[K].LEQQACLSSK.[Q]	1xCarbamidomethyl [C6]	0.00145836	4.40677	1	2	4	Q92563	Q92563 [161-170]		0	116357250	1074	1243	1447	1021	1147	0.817	0.919751201241647	0.725632146192243	0.23223853705916	0.76358752104886	0.975204187473398	0.512132673258893	266792079846959	255052106549759	163458925241127	222459712346149	43.26	13.58	46.30	38.54		Peak Found	High	Not Found	Peak Found	High	Peak Found	Peak Found	Peak Found	Peak Found	Peak Found	High	High	High	0.005168
180511	False	High	[K].LESIPGFNVIQSPEQMQVLLDQAGCCIVGQSEQLVPADGILYAAR.[D]	2xCarbamidomethyl [C25; C26]; 1xDeamidated [Q33]; 1xOxidation [M16]	0.000624528	4.40677	1	1	1	P19971	P19971 [158-202]		0	493142638																					NoQuanValues	Not Found	Not Found	Not Found	Not Found	Not Found	Not Found	Not Found	High	Not Found	Not Found	Not Found	Not Found	High	0.005168
180520	False	High	[R].LESLSYQLSGLQK.[Q]		0.037642	4.40677	1	1	8	Q03252	Q03252 [314-326]		0	146578969	1225	1070	0.799	1298	0.990	1204	0.999879133875869	0.994241188152119	0.960864111747659	0.96997416651321	0.895947235458328	0.974275190084478	157607665002678	115882977628371	145010239390455	117005505042552	1965-12-01	2017-12-01	1983-06-01	2021-06-01		Peak Found	Peak Found	High	Peak Found	High	High	Peak Found	High	Peak Found	High	High	High	High	0.005168
355526	False	High	[R].TLTGTVIDSGDGVTHVIPVAEGYVIGSCIK.[H]	1xCarbamidomethyl [C28]	5.67562e-12	4.40677	1	2	42	P61158	P61158 [162-191]		0	305857653	1576	1064	0.675	1897	1240	1753	0.614450369709965	0.988586861267436	0.809922250313703	0.60469494998456	0.807704808291214	0.657451793047936	161882107999841	102701018070653	152131475884954	882573690314022	24.80	2025-07-12	25.65	22.35		High	High	High	High	High	High	High	High	High	High	High	High	High	0.005168
180733	False	High	[K].IETISHEDLQR.[Q]		3.19522	4.40677	1	1	16	P07225	P07225 [592-602]		0	134068047	1360	1062	0.729	1435	1073	1373	0.917754448305288	0.996954693709302	0.882366409376572	0.962929720885278	0.986116325552875	0.970937984681239	384953398026767	237981650892794	359844545877892	212020970374376	19.22	20.84	22.70	26.54		High	High	High	High	High	High	High	High	High	High	Peak Found	High	High	0.005168
355543	False	High	[R].TLTLALIWQLMR.[R]		0.0181448	4.40677	1	1	9	P13796	P13796 [489-500]		0	145885012	1109	1267	1375	1358	1663	1072	0.940855124802597	0.934729472836181	0.45499596203511	0.999662807489158	0.552992159999946	0.901280890672794	159109718931731	194759532906324	125583542136918	117123840114198	48.64	44.30	70.23			High	High	Not Found	High	High	Peak Found	High	High	Peak Found	Peak Found	Not Found	High	High	0.005168
180713	False	High	[K].IETIEVMEDR.[Q]		0.000535575	4.40677	1	3	12	P51991	P51991 [152-161]		0	123459838	1469	0.654	0.504	1369	0.732	1401	0.823802920585843	0.0465237180985758	0.312922028088455	0.999596222979551	0.464271957345752	0.944485237685333	170769519032272	814972891568268	150359244772529	111834398535467	68.50	57.17	66.76	35.38		High	High	Peak Found	Peak Found	Peak Found	High	High	High	High	High	Not Found	High	High	0.005168
180711	False	High	[R].IETLDPALIRPGR.[I]		0.000100159	4.40677	1	1	14	ENSBTAP00000007135	ENSBTAP00000007135 [334-346]		0	145083764	1453	1255	0.987	1600	1101	1188	0.822631478046949	0.753840755915591	0.931279935491514	0.916448633380319	0.991800032381565	0.96616808320049	136884976793467	942122366455821	954250224522323	855498944635308	2025-10-22	40.28	18.53	27.57		High	High	High	High	High	High	High	High	High	High	High	High	High	0.005168
180691	False	High	[K].LETFIQEHLR.[IV]		0.000160042	4.40677	1	3	7	P48509	P48509 [212-221]		0	128568991	1087	1227	1129	1052	0.968	0.868	0.945384544266774	0.795361210678389	0.778797139899231	0.807466412682593	0.919451715584509	0.679813012607202	682671149615174	627974157523048	556266549115571	648688116596365	34.36	1948-02-01	1951-12-01	1963-12-01		Peak Found	High	High	Peak Found	High	Not Found	Peak Found	High	High	High	Peak Found	Peak Found	High	0.005168
180686	False	High	[K].IETELRDICNDVLSLLEK.[F]	1xCarbamidomethyl [C9]	1.07287	4.40677	1	1	2	ENSBTAP00000000289	ENSBTAP00000000289 [86-103]		1	216012166	100000	1515	0.010	100000		100000	0.00435478	0.139717073816176	0.00428995	0.00359058		0.00368845	151503107429722		999706814483018							Not Found	Not Found	High	Not Found	Not Found	Not Found	Not Found	Not Found	High	Not Found	Not Found	Not Found	High	0.005168
180684	False	High	[K].LETELQEATK.[E]		0.000296032	4.40677	1	1	12	Q13287	Q13287 [47-56]		0	116159976	1635	1303	0.818	1514	0.955	1110	0.690939683313616	0.510015578785747	0.991194103519851	0.930611386640435	0.839063208832076	0.903988491415133	33646957705447	205731070833073	258249624290363	20465989520273	25.28	37.36	43.57	39.06		Peak Found	High	High	High	High	High	Peak Found	High	High	High	High	High	High	0.005168
180677	False	High	[K].IETDYWPCPPSLAVVETEWR.[K]	1xCarbamidomethyl [C8]	0.00834775	4.40677	1	3	4	Q08495	Q08495 [187-206]		0	244815402	100000	0.915	0.010	100000		100000	0.00435478	0.938421806339016	0.00428995	0.00359058		0.00368845	466926135681857		510499313200087							Not Found	High	High	Not Found	Not Found	Not Found	Not Found	Not Found	High	Not Found	Not Found	Not Found	High	0.005168
180673	False	High	[K].LETDPAIVINR.[A]		0.000142347	4.40677	1	1	8	Q9HAB8	Q9HAB8 [232-242]		0	124068958	0.856	0.973	1169	0.942	0.973	0.856	0.694463448731901	0.978845445595314	0.744573283461953	0.767745396963217	0.898260599124851	0.559074508099945	719267765465527	840419924072565	738858677855668	863467327174891	14.55	2021-04-01	1962-03-01	37.73		High	High	Peak Found	Peak Found	High	Peak Found	Peak Found	High	High	High	Peak Found	Peak Found	High	0.005168
180626	False	High	[R].IESVLSSSGK.[R]		0.000555533	4.40677	1	1	8	P17900	P17900 [170-179]		0	100654152	3015	1027	0.341	100000	100000	100000	0.012361003670987	0.996821855042539	0.0102341611088865	0.00359058	0.00519074	0.00368845	377603308987049	12525721780265	367780273603473		19.64		31.84			High	High	High	Not Found	High	Peak Found	High	High	High	Not Found	Not Found	Not Found	High	0.005168
180624	False	High	[R].LESVHIILR.[D]		0.000624528	4.40677	1	2	2	Q9UIA9	Q9UIA9 [418-426]		0	107965716	1435	1121	0.792	1670	1194	1490	0.904570381471494	0.970129463070123	0.958291132718427	0.886762283047923	0.989631631908796	0.947543380542285	527405125649937	367635401039884	470546472354461	315820848922944	20.24	1954-05-01	14.51	1981-09-01		High	Peak Found	Peak Found	Not Found	Peak Found	High	Peak Found	Peak Found	Peak Found	Peak Found	Peak Found	Peak Found	High	0.005168
355549	False	High	[K].TITLEVEPSDTIENVK.[AG]		3.077e-07	4.40677	1	6	68	ENSBTAP00000033015	ENSBTAP00000033015 [12-27]		0	178792730	1398	1121	0.784	3342	2417	2983	0.748875102825806	0.88232439432498	0.869461254986758	0.0122010101838817	1.70615e+09	0.00653716119282918	812000432623838	580991050602601	743548987700341	240412307643677	20.60	2022-09-01	17.98	52.89		High	High	High	High	High	High	High	High	High	High	High	High	High	0.005168
180610	False	High	[R].LESTLNYGMER.[V]		0.000861645	4.40677	1	2	2	P35606	P35606 [263-273]		0	131262018	1881	0.851	0.452	1413	0.751	1661	0.492377390001073	0.749999558611192	0.264146325022034	0.989378385544756	0.522520315523357	0.788276041741956	746920444848763	397124412041448	878074086118183	528732375						Not Found	High	Not Found	Not Found	Not Found	Peak Found	Not Found	High	Not Found	Not Found	Not Found	Peak Found	High	0.005168
180550	False	High	[K].IESPGYLTSPGYPHSYHPSEK.[C]		0.000516333	4.40677	1	2	7	O14786	O14786 [33-53]		0	234610370	1633	0.943	0.730	2155	1292	1713	0.745363313134935	0.954958299070277	0.899695303726169	0.527811052309066	0.947986347119747	0.763845570063499	10587269151274	409642445418732	115825743729945	317116456862498	36.84	60.04	58.11	62.79		High	High	Peak Found	High	Peak Found	Peak Found	High	High	Peak Found	Peak Found	Peak Found	High	High	0.005168
180527	False	High	[R].LESLVLTYVNAISSGDLPCMENAVLALAQIENSAAVQK.[A]	1xCarbamidomethyl [C19]; 1xDeamidated [N/Q]	0.906538	4.40677	1	1	2	P32455	P32455 [293-330]		0	403305081		0.010	0.010			100000		0.00807141	0.00428995			0.00368845			165270853286931				2019-07-01			Not Found	High	Not Found	Not Found	Not Found	Not Found	Peak Found	High	Not Found	Not Found	Not Found	Not Found	High	0.005168
355550	False	High	[K].TITLEVEPSDTIENVK.[AG]	1xDeamidated [N14]	5.25768	4.40677	1	6	3	ENSBTAP00000033015	ENSBTAP00000033015 [12-27]		0	178891132	100000	1108	0.010	100000		100000	0.00435478	0.973917479501535	0.00428995	0.00359058		0.00368845	637182536291099		574936012001313		2025-11-10					Peak Found	Peak Found	Not Found	Not Found	Not Found	Not Found	Not Found	High	High	Not Found	Not Found	High	High	0.005168
180518	False	High	[R].IESLSSQLSNLQK.[E]		0.0159036	4.40677	2	2	19	P20700; ENSBTAP00000052689	P20700 [300-312]; ENSBTAP00000052689 [300-312]		0	144677985	1236	1100	0.885	1136	0.946	1146	0.980747056726208	0.950637433551299	0.978118764464371	0.86974796259129	0.802496661715274	0.893719585152647	696356745052271	563528227057632	576013726937421	502569003868351	24.26	2025-11-20	1985-09-01	2025-11-22	NotUnique	High	High	High	High	High	High	High	High	High	High	High	High	High	0.005168
355575	False	High	[R].TITLQPGSPCNDFR.[G]	1xCarbamidomethyl [C10]	0.0269479	4.40677	1	2	7	O14672	O14672 [623-636]		0	160576897	1004	1035	1055	1034	1044	0.999	0.855972181083072	0.998645456887087	0.81905708690729	0.780296151907992	0.961915753587777	0.790089690338967	292817357533903	291648625630295	26713671418823	279463349429948	1948-08-01	2025-09-19	1944-11-01	1986-08-01		High	High	Peak Found	High	Peak Found	Peak Found	High	High	High	Peak Found	High	Peak Found	High	0.005168
180123	False	High	[R].LEQPDPGAVAAAAILR.[A]	1xDeamidated [Q3]	0.000133268	4.40677	1	1	3	Q3LXA3	Q3LXA3 [552-567]		0	159286425																					NoQuanValues	Not Found	Not Found	Not Found	Not Found	Not Found	High	Not Found	Not Found	High	High	Not Found	Not Found	High	0.005168
180122	False	High	[R].LEQPDPGAVAAAAILR.[A]		0.0275466	4.40677	1	1	13	Q3LXA3	Q3LXA3 [552-567]		0	159188023	1165	1164	1004	1988	1768	1708	0.992618992674157	0.951818719036075	0.895867834663317	0.692191828423764	0.335360998809285	0.805700415450266	824750209673976	733644651731903	708367925050651	4148520625	61.29	58.91	22.18	1971-11-01		High	High	High	High	Peak Found	Peak Found	High	High	High	Peak Found	Peak Found	High	High	0.005168
355729	False	High	[K].TLTTVQGIADDYDKK.[K]		0.830261	4.40677	2	2	6	ENSBTAP00000055037; ENSBTAP00000025437	ENSBTAP00000055037 [43-57]; ENSBTAP00000025437 [43-57]		1	166784866	0.725	1240	1710	0.572	0.789	0.462	0.334057386555787	0.787286463092406	0.101676375298594	0.113583693290363	0.42555503695846	0.018422362043379	159530740744479	219994630474828	128675009882113	278703742352889	1944-09-01	18.64	63.65		NotUnique	High	Peak Found	Not Found	High	Peak Found	Not Found	High	High	Peak Found	Peak Found	Not Found	Not Found	High	0.005168
179787	False	High	[K].LEPQIASASEYAHR.[G]		0.00243874	4.40677	1	1	23	O60664	O60664 [85-98]		0	157178125	1365	1395	0.976	2094	1534	1573	0.92824599983405	0.233739246865389	0.892167060237804	0.582705291734715	0.353733284616997	0.860624250931205	528514696336879	367190315479955	378837321984758	190466384527856	32.07	27.95	39.48	23.33		High	High	Peak Found	High	High	High	High	High	High	Peak Found	High	High	High	0.005168
179783	False	High	[K].LEPPWINVLQEDSVTLTCQGAR.[S]	1xCarbamidomethyl [C18]; 1xDeamidated [N/Q]	0.000728293	4.40677	1	1	4	P12318	P12318 [45-66]		0	252724971																					NoQuanValues	High	High	High	Not Found	Not Found	Not Found	Not Found	Not Found	Not Found	Not Found	High	Not Found	High	0.005168
179782	False	High	[K].LEPPWINVLQEDSVTLTCQGAR.[S]	1xCarbamidomethyl [C18]	1.77646e-05	4.40677	1	1	16	P12318	P12318 [45-66]		0	252626570	1799	1061	0.553	1896	1064	1787	0.496290022634919	0.999982067830603	0.445896522219909	0.748603024306183	0.980705199877426	0.705288501458029	170870335866131	959439788011244	161114761055229	901439	1987-07-01	34.62	14.53	1994-02-01		High	Peak Found	High	Peak Found	Peak Found	High	High	High	High	High	Peak Found	High	High	0.005168
179723	False	High	[R].LEPKPQPPVAEATPR.[S]	1xDeamidated [Q6]	0.000115112	4.40677	1	1	4	Q9UHD8	Q9UHD8 [223-237]		0	163087990																					NoQuanValues	Not Found	High	Not Found	Not Found	Not Found	Not Found	High	High	Not Found	High	Not Found	Not Found	High	0.005168
179722	False	High	[R].LEPKPQPPVAEATPR.[S]		0.0377441	4.40677	1	1	4	Q9UHD8	Q9UHD8 [223-237]		0	162989588	1270	0.877	0.691	100000	100000	100000	0.980979460188493	0.839511511833445	0.84734236151558	0.00359058	0.00519074	0.00368845	751159421110755	591687733253038	856715715977456		55.61	56.89	16.83			High	High	Peak Found	Peak Found	Peak Found	Not Found	High	High	Not Found	Not Found	Not Found	Not Found	High	0.005168
355838	False	High	[K].TLVGSENPPLTVIR.[K]		0.550912	4.40677	1	1	10	Q13576	Q13576 [772-785]		0	149584787	0.653	1185	1647	1184	1725	0.999	0.183991802757518	0.919780065915173	0.191895379384158	0.937126359324016	0.240728286947625	0.780435353285475	942592199251608	137318904236225	795205408430436	796100773888964	68.08	48.12	51.79	0.17		Peak Found	High	High	Not Found	High	High	Peak Found	High	High	Not Found	High	High	High	0.005168
179715	False	High	[KR].IEPGVDPDDTYNETPYEK.[G]	1xDeamidated [N12]	0.0204008	4.40677	1	2	1	Q9H4A4	Q9H4A4 [399-416]		0	208290260		0.010	0.010			100000		0.00807141	0.00428995			0.00368845			889700185553834							Not Found	Not Found	Not Found	Not Found	Not Found	Not Found	High	Not Found	Not Found	Not Found	Not Found	Not Found	High	0.005168
179714	False	High	[KR].IEPGVDPDDTYNETPYEK.[G]		0.000149698	4.40677	1	2	2	Q9H4A4	Q9H4A4 [399-416]		0	208191859	1586	0.862	0.543	1623	1023	1883	0.763857346541889	0.750687797649175	0.472886214793176	0.87113824383729	0.968952743148335	0.667442038864895	952921590199691	600691239912747	110579660477522	587313651079471	51.80	14.52	1972-05-01	1930-07-01		High	High	Peak Found	Peak Found	Peak Found	Not Found	Peak Found	Peak Found	Not Found	Peak Found	Peak Found	Not Found	High	0.005168
179710	False	High	[K].LEPGSVCAVFGLGGVGLAVIMGCK.[V]	2xCarbamidomethyl [C7; C23]	0.0663413	4.40677	1	1	1	P11766	P11766 [189-212]		0	239122331		0.010	0.010			100000		0.00807141	0.00428995			0.00368845			238364098708483				76.78			Not Found	Not Found	Not Found	Not Found	Not Found	Not Found	Not Found	High	Peak Found	Not Found	Not Found	Not Found	High	0.005168
179706	False	High	[KR].LEPGQPQLSPGISTIHLHPQFPVVIEK.[T]	1xDeamidated [Q]	0.189087	4.40677	2	3	3	Q14766; ENSBTAP00000049409	Q14766 [818-844]; ENSBTAP00000049409 [437-463]		0	296260367																					NoneMonoisotopic	Not Found	Not Found	High	Not Found	Not Found	Not Found	Not Found	Not Found	Not Found	Not Found	High	Not Found	High	0.005168
179705	False	High	[KR].LEPGQPQLSPGISTIHLHPQFPVVIEK.[T]		0.00431799	4.40677	2	3	12	Q14766; ENSBTAP00000049409	Q14766 [818-844]; ENSBTAP00000049409 [437-463]		0	296161965	0.769	0.941	1522	1518	1973	1297	0.32228341404082	0.89849418047496	0.170310962184183	0.921077878098595	0.0434977748564428	0.989888281644338	208521889867319	271040899592839	178104662078428	137355775035852	53.33		33.82		NotUnique	High	Peak Found	High	High	High	High	Not Found	High	High	High	Not Found	High	High	0.005168
179676	False	High	[K].IEPEPFENCLLRPGSPAR.[V]	1xCarbamidomethyl [C9]	0.000149834	4.40677	1	1	4	P48637	P48637 [401-418]		0	208204368	1576	1197	0.857	1735	1207	1508	0.7550346306784	0.879501042897412	0.999993653320168	0.810779778595092	0.949935530130578	0.895536022675121	182711202150417	115925199114819	144349536795203	105318866307568	1948-10-01	25.78	28.76	50.29		High	High	High	Peak Found	High	Peak Found	Peak Found	Peak Found	Not Found	Peak Found	Peak Found	Peak Found	High	0.005168
179673	False	High	[K].IEPELDGSAQVTSHDASTNGLINFIK.[Q]	1xDeamidated [N/Q]	8.96497e-05	4.40677	1	1	11	P06744	P06744 [525-550]		0	275735774	1908	0.760	0.398	1349	0.707	1775	0.506370121635499	0.291584323440392	0.0819269920657436	0.996731962517005	0.349178091890325	0.698691222976054	105723603087877	553971693731702	139195137225168	783722949398874	42.46		1944-10-01	2025-03-11		High	High	High	Not Found	Not Found	High	High	High	High	Not Found	High	High	High	0.005168
179672	False	High	[K].IEPELDGSAQVTSHDASTNGLINFIK.[Q]		3.92893e-06	4.40677	1	1	13	P06744	P06744 [525-550]		0	275637373	1514	0.984	0.633	1753	1158	1522	0.781568396874274	0.971357137093958	0.688473909012308	0.817524096192368	0.972990649122046	0.892384475000272	45350521247531	299511917581688	473495435817968	258746620854726	14.74	1991-09-01	34.43	36.18		High	High	Not Found	Peak Found	Peak Found	Not Found	High	High	High	Not Found	High	High	High	0.005168
355840	False	High	[K].TLVGVGASLGLR.[V]		3.54024	4.40677	1	1	45	P19971	P19971 [254-265]		0	114268918	0.926	1136	1270	1372	1160	1281	0.714539172088028	0.896247581124361	0.472885863262922	0.990501148523977	0.959519788047106	0.989168400078011	860832173099066	728296868609807	803861656924035	627596472406059	51.18	51.71	50.49	62.27		High	High	Peak Found	High	High	High	High	High	High	High	High	High	High	0.005168
179645	False	High	[R].IENYTPDLPR.[A]		0.000408526	4.40677	1	1	9	P03956	P03956 [118-127]		0	121761608	100000	1089	0.010	100000		100000	0.00435478	0.972092100413682	0.00428995	0.00359058		0.00368845	356747799279701		327674149121088							High	High	High	High	Not Found	High	High	Not Found	High	High	Not Found	Not Found	High	0.005168
355728	False	High	[K].TLTTVQGIADDYDK.[K]	1xDeamidated [Q6]	0.000248331	4.40677	2	2	1	ENSBTAP00000055037; ENSBTAP00000025437	ENSBTAP00000055037 [43-56]; ENSBTAP00000025437 [43-56]		0	154073771																					NoneMonoisotopic	High	Not Found	Not Found	Not Found	Not Found	Not Found	Not Found	Not Found	Not Found	Not Found	Not Found	Not Found	High	0.005168
355727	False	High	[K].TLTTVQGIADDYDK.[K]		0.0318924	4.40677	2	2	13	ENSBTAP00000055037; ENSBTAP00000025437	ENSBTAP00000055037 [43-56]; ENSBTAP00000025437 [43-56]		0	153975369	0.840	1016	1168	0.959	0.947	0.933	0.559901434340536	0.997671128035506	0.666243053978091	0.700807874005523	0.815162254311754	0.683446150224284	306840297080032	265182815626452	298210532579067	319792652208384	39.08	43.79	37.23	56.69	NotUnique	High	High	High	High	High	High	High	High	High	High	High	High	High	0.005168
355707	False	High	[K].TITSVAVTSALPIIQK.[L]		0.861231	4.40677	1	3	8	ENSBTAP00000007519	ENSBTAP00000007519 [56-71]		0	164197855	0.010		100000	0.010	0.581	0.010	0.00435478		0.00428995	0.00359058	0.0515688476204298	0.00368845		638496648912431		109803175022739		1972-12-01		2025-07-05		Not Found	Not Found	Not Found	Peak Found	High	Peak Found	Not Found	Not Found	Not Found	High	High	High	High	0.005168
179915	False	High	[R].LEQELFSGGNTGINFEK.[Y]		0.0484175	4.40677	1	4	6	O00571	O00571 [146-162]		0	188291813	0.010	0.010	1007	0.010	0.867	0.861	0.00435478	0.00807141	0.911970444317365	0.00359058	0.680540431210656	0.610188096211166		814946330546636	809663955876987	940463110849851		42.29	2025-09-12	2025-04-20		High	Not Found	Not Found	High	High	Not Found	High	High	Not Found	High	Peak Found	Not Found	High	0.005168
180116	False	High	[K].LEQNTCSVITTLK.[G]	1xCarbamidomethyl [C6]; 1xDeamidated [Q3]	0.000358096	4.40677	1	1	1	Q8IWB7	Q8IWB7 [184-196]		0	150776724																					NoQuanValues	Not Found	Not Found	Not Found	Not Found	Not Found	Not Found	Not Found	High	Not Found	Not Found	Not Found	Not Found	High	0.005168
180115	False	High	[K].LEQNTCSVITTLK.[G]	1xCarbamidomethyl [C6]	0.546891	4.40677	1	1	2	Q8IWB7	Q8IWB7 [184-196]		0	150678322																					NoQuanValues	High	Not Found	Not Found	Not Found	Not Found	Not Found	Not Found	High	Not Found	Not Found	Not Found	Not Found	High	0.005168
180109	False	High	[R].LEQNQQHLQELQQEK.[E]		0.00120606	4.40677	1	1	1	P46736	P46736 [291-305]		0	189294608	0.010	0.010	0.741	0.010	0.965	1294	0.00435478	0.00807141	0.917494825029468	0.00359058	0.875858392214939	0.999899555670797		386427700959047	521193037062135	400613409827817			24.77	15.76		Not Found	Not Found	Not Found	Peak Found	Not Found	Not Found	High	Peak Found	Peak Found	Peak Found	Peak Found	Not Found	High	0.005168
355576	False	High	[R].TITLQPGSPCNDFR.[G]	1xCarbamidomethyl [C10]; 1xDeamidated [Q5]	0.000118533	4.40677	1	2	1	O14672	O14672 [623-636]		0	160675298																					NoQuanValues	Not Found	Not Found	Not Found	Not Found	Not Found	Not Found	Not Found	Not Found	Not Found	Not Found	High	Not Found	High	0.005168
180059	False	High	[K].IEQLQNHENEDIYK.[L]	1xDeamidated [Q]	3.80926	4.40677	1	2	5	O00629	O00629 [462-475]		0	177382898																					NoQuanValues	Not Found	Not Found	Not Found	High	Not Found	Not Found	High	High	Not Found	Not Found	High	High	High	0.005168
180058	False	High	[K].IEQLQNHENEDIYK.[L]		0.0922417	4.40677	1	2	6	O00629	O00629 [462-475]		0	177284497	100000	100000		100000			0.00435478	0.00807141		0.00359058			864182385730626				25.64					High	High	High	Not Found	High	Not Found	Not Found	High	High	Not Found	Not Found	Not Found	High	0.005168
180045	False	High	[K].LEQLNQYPDFNNYLIFVLTK.[L]		0.70473	4.40677	1	2	2	Q92973	Q92973 [45-64]		0	247228094	1755	1192	0.679	2224	1267	1866	0.695397048809638	0.937182776070209	0.857487656364666	0.539171199652925	0.949935530130578	0.727342425996981	475300804510685	270751684219449	398701244406954	21369509375	20.24					High	Peak Found	High	Not Found	Peak Found	Not Found	Peak Found	Not Found	Not Found	Not Found	Not Found	Peak Found	High	0.005168
180032	False	High	[K].IEQLHQEQANNDFFLLAELLSDYIR.[L]		0.120955	4.40677	1	3	2	Q13596	Q13596 [377-401]		0	301951598	100000	2227	0.010	100000		100000	0.00435478	0.0449035700175912	0.00428995	0.00359058		0.00368845	20736048472094		931234439432292		56.66		70.68			High	Peak Found	Not Found	Not Found	Not Found	Not Found	Peak Found	Not Found	Peak Found	High	Not Found	Not Found	High	0.005168
178319	False	High	[R].IEGTQVLSGIQWFGR.[S]		0.00121611	4.40677	1	1	16	P20701	P20701 [569-583]		0	169089113	0.989	1817	1776	0.898	0.878	0.494	0.859975706755061	0.0586191642222587	0.12806855231841	0.627780369226767	0.751732412321653	0.091681066070535	897964670089297	877646152263519	494304992571517	100007831429017	31.14	24.37	75.27	1959-06-01		High	High	Peak Found	High	Peak Found	High	Peak Found	High	High	High	High	Not Found	High	0.005168
355579	False	High	[R].TLTLSFFFK.[F]		0.000597705	4.40677	1	1	7	ENSBTAP00000032520	ENSBTAP00000032520 [510-518]		0	110361356	0.010	0.010	4533	0.010	0.688	0.185	0.00435478	0.00807141	3.2569e+09	0.00359058	0.286569312388996	1.78829e+09		56575859295041	100098473982055	852599370469239		19.49	46.14	29.27		High	High	High	High	High	Peak Found	Peak Found	Peak Found	Peak Found	Peak Found	High	High	High	0.005168
355585	False	High	[R].TLTIVDTGIGMTK.[A]		0.151786	4.40677	4	5	100	ENSBTAP00000001034; P07900; P08238; Q58FG1	ENSBTAP00000001034 [83-95]; P07900 [88-100]; P08238 [83-95]; Q58FG1 [28-40]		0	134973448	1256	0.725	0.577	2059	1133	2727	0.97602137954227	0.0573635827897188	0.456354655644605	0.601483962123861	0.976817881408952	0.107039633210404	753633270853319	599969687152257	104012739742247	529403579330665	63.08	26.42	56.69	72.46	NotUnique	High	High	High	High	High	High	High	High	High	High	High	High	High	0.005168
180008	False	High	[K].IEQLCSGAAYCQFMDMLFPGSIALK.[K]	2xCarbamidomethyl [C5; C11]; 1xDeamidated [Q12]	0.000289404	4.40677	2	2	1	Q15691; ENSBTAP00000041967	Q15691 [35-59]; ENSBTAP00000041967 [35-59]		0	285131734																					NoneMonoisotopic	Not Found	Not Found	Not Found	Not Found	Not Found	Not Found	Not Found	High	Not Found	Not Found	Not Found	Not Found	High	0.005168
180007	False	High	[K].IEQLCSGAAYCQFMDMLFPGSIALK.[K]	2xCarbamidomethyl [C5; C11]	0.00292881	4.40677	2	2	3	Q15691; ENSBTAP00000041967	Q15691 [35-59]; ENSBTAP00000041967 [35-59]		0	285033333	100000	1915	0.010	100000		100000	0.00435478	0.0949462859425254	0.00428995	0.00359058		0.00368845	46143563916885		240896651832553				80.44		NotUnique	Not Found	High	Not Found	Not Found	Not Found	Not Found	Peak Found	Peak Found	High	Not Found	Not Found	High	High	0.005168
355586	False	High	[R].TLTIVDTGIGMTK.[A]	1xOxidation [M11]	0.399135	4.40677	4	5	26	ENSBTAP00000001034; P07900; P08238; Q58FG1	ENSBTAP00000001034 [83-95]; P07900 [88-100]; P08238 [83-95]; Q58FG1 [28-40]		0	136572939	3890	2889	0.596	100000	100000	100000	0.000790983928277274	1.86566e+07	0.595965178825957	0.00359058	0.00519074	0.00368845	289913624098127	745326677718816	100366348074521		14.26	51.05	110.58		NotUnique	High	Peak Found	Not Found	High	Peak Found	Peak Found	High	High	High	Not Found	Not Found	Not Found	High	0.005168
355670	False	High	[R].TLTSDVANLANEK.[E]		0.717127	4.40677	1	2	9	O75116	O75116 [977-989]		0	137570635	0.984	0.889	1022	0.966	1137	1157	0.836243051347019	0.825224448917777	0.820709865055369	0.7401529109714	0.989631631908796	0.942564330628498	169152054815283	20706465207974	202648360616039	175082814337421	42.75	29.34	46.96	15.18		Peak Found	High	High	High	High	High	Peak Found	High	Peak Found	Not Found	High	High	High	0.005168
179958	False	High	[K].LEQFVSILMASIPLPDK.[A]		1.96828e-05	4.40677	1	1	15	P00491	P00491 [271-287]		0	190104525	1290	0.930	0.785	1176	0.902	1211	0.959058002727508	0.939116468356584	0.938969605165719	0.933307111357187	0.761458030229057	0.967894020157206	952872465914666	738573632545043	940636115639767	810139374097101	50.20	1982-01-01	41.74	1984-08-01		Peak Found	High	High	Peak Found	High	High	High	High	High	Not Found	Peak Found	Peak Found	High	0.005168
179934	False	High	[R].LEQENDDLAHELVTSK.[I]		0.0863572	4.40677	1	4	1	Q9Y3P9	Q9Y3P9 [852-867]		0	184089231		0.010	0.010			100000		0.00807141	0.00428995			0.00368845			56117893593481				51.47			Not Found	Not Found	Not Found	Not Found	Not Found	Not Found	Peak Found	Not Found	High	Not Found	Not Found	Not Found	High	0.005168
355675	False	High	[K].TITSEDVAEMHNILK.[K]		1.68952	4.40677	1	2	4	P48426	P48426 [146-160]		0	170085236	1169	0.739	0.632	100000	100000	100000	0.979605070022331	0.302989565692024	0.739522469887371	0.00359058	0.00519074	0.00368845	527416367072692	451345025643071	71408720133091				2025-11-10			Not Found	High	Not Found	Not Found	High	Not Found	Not Found	High	High	Not Found	Not Found	Not Found	High	0.005168
180021	False	High	[K].LEQLFQDEVAK.[A]		6.45438	4.40677	1	1	3	Q15149	Q15149 [2653-2663]		0	131968416		0.010	0.010			100000		0.00807141	0.00428995			0.00368845			245218539730743							Not Found	Not Found	Not Found	Not Found	Not Found	Not Found	Not Found	High	Not Found	Not Found	Not Found	Not Found	High	0.005168
180741	False	High	[K].IETNENNLESAK.[G]		0.342231	4.40677	1	2	3	Q07065	Q07065 [567-578]		0	136165431																					NoQuanValues	High	High	Not Found	Not Found	Not Found	Not Found	High	Not Found	Not Found	Not Found	Not Found	Not Found	High	0.005168
178316	False	High	[R].LEGTPQCSLR.[Y]	1xCarbamidomethyl [C7]	0.00115432	4.40677	1	1	11	ENSBTAP00000008217	ENSBTAP00000008217 [164-173]		0	116057283	0.010		100000	0.010	0.415	0.010	0.00435478		0.00428995	0.00359058	6.67017e+07	0.00368845		493622100810224		11883824		1978-09-01		1956-07-01		Not Found	Not Found	Not Found	High	High	High	Not Found	Not Found	Not Found	High	High	High	High	0.005168
178310	False	High	[R].IEGSNKVPVDPATYGQFYGGDSYIILYNYR.[H]	1xDeamidated [Q16]	5.57354e-08	4.40677	1	1	2	P06396	P06396 [452-481]		1	340063721				0.010	0.010	0.010				0.00359058	0.00519074	0.00368845				131336098698448						Not Found	Not Found	Not Found	Not Found	Not Found	High	Not Found	Not Found	Not Found	High	Not Found	Not Found	High	0.005168
177029	False	High	[R].IEDGNNFGVAVQEK.[V]	1xDeamidated [N]	0.00570373	4.40677	2	2	15	ENSBTAP00000028520; Q06323	ENSBTAP00000028520 [142-155]; Q06323 [142-155]		0	152072273	0.806	0.659	0.865	0.701	0.873	1009	0.490599222429449	0.0459789022541085	0.992201813845428	0.306616252561792	0.669821665568826	0.811873373055399	152680960498102	20053530924335	23171924898456	229646533512877	18.91	24.88	1994-08-01	47.33	NotUnique	Not Found	High	High	High	High	High	High	High	High	Peak Found	High	High	High	0.005168
177028	False	High	[R].IEDGNNFGVAVQEK.[V]		0.000244535	4.40677	2	2	22	ENSBTAP00000028520; Q06323	ENSBTAP00000028520 [142-155]; Q06323 [142-155]		0	151973871	1234	1009	0.817	1138	0.922	1128	0.984523662277077	0.994241188152119	0.994572775363457	0.893284986588427	0.719665876834902	0.858188689195021	136270829287799	107255672297192	140432126799031	924612372006255	31.70	28.87	34.23	28.27	NotUnique	High	High	High	High	High	High	High	High	High	High	High	High	High	0.005168
177027	False	High	[K].IEDGNDFGVAIQEK.[V]	1xDeamidated [N5]	1.36621	4.40677	1	3	10	Q9UL46	Q9UL46 [132-145]		0	153572239	1435	1368	0.954	12042	8392	8800	0.858121587677652	0.368280778787128	0.915600718844597	2.07077e+08	0.115097	6.06983e+08	466328978817485	324993502452725	340789616763851	387266784368194		1944-07-01		40.78		Not Found	Not Found	High	High	High	Not Found	High	Not Found	High	Not Found	High	High	High	0.005168
177026	False	High	[K].IEDGNDFGVAIQEK.[V]		3.48501e-05	4.40677	1	3	20	Q9UL46	Q9UL46 [132-145]		0	153473838	1056	1205	1135	1228	1084	0.955	0.906138104458108	0.735480426325901	0.661726158220733	0.94619855320469	0.991069887096854	0.60464187496985	116044899443634	777104206537384	962992385513806	73532300296212	44.18	46.31	47.78	48.46		High	High	Peak Found	High	High	High	High	High	Peak Found	High	High	High	High	0.005168
177020	False	High	[K].LEDGDIEEAPGAGGR.[R]		7.04007e-05	4.40677	1	1	8	Q9Y613	Q9Y613 [336-350]		0	148568159	1188	1046	0.975	1311	1234	1240	0.996089158938091	0.999982067830603	0.906054767811617	0.984714531086852	0.908653725546217	0.971235672602249	180187647707518	186613290937794	16279483724079	149491859996893	47.20	2025-07-31	22.95	20.79		Peak Found	Not Found	High	High	High	High	High	High	High	Peak Found	Peak Found	High	High	0.005168
356668	False	High	[K].TMQGSEVVNVLK.[S]		0.000150936	4.40677	1	2	4	Q8WUM4	Q8WUM4 [542-553]		0	130468786	100000	0.476	0.010	0.964	0.010	2024	0.00435478	0.000220256694441339	0.00428995	0.725197586269642	0.00519074	0.578430882544093	109622804184105		23023069568748	1137280.5	58.77					Not Found	High	Peak Found	Not Found	Not Found	Not Found	Not Found	High	Not Found	Not Found	Not Found	High	High	0.005168
356669	False	High	[K].TMQGSEVVNVLK.[S]	1xOxidation [M2]	4.22057	4.40677	1	2	1	Q8WUM4	Q8WUM4 [542-553]		0	132068278	100000	0.558	0.010	100000		100000	0.00435478	0.0537062651260538	0.00428995	0.00359058		0.00368845	375013271465122		67265659444563							Not Found	Peak Found	Not Found	Not Found	Not Found	Not Found	Not Found	High	Not Found	Not Found	Not Found	Not Found	High	0.005168
176977	False	High	[R].LEDEFDMFALTR.[G]		0.011491	4.40677	1	2	3	O60784	O60784 [362-373]		0	148668826	100000	0.978	0.010	100000		100000	0.00435478	0.982011567819917	0.00428995	0.00359058		0.00368845	43867805497642		448420429188734							Not Found	High	Not Found	Not Found	Not Found	Not Found	Not Found	High	Not Found	Not Found	Not Found	High	High	0.005168
176947	False	High	[R].IEDANLIPPVPDDKFQDLVDAVRAEK.[G]	1xDeamidated [N5]	0.104473	4.40677	1	1	1	P07996	P07996 [61-86]		2	290849384																					NoneMonoisotopic	Not Found	Not Found	Not Found	Not Found	Not Found	Not Found	Not Found	Not Found	Not Found	Not Found	Not Found	High	High	0.005168
176946	False	High	[R].IEDANLIPPVPDDKFQDLVDAVRAEK.[G]		4.30975e-05	4.40677	1	1	10	P07996	P07996 [61-86]		2	290750983	2014	1224	0.608	2662	1322	2174	0.2651704122953	0.753061032700325	0.60351175969646	0.298551011776863	0.859712808612168	0.482744500512581	143596395977067	712991481052076	117269924735011	539385932524648	1930-05-01	67.22	36.43			High	High	High	Peak Found	High	Peak Found	High	High	High	Not Found	Peak Found	High	High	0.005168
176945	False	High	[R].IEDANLIPPVPDDKFQDLVDAVR.[A]	2xDeamidated [N5; Q16]	0.24727	4.40677	1	1	2	P07996	P07996 [61-83]		1	258130319	100000	100000		100000			0.00435478	0.00807141		0.00359058			109830839557898									Not Found	Not Found	High	Not Found	Not Found	High	Not Found	Not Found	Not Found	Not Found	Not Found	Not Found	High	0.005168
176944	False	High	[R].IEDANLIPPVPDDKFQDLVDAVR.[A]	1xDeamidated [N/Q]	0.000193442	4.40677	1	1	9	P07996	P07996 [61-83]		1	258031917	100000	100000		100000			0.00435478	0.00807141		0.00359058			410239130107801				16.82					High	Peak Found	Not Found	Not Found	High	High	Not Found	Not Found	High	Not Found	Not Found	High	High	0.005168
176943	False	High	[R].IEDANLIPPVPDDKFQDLVDAVR.[A]		2.49014e-08	4.40677	1	1	51	P07996	P07996 [61-83]		1	257933516	1072	1100	1026	1023	0.962	0.841	0.957282905028832	0.924034858270455	0.888553987832068	0.828698344061675	0.866844503390023	0.546148913962953	645087085597182	606588726449282	530498774521842	63087212421438	22.48	32.99	16.26	43.26		High	High	High	High	High	High	High	High	High	High	High	High	High	0.005168
176941	False	High	[R].IEDANLIPPVPDDK.[F]		0.00503596	4.40677	1	1	61	P07996	P07996 [61-74]		0	153579516	1338	0.967	0.724	1018	0.753	1053	0.830934638346664	0.957786519018204	0.74254151735015	0.823067009536749	0.139585470551473	0.814614518094106	406824058255421	304021908996433	419910349460339	403823391875	20.97	38.04	20.49	29.84		High	High	High	High	High	High	High	High	High	High	High	High	High	0.005168
176917	False	High	[K].IECVSAETTEDCIAK.[I]	2xCarbamidomethyl [C3; C12]	0.000818845	4.40677	1	1	10	P02787	P02787 [385-399]		0	172576698	1524	1004	0.659	2242	1471	2232	0.814019393312174	0.993232830725787	0.771808494378879	0.53792764862729	0.684943599302903	0.392653612559368	184690636836926	116648734268186	176490530341604	766035835336024	2018-11-01	1959-12-01	20.17	29.25		High	High	High	High	High	High	High	High	High	Peak Found	Peak Found	High	High	0.005168
176914	False	High	[R].LECVEPNCR.[S]	2xCarbamidomethyl [C3; C8]	0.000913554	4.40677	1	5	6	Q969Q0	Q969Q0 [70-78]		0	117651360	100000	1183	0.010	100000		100000	0.00435478	0.928037686998923	0.00428995	0.00359058		0.00368845	961730679231628		820210920512941		13.49		15.64			High	High	High	Not Found	Not Found	Not Found	High	Peak Found	High	Not Found	Not Found	Not Found	High	0.005168
176910	False	High	[K].LECSEELGDLVK.[ST]	1xCarbamidomethyl [C3]	0.320399	4.40677	1	3	8	Q00610	Q00610 [457-468]		0	139167227	1136	1138	1002	1129	1014	1013	0.971211274494755	0.917157640409431	0.892605234829731	0.895410522369925	0.936137609570071	0.805700415450266	219677863900103	193309893840847	192975194949366	192548041732218	1952-04-01	1997-10-01	1982-11-01	21.57		Peak Found	High	High	High	High	Peak Found	High	High	High	Not Found	High	Peak Found	High	0.005168
177035	False	High	[K].LEDGTEFDSSLPQNQPFVFSLGTGQVIK.[G]		0.000255522	4.40677	1	2	6	P26885	P26885 [60-87]		0	305351022	1693	1441	0.822	1708	0.973	1185	0.611212784838176	0.312911201793211	0.981060036367006	0.835814789809954	0.900766188571482	0.947541316004869	188795435268772	107626119737504	130982478247045	1105663.25	1950-08-01	1979-10-01				High	Peak Found	High	Not Found	Peak Found	Peak Found	Peak Found	Not Found	High	Not Found	High	Peak Found	High	0.005168
356694	False	High	[K].TMQTLLSLVR.[Q]		0.000350318	4.40677	1	1	7	P00492	P00492 [142-151]		0	116166601	0.968	0.625	0.646	0.198	0.569	0.317	0.823818789191201	0.203297416700725	0.755483015661098	4.61301e+09	0.0364409698548558	0.000209691837074999	423932989493359	437929926966566	677836768535817	213589169107097		133.62		54.28		Not Found	Not Found	High	Peak Found	High	Peak Found	Not Found	High	High	Peak Found	Peak Found	High	High	0.005168
177036	False	High	[K].LEDGTEFDSSLPQNQPFVFSLGTGQVIK.[G]	1xDeamidated [N/Q]	0.717127	4.40677	1	2	2	P26885	P26885 [60-87]		0	305449424	0.010	0.010	0.713	0.010	1708	2394	0.00435478	0.00807141	0.858472195496704	0.00359058	0.365371013231858	0.291607388316914		984677872361887	138052353450379	576626125		24.31	2029-07-01			Not Found	Not Found	Not Found	Peak Found	Not Found	Peak Found	Not Found	High	Peak Found	Not Found	Not Found	Peak Found	High	0.005168
177090	False	High	[K].LEDILESINSIK.[S]		0.373673	4.40677	1	2	5	Q9Y3A6	Q9Y3A6 [153-164]		0	137375224	1084	0.793	0.706	100000	100000	100000	0.93069464410824	0.669279776192211	0.884352438098785	0.00359058	0.00519074	0.00368845	42223837239267	389629774496885	551867290677802		22.54		2025-08-07			Peak Found	High	Peak Found	Not Found	Not Found	High	High	High	High	Not Found	Not Found	Not Found	High	0.005168
177264	False	High	[K].IEEACEIYAR.[A]	1xCarbamidomethyl [C5]	0.000109359	4.40677	1	2	24	P54920	P54920 [38-47]		0	125358306	0.793	0.989	1111	1093	1378	1063	0.304444312517525	0.976409173109719	0.73225688818667	0.808356719476421	0.604510209127485	0.789835480942785	384144345526614	48433869701087	373619922453471	351475878883099	1967-02-01	2026-09-01	13.58	32.12		Peak Found	High	High	High	High	High	High	High	High	High	High	High	High	0.005168
177254	False	High	[R].IEDVTPIPSDSTR.[R]		0.0333252	4.40677	1	1	20	P62263	P62263 [129-141]		0	142971691	1505	1201	0.823	2268	1384	1888	0.786019415020642	0.781957976106346	0.990480633862098	0.423580479573591	0.683827027036344	0.667641089682608	478849282423472	287123351371908	398731220901341	211154737524803	33.81	24.23	26.32	64.50		High	High	High	High	High	High	High	High	High	High	High	High	High	0.005168
177242	False	High	[K].LEDVLPLAFTR.[L]		0.00081268	4.40677	1	1	1	Q5SSJ5	Q5SSJ5 [259-269]		0	127371506																					NoQuanValues	Not Found	Not Found	Not Found	Not Found	Not Found	High	Not Found	Not Found	Not Found	Not Found	Not Found	Not Found	High	0.005168
177241	False	High	[K].IEDVLPFFPDFVTIDHFK.[E]		0.00013875	4.40677	1	2	3	Q9P253	Q9P253 [785-802]		0	217911102	100000	1084	0.010	100000		100000	0.00435478	0.996821855042539	0.00428995	0.00359058		0.00368845	223045863942736		194607639171115		57.99		30.36			Not Found	High	Peak Found	Not Found	Not Found	Not Found	High	High	Peak Found	Not Found	Not Found	Not Found	High	0.005168
177234	False	High	[K].IEDVGSDEEDDSGK.[D]		0.000728293	4.40677	3	3	11	ENSBTAP00000001034; P08238; Q58FF8	ENSBTAP00000001034 [250-263]; P08238 [250-263]; Q58FF8 [172-185]		0	149460782	1739	1078	0.548	2007	1106	2033	0.516778532621062	0.98712811715846	0.487009654391274	0.660811663986174	0.998072668711622	0.564604695748003	157057196767847	965432695046716	116856597534881	962916452490081	42.68	46.11	56.35	43.06	NotUnique	High	High	High	High	High	Peak Found	High	High	High	High	High	High	High	0.005168
177218	False	High	[R].LEDTHFVQCPSVPSHK.[F]	1xCarbamidomethyl [C9]	0.00119728	4.40677	2	4	3	Q9H1B7; Q7Z5L9	Q9H1B7 [722-737]; Q7Z5L9 [513-528]		0	188089596	2067	1318	0.638	100000	100000	100000	0.283518708147194	0.687260896197471	0.780634515024183	0.00359058	0.00519074	0.00368845	852030094472579	41225248891937	646557980430853			35.77	48.63		NotUnique	High	Not Found	Not Found	Peak Found	Peak Found	Peak Found	Peak Found	High	Peak Found	Not Found	Not Found	Not Found	High	0.005168
177217	False	High	[K].LEDTENWLYEDGEDQPK.[Q]		7.28872e-07	4.40677	1	2	15	P34932	P34932 [652-668]		0	208089819	0.810	0.921	1008	0.771	0.951	0.998	0.464631274680949	0.93462885374283	0.889368198233883	0.355618638066438	0.870881396681913	0.783879201647121	105365485092902	152655538369753	114421370267352	165059754267827	52.77	25.23	26.26	2025-05-23		High	High	High	High	High	High	High	High	High	High	High	High	High	0.005168
177171	False	High	[K].IEDPNQFVPLNTNPNEVLEK.[R]		0.000300399	4.40677	1	2	2	Q9UEY8	Q9UEY8 [485-504]		0	231016122	1466	1071	0.731	1328	0.906	1240	0.888384051802919	0.990264195000248	0.909706899190751	0.985320917322998	0.779508601989246	0.965230778276848	486148949792541	33160063707871	45385663828707	366122460799478	2014-02-01		0.33	57.45		Peak Found	High	Not Found	Not Found	High	Peak Found	Peak Found	Peak Found	Not Found	Not Found	Peak Found	Peak Found	High	0.005168
177170	False	High	[K].LEDPHVDIIR.[R]		0.00207024	4.40677	1	2	4	Q9BTV4	Q9BTV4 [211-220]		0	120664771	100000	1174	0.010	100000		100000	0.00435478	0.925991409354991	0.00428995	0.00359058		0.00368845	369003474332589		30174807986907		13.53		8.00			High	Not Found	High	Not Found	Not Found	Not Found	Peak Found	High	High	Not Found	Not Found	Not Found	High	0.005168
177155	False	High	[K].IEDNNTLVFIVDVK.[A]		8.65126	4.40677	1	4	1	ENSBTAP00000037041	ENSBTAP00000037041 [90-103]		0	161886866		0.010	0.010			100000		0.00807141	0.00428995			0.00368845			732079297645967				1972-07-01			Not Found	Not Found	Not Found	Not Found	Not Found	Not Found	Peak Found	High	Not Found	Not Found	Not Found	Not Found	High	0.005168
177141	False	High	[K].IEDMDDNCYLK.[L]	1xCarbamidomethyl [C8]; 1xOxidation [M4]	4.81532	4.40677	1	1	7	P09326	P09326 [141-151]		0	143157666	1423	1019	0.716	1826	1283	1791	0.890208212357908	0.994241188152119	0.854382468137079	0.767461538815674	0.914853037914328	0.754932000919755	103280533195179	725781045631125	101318124861075	565644023880971	19.33	53.69	1937-08-01			Peak Found	High	Not Found	Peak Found	High	Not Found	High	High	Not Found	Not Found	Peak Found	Not Found	High	0.005168
177132	False	High	[R].LEDLVCDVVDR.[VI]	1xCarbamidomethyl [C6]	5.37448	4.40677	1	3	10	O43776	O43776 [354-364]		0	133264639	0.960	0.837	0.872	1532	1784	2021	0.780483544818704	0.715995782294501	0.994938883280201	0.927704404587081	0.302370061245926	0.544959429714251	124515589467038	129711233007929	148710174499008	727004430668329	39.16	0.78	28.41	41.76		High	High	Peak Found	High	High	Not Found	Peak Found	High	High	Peak Found	Peak Found	High	High	0.005168
177127	False	High	[K].IEDLSQQAQLAAAEK.[F]		5.54345e-06	4.40677	1	3	11	Q13765	Q13765 [128-142]		0	161483334	1097	0.976	0.798	1302	1082	1469	0.932000248192145	0.972358313815382	0.971269937267535	0.981388152247381	0.989631631908796	0.907361119350647	403502532337908	302739111161587	413602605143383	281500303882824	28.00	28.50	20.90	32.26		Peak Found	Peak Found	High	High	High	High	High	Peak Found	High	High	High	High	High	0.005168
177113	False	High	[R].IEDLPTMVTLGNSFLHK.[L]		3.83315e-05	4.40677	1	1	14	P04275	P04275 [1854-1870]		0	191499936	1357	0.894	0.648	0.582	0.384	0.755	0.953626446231239	0.909475641289876	0.781497633693309	0.126460422553454	0.00155653876568574	0.364139439496188	377519637891726	422859064377123	652612951167797	957706113748143	96.83	39.99	86.81	61.44		High	High	Peak Found	Peak Found	High	High	High	High	High	Not Found	High	High	High	0.005168
356665	False	High	[K].TMQFEPSTMVYDACR.[I]	1xCarbamidomethyl [C14]; 1xDeamidated [Q3]	0.000250155	4.40677	1	2	1	Q9Y490	Q9Y490 [16-30]		0	183676012																					NoQuanValues	Not Found	Not Found	Not Found	Not Found	Not Found	Not Found	Not Found	Not Found	Not Found	Not Found	High	Not Found	High	0.005168
177093	False	High	[R].LEDLLQDAQDEK.[ED]		0.201972	4.40677	2	2	15	Q15149; ENSBTAP00000015828	Q15149 [897-908]; ENSBTAP00000015828 [887-898]		0	141668528	0.908	0.911	1005	1204	1190	1330	0.634316175056367	0.879976342235883	0.835383733790728	0.928220846866856	0.952320621160128	0.999045143360304	224661345276043	247339248341821	230213107127823	20776501801558	25.13	19.37	24.47	25.95	NotUnique	High	High	High	High	High	High	High	High	High	Peak Found	High	Peak Found	High	0.005168
177092	False	High	[R].IEDILEVIEK.[E]		1.70194	4.40677	1	1	13	Q16719	Q16719 [201-210]		0	120067220	1255	1184	0.672	2439	1620	2412	0.986258776828661	0.851914780173442	0.776021814196176	0.426341212135665	0.324163524786144	0.269162145906756	262338752033054	208953242873585	311032832420325	128973731442898	57.06	1937-08-01	54.63	62.69		High	High	High	High	Peak Found	High	High	High	Peak Found	High	High	High	High	0.005168
356666	False	High	[K].TMQFEPSTMVYDACR.[I]	1xCarbamidomethyl [C14]; 1xOxidation [M2]	0.186337	4.40677	1	2	1	Q9Y490	Q9Y490 [16-30]		0	185177102																					NoQuanValues	Not Found	Not Found	Not Found	Not Found	Not Found	Not Found	Not Found	Not Found	Not Found	Not Found	Not Found	High	High	0.005168
177292	False	High	[R].LEEALENLCER.[I]	1xCarbamidomethyl [C9]	0.00146905	4.40677	1	2	1	Q8N129	Q8N129 [86-96]		0	137565221	100000	0.854	0.010	100000		100000	0.00435478	0.850506811126725	0.00428995	0.00359058		0.00368845	449882964238323		526801934204104							Not Found	Peak Found	Not Found	Not Found	Not Found	Not Found	Not Found	Not Found	High	Not Found	Not Found	Not Found	High	0.005168
176886	False	High	[K].LECLASGIWTNKPPQCLAAQCPPLK.[I]	3xCarbamidomethyl [C3; C16; C21]; 2xDeamidated [N11; Q15]	6.40728	4.40677	1	1	1	P16109	P16109 [242-266]		0	285439362																					NoneMonoisotopic	Not Found	Not Found	Not Found	High	Not Found	Not Found	Not Found	Not Found	Not Found	Not Found	Not Found	Not Found	High	0.005168
176884	False	High	[K].LECLASGIWTNKPPQCLAAQCPPLK.[I]	3xCarbamidomethyl [C3; C16; C21]	5.5223e-11	4.40677	1	1	17	P16109	P16109 [242-266]		0	285242559	1081	0.899	0.844	1070	1006	1096	0.938470113440846	0.724843794542766	0.995738060859726	0.803117956593848	0.92682452960362	0.856691940501559	563683604892014	641334317908933	660169640473366	602403139979494	36.96	38.86	30.35	42.33		High	Not Found	Peak Found	High	High	High	Peak Found	High	High	High	High	High	High	0.005168
176556	False	High	[R].IEADSESQEDIIR.[N]		0.00231686	4.40677	1	1	12	P55957	P55957 [72-84]		0	150471256	1880	1203	0.575	2399	1147	1996	0.356798909017303	0.726700406212565	0.585713966140713	0.410888623765381	0.980803663267833	0.552361770438838	620241513598325	330792931585127	515780332776751	2585213.75	41.39	26.96	34.53	34.45		High	High	High	High	High	High	High	High	High	Peak Found	High	High	High	0.005168
176546	False	High	[K].LEADFETDEK.[I]		0.00195289	4.40677	1	2	1	Q7Z3T8	Q7Z3T8 [1416-1425]		0	119653174	1339	1232	0.914	1157	0.892	0.940	0.947648134050964	0.829064208675415	0.977083293505779	0.929168390665025	0.812445576301961	0.713251286419269	756009116409304	583031197400153	613880719659338	65330094926589	2023-10-01	20.57	2017-11-01			Peak Found	Peak Found	Not Found	Peak Found	Peak Found	Peak Found	Not Found	High	Peak Found	Not Found	Peak Found	Not Found	High	0.005168
176542	False	High	[R].LEAAYLDLQR.[I]		6.64626	4.40677	1	1	32	O75347	O75347 [71-80]		0	119163681	1149	0.953	0.832	1192	1038	1247	0.977082668511845	0.935680744817326	0.992176203273916	0.914551138089667	0.970638239413594	0.974892406176305	755882597296798	657943196804246	790593846032294	6341457.5	2028-10-01	1993-06-01	2029-10-01	17.90		High	High	High	High	High	High	High	High	High	High	High	High	High	0.005168
356790	False	High	[K].TMTIINNAIDFIQDNYALK.[E]	1xOxidation [M2]	5.81931e-05	4.40677	1	1	7	Q13201	Q13201 [731-749]		0	221411110	2378	1097	0.468	3046	1281	2710	0.173470313859271	0.981544469120278	0.238099723788483	0.169184759724687	0.951073479361331	0.234682738484989	133434695576842	56103734084601	118723095087119	438119091591695	29.71	2025-07-15	22.14			High	Peak Found	Not Found	High	High	Not Found	High	High	High	Not Found	Peak Found	Not Found	High	0.005168
176480	False	High	[K].LDYSDFQIVK.[-]		0.000366047	4.40677	1	1	4	P07311	P07311 [90-99]		0	122762558	1106	1302	1166	1076	0.988	0.826	0.954310672028322	0.415879252895607	0.605573192472525	0.812642841923054	0.906129303346495	0.444531069508652	636761903551553	570116611430529	489049041526508	591843525337275	28.87	53.46	16.25	80.14		High	High	Peak Found	Peak Found	Peak Found	Peak Found	High	Peak Found	Peak Found	Peak Found	Peak Found	Peak Found	High	0.005168
176465	False	High	[K].LDYNNIPTVVFSHPPIGTVGLTEDEAIHK.[Y]		2.86743e-06	4.40677	1	1	15	P00390	P00390 [406-434]		0	317662625	1818	1110	0.610	1912	1086	1831	0.492739615013687	0.947356356674037	0.600100090288363	0.745209066186879	0.986095311238794	0.718412435813256	281699043761384	152494613896442	269684889007539	147304261558936	33.81	22.91	33.30	2029-10-01		High	High	High	Peak Found	High	High	High	High	High	Not Found	High	High	High	0.005168
356791	False	High	[K].TMTIINNAIDFIQDNYALK.[E]	1xDeamidated [N]; 1xOxidation [M2]	0.0415147	4.40677	1	1	3	Q13201	Q13201 [731-749]		0	221509511	1310	100000	100000	100000	100000		0.944792355502975	0.00807141	0.00428995	0.00359058	0.00519074		671111273082726	51232201946536								High	High	Not Found	Not Found	Peak Found	Not Found	Not Found	High	Not Found	Not Found	Not Found	Not Found	High	0.005168
176451	False	High	[K].LDYLDLYLIHWPTGFKPGK.[DE]		0.125467	4.40677	1	2	4	P15121	P15121 [102-120]		0	227621140	1651	1594	0.765	13848	8386	8686	0.611185938383749	0.0790789160567618	0.928903794691883	3.2608e+07	0.230141	5.7382e+09	473574871253478	286788481560888	297062908183266	341986250109367	17.62	37.17	37.49			High	Peak Found	High	Peak Found	Peak Found	Peak Found	Peak Found	High	Peak Found	Not Found	Peak Found	Not Found	High	0.005168
176441	False	High	[R].IDYGTGHEAAFAAFLCCLCK.[I]	3xCarbamidomethyl [C16; C17; C19]	0.0318924	4.40677	1	2	9	Q15257	Q15257 [184-203]		0	230402461	1154	1018	0.865	1754	1250	1622	0.988218209843059	0.994378672278053	0.99504091397626	0.791008376374495	0.956885796000475	0.822696302992805	908328873682575	786824694175487	891918094923834	629634.25	32.20	16.20	26.79	48.63		High	High	High	Peak Found	Peak Found	High	High	High	High	Peak Found	High	Peak Found	High	0.005168
356827	False	High	[K].TMVGFGPEDDHFVAELTYNYGVGDYK.[L]		0.0174923	4.40677	1	1	2	Q9HC38	Q9HC38 [71-96]		0	292430835	100000	1957	0.010	2277	0.010	1163	0.00435478	0.0155269078720549	0.00428995	0.520388530919306	0.00519074	0.929236699125621	836170072636453		427189720714177	367274.25						Not Found	High	Not Found	Not Found	Not Found	Not Found	Not Found	Not Found	High	Not Found	Not Found	Peak Found	High	0.005168
176432	False	High	[R].LDYFLLSHSLLPALCDSK.[I]	1xCarbamidomethyl [C15]	1.47921e-05	4.40677	1	1	8	P27695	P27695 [282-299]		0	209207834	1937	1299	0.573	100000	100000	100000	0.347698788687328	0.582774766842358	0.551500641019486	0.00359058	0.00519074	0.00368845	237526056095521	125627664337871	219057785395119		40.97	22.71	35.55			Peak Found	High	High	High	High	Peak Found	High	High	High	Not Found	High	Not Found	High	0.005168
176418	False	High	[K].LDYDEDASAMLK.[E]		1.61688	4.40677	1	3	13	P50502	P50502 [211-222]		0	137061442	1136	0.798	0.702	1399	1392	1729	0.97415582488772	0.374740404863337	0.820554485414761	0.982422446370287	0.792352469344733	0.748262703211408	113845479054016	100211664276877	142711890659897	648143651602316	40.23	23.78	42.04	74.43		High	High	Not Found	Peak Found	Peak Found	Not Found	High	High	Not Found	Peak Found	High	High	High	0.005168
176407	False	High	[K].IDWTLSPGEHAK.[D]		0.000433161	4.40677	1	1	8	Q86YT9	Q86YT9 [55-66]		0	135367974	1231	0.926	0.797	1413	1148	1521	0.998730352054132	0.955013726891834	0.978516571270154	0.986325439666094	0.999457316281058	0.90407037745252	547841609609311	445023573626556	55827971955375	387715440461732	37.34		1937-12-01	2025-05-11		High	High	Peak Found	Not Found	High	Not Found	High	High	Not Found	High	Peak Found	High	High	0.005168
356828	False	High	[K].TMVGFGPEDDHFVAELTYNYGVGDYK.[L]	1xDeamidated [N19]	0.000183931	4.40677	1	1	1	Q9HC38	Q9HC38 [71-96]		0	292529237	100000	100000		0.505	0.010	0.010	0.00435478	0.00807141		0.0680172021530953	0.00519074	0.00368845	478574020070192			9469591875						Peak Found	Not Found	Not Found	Not Found	Not Found	Not Found	Not Found	Not Found	Not Found	Not Found	Not Found	High	High	0.005168
176389	False	High	[R].IDVYGFSALWK.[F]		0.000113438	4.40677	1	2	2	Q9UBV8	Q9UBV8 [171-181]		0	129867795	100000	100000		1228	0.010	0.010	0.00435478	0.00807141		0.939861741668461	0.00519074	0.00368845	305111366979728			2483905248952	33.79			36.81		Not Found	High	Peak Found	Not Found	Not Found	Not Found	High	Not Found	Not Found	Not Found	Peak Found	Peak Found	High	0.005168
176386	False	High	[R].IDVVVNNAGILR.[D]		1.01181	4.40677	1	1	12	P51659	P51659 [93-104]		0	128274776	1926	0.966	0.502	4286	1967	4435	0.445743060515069	0.964935785284018	0.314315001455183	0.0324915890843052	0.319636509234443	0.0100506651399777	136457659260492	626179428688753	141190891990254	318387055850938	49.73	48.90	46.16	16.19		High	High	High	High	High	High	High	High	Peak Found	Not Found	Peak Found	High	High	0.005168
176381	False	High	[K].IDVVPIEPHALFLGIHGGK.[M]		8.4158e-07	4.40677	1	1	42	P18510	P18510 [71-89]		0	201213276	7256	1221	0.164	4212	0.646	2422	80345.3	0.692120569759615	3.32427e+07	0.00401563781172843	0.0487318497605831	0.149893454731069	154540588753021	212985454994585	129493727178617	588362037017191	64.71	79.38	51.61	70.74		High	High	High	High	High	Peak Found	High	High	High	High	High	High	High	0.005168
176561	False	High	[K].LEAEDIALTATSQK.[H]		0.00422415	4.40677	1	1	9	Q9HBI0	Q9HBI0 [90-103]		0	148977443	1171	2239	1912	1135	0.970	0.507	0.992822943164488	0.00794036976612105	0.132464990566347	0.92890665824308	0.888659380036263	0.103007107671045	819781549527906	700199826044205	366216928887763	722126410951275	98.77	20.61	19.29	1994-02-01		High	High	Not Found	Peak Found	High	Not Found	High	High	High	Peak Found	Peak Found	Not Found	High	0.005168
176885	False	High	[K].LECLASGIWTNKPPQCLAAQCPPLK.[I]	3xCarbamidomethyl [C3; C16; C21]; 1xDeamidated [N/Q]	2.4006e-09	4.40677	1	1	16	P16109	P16109 [242-266]		0	285340960																					NoQuanValues	High	High	High	Not Found	Not Found	High	High	High	High	Not Found	Not Found	Not Found	High	0.005168
176570	False	High	[K].LEAEGVPEVSEK.[Y]		0.033235	4.40677	1	1	4	O76003	O76003 [68-79]		0	128664744	100000	1603	0.010	2268	0.010	1414	0.00435478	0.131700156107191	0.00428995	0.480252819793329	0.00519074	0.95678668183724	203747258283803		127067117097247	89836104175549			13.98	15.92		High	High	Not Found	Not Found	Not Found	Not Found	High	Not Found	Peak Found	Not Found	Peak Found	High	High	0.005168
176581	False	High	[K].IEAELQDICNDVLELLDK.[Y]	1xCarbamidomethyl [C9]; 1xDeamidated [N/Q]	0.000795203	4.40677	1	1	16	ENSBTAP00000022411	ENSBTAP00000022411 [88-105]		0	213104749	1744	0.922	0.531	2020	1274	2355	0.672626874471905	0.9336272903994	0.466787796081494	0.642615085477149	0.936236357648439	0.356202136203201	267496581782106	153350560856689	290131790655673	132454109211642	73.01	18.72	2025-12-20	16.80		High	High	High	High	Peak Found	High	High	High	High	High	Peak Found	Not Found	High	0.005168
176868	False	High	[K].IECDDKGDGSCDVR.[Y]	2xCarbamidomethyl [C3; C11]	0.00015261	4.40677	3	4	45	P21333; ENSBTAP00000030179; Q14315	P21333 [621-634]; ENSBTAP00000030179 [622-635]; Q14315 [616-629]		1	162565301	1007	0.908	0.989	1188	1162	1309	0.890978691835691	0.806670631392483	0.925956710744769	0.951630502811631	0.923712939247724	0.978130159527866	297080368751301	331580092300886	334073995499256	356084337528162	39.19	36.15	32.50	21.97	NotUnique	High	High	High	High	High	High	High	High	High	High	High	High	High	0.005168
176863	False	High	[K].LEAYQHLFYLLQTNPTYLAK.[L]	1xDeamidated [Q12]	1.23306	4.40677	1	2	1	P46940	P46940 [969-988]		0	242725947	2911	1209	0.415	100000	100000	100000	0.015100349929611	0.728654460368208	0.0980240725680982	0.00359058	0.00519074	0.00368845	771899195288687	265125656125459	638267931720059							Not Found	Not Found	High	Peak Found	Not Found	Not Found	Not Found	Not Found	Peak Found	Not Found	Not Found	Not Found	High	0.005168
176862	False	High	[K].LEAYQHLFYLLQTNPTYLAK.[L]		9.86056e-05	4.40677	1	2	6	P46940	P46940 [969-988]		0	242627546	1266	1042	0.823	100000	100000	100000	0.974157694973622	0.999982067830603	0.985231147471192	0.00359058	0.00519074	0.00368845	220414619335634	174069224977181	21159796727083		73.59		56.61			High	High	Peak Found	High	Not Found	Not Found	High	High	High	Not Found	Not Found	Not Found	High	0.005168
176853	False	High	[R].LEAVSHTSDMHR.[G]	1xOxidation [M10]	4.99493	4.40677	1	1	19	Q01518	Q01518 [18-29]		0	139864304	1152	0.847	0.770	1003	0.793	1039	0.964719138752703	0.624187969703011	0.941741493022643	0.68997835386225	0.290745244227958	0.78773281154996	393946165972006	342063954153819	373579674523728	359708828042267	40.59	28.59	42.74	34.25		High	High	High	High	High	High	High	High	High	High	High	High	High	0.005168
176852	False	High	[R].LEAVSHTSDMHR.[G]		4.64218	4.40677	1	1	25	Q01518	Q01518 [18-29]		0	138264812	1540	0.707	0.490	1140	0.935	1837	0.707656593845187	0.0378141137605181	0.206078301202074	0.87724168972017	0.804929462568674	0.561350201744357	765054490978767	627630021181678	123232953548905	671007993251979	48.68	22.65	47.25	94.75		High	High	High	High	High	High	High	High	High	Peak Found	High	High	High	0.005168
356725	False	High	[R].TMSEVGGSVEDLIAK.[G]		0.0653765	4.40677	1	1	5	P07339	P07339 [35-49]		0	153576215	100000	0.508	0.010	100000		100000	0.00435478	0.00392501097899782	0.00428995	0.00359058		0.00368845	671362641417109		132174164384879		63.69		2025-11-07			Not Found	High	Peak Found	Not Found	Not Found	Not Found	Not Found	High	High	Not Found	Not Found	Not Found	High	0.005168
176777	False	High	[K].LEAQLTENNIVK.[E]		2.54621	4.40677	1	2	10	O15212	O15212 [33-44]		0	137174782	100000	1006	0.010	100000		100000	0.00435478	0.988586861267436	0.00428995	0.00359058		0.00368845	15275494626822		151874231372457		1944-07-01		40.49			Peak Found	High	Not Found	Not Found	Not Found	Not Found	High	High	Peak Found	Not Found	Not Found	Not Found	High	0.005168
356781	False	High	[R].TMTIHNGMFFSTYDR.[D]		0.000278997	4.40677	1	1	11	P02675	P02675 [396-410]		0	182080945	100000	0.512	0.010	0.194	0.010	0.618	0.00435478	0.00111542263646758	0.00428995	7.12294e+08	0.00519074	0.0917431781024417	8632839668216		274508048318969	44415838125	70.13		49.14			Not Found	High	Peak Found	Not Found	Not Found	Not Found	High	High	High	Not Found	Not Found	High	High	0.005168
356782	False	High	[R].TMTIHNGMFFSTYDR.[D]	1xDeamidated [N6]	1.30747	4.40677	1	1	7	P02675	P02675 [396-410]		0	182179347	100000	0.332	0.010	0.232	0.010	0.700	0.00435478	1.80358e+07	0.00428995	0.000225069638551567	0.00519074	0.290460250983851	498430591411199		150232936705427	2147616	43.30		1993-10-01			Not Found	Peak Found	Peak Found	Not Found	Not Found	High	Not Found	High	High	Not Found	Not Found	High	High	0.005168
356783	False	High	[R].TMTIHNGMFFSTYDR.[D]	1xOxidation [M2]	0.000105427	4.40677	1	1	13	P02675	P02675 [396-410]		0	183680437	1642	0.888	0.544	1710	1176	1738	0.701797797436705	0.831179106724773	0.445896522219909	0.860447684948741	0.971592678951582	0.713251286419269	177738438611091	122907741340371	181618598440576	10450879375	24.34	16.52	17.93	31.80		Peak Found	High	Not Found	Peak Found	High	Peak Found	High	High	High	Peak Found	High	High	High	0.005168
356784	False	High	[R].TMTIHNGMFFSTYDRDNDGWLTSDPR.[K]		0.0001896	4.40677	1	1	7	P02675	P02675 [396-421]		1	307735163	100000	0.863	0.010	0.266	0.010	0.253	0.00435478	0.835329453030362	0.00428995	0.00086140700526433	0.00519074	0.000124789525033041	419433038002905		398315206687881	1576737.25	35.44		68.94			Peak Found	High	Not Found	Not Found	Not Found	Not Found	Peak Found	High	High	Not Found	Not Found	High	High	0.005168
356785	False	High	[R].TMTIHNGMFFSTYDRDNDGWLTSDPR.[K]	1xDeamidated [N]	9.58533	4.40677	1	1	5	P02675	P02675 [396-421]		1	307833565	100000	1571	0.010	0.239	0.010	0.152	0.00435478	0.325262625440191	0.00428995	0.000184896745108464	0.00519074	4.8375e+06	623672148201181		397044894637728	2606132						Not Found	High	Not Found	Not Found	Not Found	Not Found	Not Found	High	Not Found	Not Found	Not Found	High	High	0.005168
176688	False	High	[K].IEALQADNDFTNER.[L]		0.0042437	4.40677	1	2	6	Q14BN4	Q14BN4 [360-373]		0	163576090	0.960	0.995	1037	0.989	1041	0.994	0.798143007101977	0.995795498535996	0.860278794292225	0.79256707994863	0.954471884224115	0.785544402442338	719045350860411	749200232553924	722497495679741	727023051754099		1964-11-01	29.52	1930-10-01		Not Found	Peak Found	High	High	High	Not Found	High	Peak Found	High	Peak Found	Peak Found	High	High	0.005168
176661	False	High	[K].LEALFPDLPK.[R]		0.000327982	4.40677	1	1	18	Q86TP1	Q86TP1 [201-210]		0	114264559	0.920	1120	0.961	1549	1293	1384	0.794008368470561	0.96542824211806	0.955495714912119	0.901703561747592	0.927514672334712	0.958245819536542	75156403266807	817115722559017	850518144746197	632139.75	39.13	2025-07-10	31.58	23.88		High	High	High	High	High	High	High	High	High	Peak Found	High	High	High	0.005168
356788	False	High	[K].TMTIINNAIDFIQDNYALK.[E]		0.00924917	4.40677	1	1	5	Q13201	Q13201 [731-749]		0	219811618	1173	0.640	0.503	1058	0.908	1804	0.989386920891005	0.0310116229441327	0.347089327515631	0.848724374934201	0.79629586803104	0.698918858836249	119221183356218	71043136835062	142263530578642	782135481729818	39.15	51.56	48.34	54.16		Peak Found	High	Peak Found	Not Found	Peak Found	Peak Found	High	High	High	Not Found	High	Peak Found	High	0.005168
356789	False	High	[K].TMTIINNAIDFIQDNYALK.[E]	1xDeamidated [N/Q]	0.0094291	4.40677	1	1	10	Q13201	Q13201 [731-749]		0	219910020	2270	1074	0.499	2025	0.989	1827	0.130221615891848	0.976409173109719	0.268230000260148	0.641638389490656	0.901970588921892	0.661109930074542	24354857601101	10729953314307	24560973848375	12743030783553	1993-08-01	27.46	1933-11-01	24.77		High	High	Peak Found	High	Peak Found	Peak Found	High	Peak Found	High	Not Found	High	Peak Found	High	0.005168
176604	False	High	[R].LEAGDHPVELLAR.[D]		0.0882757	4.40677	1	2	32	P09486	P09486 [206-218]		0	141975905	1144	0.806	0.620	1005	0.757	1247	0.975677872493091	0.299233354901645	0.617370935975332	0.734202545585858	0.116142010154092	0.969918336684222	928249132722878	811150738415578	115122100045986	923295004497459	33.71	57.56	50.55	77.66		High	High	High	High	High	High	High	High	High	High	High	High	High	0.005168
176580	False	High	[K].IEAELQDICNDVLELLDK.[Y]	1xCarbamidomethyl [C9]	2.35929e-07	4.40677	1	1	25	ENSBTAP00000022411	ENSBTAP00000022411 [88-105]		0	213006348	1312	1157	0.822	2086	1523	1852	0.938566231917503	0.875664635558006	0.987178090201125	0.51335589600193	0.305438555980831	0.632372278009917	120615384703885	811780958617556	10425499730455	578181530992182	2025-07-25	24.68	34.84	37.80		High	High	High	High	High	High	High	High	High	High	High	High	High	0.005168
177332	False	High	[K].LEEDINSSMTNSTAASRPPVTLR.[L]	1xDeamidated [N6]	1.02674	4.40677	1	1	2	ENSBTAP00000049383	ENSBTAP00000049383 [79-101]		0	249021406	100000	0.757	0.010	2389	0.010	3157	0.00435478	0.492755871810513	0.00428995	0.437291382690316	0.00519074	0.101742097853776	680728200700971		899402637002824	28493321875			59.70			Not Found	High	Not Found	Not Found	Not Found	Not Found	High	Peak Found	Peak Found	Not Found	Not Found	Peak Found	High	0.005168
177350	False	High	[R].IEEDVVVTDSGIELLTCVPR.[T]	1xCarbamidomethyl [C17]	1.17875e-05	4.40677	1	1	3	P12955	P12955 [451-470]		0	224414279	100000	100000		100000			0.00435478	0.00807141		0.00359058			48579664749948									Not Found	High	Not Found	Not Found	Not Found	Not Found	High	Not Found	Not Found	Not Found	Not Found	Not Found	High	0.005168
177363	False	High	[K].LEEEDEDEEDGESGCTFLVGLIQK.[H]	1xCarbamidomethyl [C15]	0.727709	4.40677	1	1	2	P17655	P17655 [391-414]		0	274119819	100000	100000		100000			0.00435478	0.00807141		0.00359058			543368579877371				30.31					High	Peak Found	Peak Found	Not Found	Not Found	Not Found	High	Not Found	Not Found	Not Found	Not Found	Not Found	High	0.005168
178116	False	High	[K].LEGHELPNELPAHLLPPSK.[R]		1.46842e-05	4.40677	1	1	26	Q9NZN3	Q9NZN3 [512-530]		0	209112331	3254	0.738	0.231	0.889	1041	2662	0.00311310187739592	0.143034098610498	8.1655e+09	0.544035381190341	0.976817881408952	0.199585435350349	346396063722702	103424857715366	453735602048599	993836670261918	71.20	1936-06-01	34.12	90.20		High	High	High	Not Found	High	High	High	High	High	Peak Found	High	High	High	0.005168
178115	False	High	[K].LEGHELPADLPPHLVPPSK.[R]		0.123642	4.40677	1	2	34	Q9H4M9	Q9H4M9 [512-530]		0	204610185	2122	1065	0.502	1877	0.937	2314	0.22346959949045	0.996196418427909	0.25030023748151	0.691650820964667	0.864561332423282	0.394629704405469	389853314532109	18373108174694	365896643524302	158144831584841	34.39	79.51	13.61	58.13		High	High	Peak Found	Peak Found	High	High	High	High	High	High	High	High	High	0.005168
178112	False	High	[R].LEGGSGGDSEVQR.[T]		0.0027146	4.40677	1	1	11	ENSBTAP00000028048	ENSBTAP00000028048 [259-271]		0	129059205	1270	1190	0.882	1523	1177	1403	0.974769358245761	0.892611630649115	0.998966746749087	0.940746029699633	0.989631631908796	0.964187093531322	115710795907147	857102309606252	972101583270918	759702183052688	14.85	13.13	25.17	23.14		High	High	High	High	High	Peak Found	High	High	High	High	High	High	High	0.005168
356173	False	High	[R].TLYLQSVTSIEER.[T]		0.368239	4.40677	1	2	2	Q8TBC4	Q8TBC4 [412-424]		0	153880606																					NoQuanValues	Not Found	Not Found	Not Found	Not Found	Not Found	Not Found	High	Not Found	High	Not Found	Not Found	Not Found	High	0.005168
178081	False	High	[K].LEGFHTQISK.[Y]		1.25126	4.40677	2	2	52	ENSBTAP00000028520; Q06323	ENSBTAP00000028520 [167-176]; Q06323 [167-176]		0	115961060	0.863	0.892	1082	0.709	0.873	0.727	0.442028482389272	0.758721815479209	0.715312714732816	0.113605208972958	0.384176470467483	0.156560330329083	147025700994025	170408652829076	164893385197101	19530737525505	39.76	20.39	33.38	2025-07-27	NotUnique	High	High	High	High	High	High	High	High	High	High	High	High	High	0.005168
356184	False	High	[K].TLYNNQPIDFLK.[K]		0.201972	4.40677	1	1	11	Q13867	Q13867 [298-309]		0	146576856	1299	1004	0.773	1408	1084	1403	0.971260770683388	0.990730652598933	0.954454357616923	0.981659313193424	0.994363683292176	0.954596408172638	175309042947143	134973962991375	174648042732105	1244671375	18.52	2029-09-01	1937-05-01	20.80		Peak Found	High	High	High	Peak Found	High	High	High	High	High	High	High	High	0.005168
178061	False	High	[K].IEGEMQVPDVDIR.[G]		0.0172379	4.40677	1	1	4	Q09666	Q09666 [1092-1104]		0	150073627	2334	0.836	0.358	4046	1733	4839	0.193416753582882	0.5308773364025	0.0352608551766656	0.0302682636710216	0.479294674855204	0.00315959597707733	116607795691528	499569601441339	139454786542294	288212.25	1958-11-01	34.25	40.30			Peak Found	High	Not Found	High	Peak Found	Not Found	High	Peak Found	Not Found	Not Found	Not Found	High	High	0.005168
178054	False	High	[K].LEGELQAPDLELSLPAIHVEGLDIK.[A]		8.60277e-06	4.40677	1	1	3	Q09666	Q09666 [5113-5137]		0	269945019	100000	1366	0.010	100000		100000	0.00435478	0.482751239502796	0.00428995	0.00359058		0.00368845	138500402485084		893681124155335		49.03		67.46			High	High	Peak Found	Not Found	Not Found	Not Found	Not Found	High	Peak Found	Not Found	Not Found	Not Found	High	0.005168
178046	False	High	[R].IEGEGSVLQAK.[L]		0.000115112	4.40677	1	1	9	Q14764	Q14764 [735-745]		0	113060518	1547	1026	0.637	2320	1385	2262	0.721812972805781	0.999756301100791	0.704426337607112	0.424831779951297	0.604328473646909	0.376160535125584	808516840083173	482762010570996	788362386424214	34847167704539	39.64	13.57	44.76	61.18		Peak Found	High	Peak Found	High	High	Not Found	High	High	High	High	Peak Found	High	High	0.005168
356218	False	High	[R].TIYSAIGIDLASHGFIVAAVEHR.[D]		0.370946	4.40677	1	2	4	Q13093	Q13093 [158-180]		0	244029832	0.524	0.847	1405	0.604	1153	0.846	0.077153913602404	0.72838655663408	0.448296263895871	0.120406016724095	0.998072668711622	0.535236203360462	21840094443532	417154576124987	257866524646842	361769225164162		32.81	39.52	58.48		Peak Found	Not Found	High	Peak Found	Peak Found	Not Found	Peak Found	Peak Found	High	Not Found	Peak Found	Peak Found	High	0.005168
356237	False	High	[K].TIYTPGSTVLYR.[IV]		3.03553	4.40677	2	2	18	P01024; ENSBTAP00000022979	P01024 [137-148]; ENSBTAP00000022979 [136-147]		0	137073144	0.872	1187	1247	0.734	0.811	0.631	0.577965819593786	0.845943760703593	0.540842389920308	0.282754346973547	0.404922891688838	0.15080641011034	297844532677682	341439544692803	242878520436554	40575902226372	2027-03-01	2025-11-01	1933-09-01	2021-12-01	NotUnique	High	High	High	High	High	High	High	High	High	High	High	High	High	0.005168
178034	False	High	[K].LEGDSTDLSDQIAELQAQIAELK.[M]	1xDeamidated [Q]	0.000259292	4.40677	1	1	7	P35579	P35579 [1053-1075]		0	248823008	100000	0.839	0.010	100000		100000	0.00435478	0.860285390423009	0.00428995	0.00359058		0.00368845	299346745220167		356766525649541		52.43		58.53			High	High	High	High	Not Found	Not Found	High	Not Found	Peak Found	Not Found	Not Found	Not Found	High	0.005168
178033	False	High	[K].LEGDSTDLSDQIAELQAQIAELK.[M]		1.2082e-07	4.40677	1	1	18	P35579	P35579 [1053-1075]		0	248724607	3067	1344	0.455	4815	1409	3773	0.000796875083075098	0.263481108796845	0.151690004669494	0.000923707605855714	0.491249818340118	0.00405363490496282	210439038417573	716319039556034	156584390382404	382176631279178	25.49	2025-05-29	21.22	40.56		High	High	High	Peak Found	High	High	High	High	High	High	High	High	High	0.005168
178030	False	High	[R].LEGDQISSPR.[N]		0.000374174	4.40677	1	1	4	Q16831	Q16831 [276-285]		0	110155348	1106	1063	0.706	1452	1184	1652	0.940855397881434	0.999982067830603	0.832091139047261	0.968285354887132	0.958104781850108	0.785094363360359	178413246013005	109050347395895	154560472451339	107877491492487	38.47	43.35	18.63	33.19		High	Peak Found	Peak Found	High	Peak Found	Peak Found	Peak Found	Peak Found	High	Not Found	Peak Found	Peak Found	High	0.005168
178026	False	High	[R].IEGDPQGVQQAK.[R]		0.284968	4.40677	1	1	2	Q00341	Q00341 [483-494]		0	126964336	1472	1183	0.763	2251	1529	2226	0.870556154424488	0.904759813915285	0.951603297791045	0.533794333161579	0.733782423483337	0.449316124966589	633882404907895	430546507779344	626724786216377	281565982688318	28.43	21.40	42.45			Peak Found	High	Not Found	Peak Found	Peak Found	Not Found	Peak Found	High	Peak Found	Peak Found	Not Found	Not Found	High	0.005168
178017	False	High	[R].IEGDMIVCAAYAHELPK.[Y]	1xCarbamidomethyl [C8]	5.18123	4.40677	1	3	5	P46777	P46777 [69-85]		0	191692448	1218	0.761	0.969	1382	1134	1171	0.992822943164488	0.607608484546713	0.938849823875611	0.990202709059717	1	0.954942236450731	596010467350853	489234058047853	504920768354183	431328703115276	65.95	1970-11-01	83.24	0.16		High	High	Peak Found	Peak Found	Peak Found	Not Found	Peak Found	High	Peak Found	Peak Found	Peak Found	High	High	0.005168
178016	False	High	[K].LEGDLTGPSVGVEVPDVELECPDAK.[L]	1xCarbamidomethyl [C21]	7.97358e-05	4.40677	1	1	12	Q09666	Q09666 [1880-1904]; [1947-1971]		0	262526000	1602	1198	0.748	2136	1267	1895	0.726537047828491	0.840725179114312	0.906461667361674	0.55067560114221	0.865882626973335	0.710926281930541	243698292591904	1520794165867	203417780188772	11998738430208	15.99	1978-08-01	50.35	52.97		High	High	Not Found	High	High	Not Found	High	High	High	High	High	Peak Found	High	0.005168
178117	False	High	[K].LEGHELPNELPAHLLPPSK.[R]	1xDeamidated [N8]	0.00185565	4.40677	1	1	2	Q9NZN3	Q9NZN3 [512-530]		0	209210733																					NoQuanValues	High	High	Not Found	Not Found	Not Found	Not Found	Not Found	Not Found	Not Found	Not Found	Not Found	Not Found	High	0.005168
178015	False	High	[K].LEGDLTGPSVDVEVPDVELECPDAK.[L]	1xCarbamidomethyl [C21]	0.0226038	4.40677	1	1	5	Q09666	Q09666 [2142-2166]		0	268326548	100000	1070	0.010	100000		100000	0.00435478	0.992428539765537	0.00428995	0.00359058		0.00368845	122167853696175		114130308411574		1952-06-01					High	High	Not Found	Not Found	Not Found	Not Found	Not Found	High	Not Found	Not Found	Not Found	Not Found	High	0.005168
356114	False	High	[R].TLYDFPGNDAEDLPFKK.[G]		0.134016	4.40677	1	2	4	P46109	P46109 [130-146]		1	196995418	1633	0.593	0.364	0.980	0.600	1651	0.723496558465465	0.0108558628519262	0.0233006395567993	0.761896348316057	0.121828524727256	0.876706111632177	120018069592729	735145551233487	202237734454257	122482317016258			102.75	2025-07-02		Not Found	High	Not Found	Peak Found	Not Found	Not Found	Peak Found	Not Found	Peak Found	Not Found	High	High	High	0.005168
178158	False	High	[R].IEGLLAAFPK.[L]		0.000121166	4.40677	1	2	27	P48444	P48444 [29-38]		0	105862446	2392	1277	0.604	2217	1037	1735	0.0562740905181991	0.564898396171776	0.602461637273361	0.518962949332756	0.967784664171498	0.749559810339619	606369760406857	253454743893971	474717817464422	273562311523107	2020-09-01	26.43	28.39	49.37		High	High	High	High	High	High	High	High	High	High	High	High	High	0.005168
178309	False	High	[R].IEGSNKVPVDPATYGQFYGGDSYIILYNYR.[H]		4.07873e-09	4.40677	1	1	12	P06396	P06396 [452-481]		1	339965320	1338	0.979	0.766	2274	1825	2322	0.947221789578	0.981632436719534	0.94956804510018	0.511681226046807	0.136118055684013	0.368254833090949	273569522589746	219573181076163	279418255711279	1203171375	1939-12-01	2029-09-01	1957-01-01			High	High	High	High	High	Peak Found	High	High	High	Not Found	Not Found	High	High	0.005168
356096	False	High	[R].TLWTVLDAIDQMWLPVVR.[T]	1xDeamidated [Q11]; 1xOxidation [M12]	0.000269157	4.40677	1	3	1	P18669	P18669 [66-83]		0	217313619																					NoneMonoisotopic	Not Found	Not Found	Not Found	High	Not Found	Not Found	Not Found	Not Found	Not Found	Not Found	Not Found	Not Found	High	0.005168
356104	False	High	[R].TIYAGNAICTVK.[C]	1xCarbamidomethyl [C9]	0.000906899	4.40677	1	2	6	P13804	P13804 [147-158]		0	131067730																					NoQuanValues	Not Found	Not Found	Not Found	Not Found	Not Found	High	Not Found	Not Found	High	Not Found	Not Found	Not Found	High	0.005168
178295	False	High	[R].LEGSDVQLLEYEASAAGLIR.[S]		0.251605	4.40677	1	1	1	Q9NY33	Q9NY33 [679-698]		0	213410264	100000	100000		100000			0.00435478	0.00807141		0.00359058			112294171924248									High	Not Found	Not Found	Not Found	Not Found	Not Found	Not Found	Not Found	Not Found	Not Found	Not Found	Not Found	High	0.005168
178292	False	High	[K].LEGSAPTDVLDSLTTIPELKDHLR.[I]		0.0446695	4.40677	1	1	6	Q86UX7	Q86UX7 [334-357]		1	262038284	1567	0.828	0.528	100000	100000	100000	0.830226400403615	0.815064941707444	0.544567226258011	0.00359058	0.00519074	0.00368845	534168570361498	340974357295172	645282167881699		34.84		13.66			High	High	Peak Found	Not Found	Not Found	Peak Found	High	High	High	Not Found	Not Found	Not Found	High	0.005168
178291	False	High	[K].LEGSAPTDVLDSLTTIPELK.[D]		1.04157e-08	4.40677	1	1	25	Q86UX7	Q86UX7 [334-353]		0	209911181	1613	1391	0.918	3087	1826	2547	0.571116368634345	0.176271055385805	0.962431537011886	0.0791818953185175	0.0266179286291923	0.198079135432219	105210892895956	652134470439052	710309667612073	357178293533602	28.79	1986-08-01	37.60	48.95		High	High	High	High	High	High	High	High	High	High	High	High	High	0.005168
356113	False	High	[R].TLYDFPGNDAEDLPFK.[K]		0.00179294	4.40677	1	2	16	P46109	P46109 [130-145]		0	184185922	1213	0.897	0.766	1176	0.964	1312	0.995924323475429	0.813477443773186	0.950464877641862	0.88033519359588	0.819943510545662	0.990150988592169	403577613835071	348029625575938	454532611867905	3611780.25	1962-12-01	1945-12-01	19.63	20.74		High	High	High	High	High	High	High	High	High	High	High	Peak Found	High	0.005168
178265	False	High	[K].LEGQGDVPTPK.[Q]		0.000806758	4.40677	1	1	8	Q9Y2Z0	Q9Y2Z0 [257-267]		0	114058953	1368	0.878	0.734	1277	0.918	1414	0.923805295302617	0.757389823894547	0.889368198233883	0.970355169032176	0.785782354897001	0.948231599787275	105196365916837	755432479353107	120915481705725	8234998114445	20.83	15.13	14.42	1955-06-01		High	High	High	Peak Found	High	Peak Found	High	High	High	Not Found	Peak Found	High	High	0.005168
178251	False	High	[K].LEGPNNVECTTSGR.[W]	1xCarbamidomethyl [C9]; 1xDeamidated [N]	0.0668289	4.40677	1	1	6	P16109	P16109 [608-621]		0	153468021	1341	1068	0.796	1704	1997	22047	0.930412260985663	0.992771531524425	0.974264857359837	0.861543284860282	0.216879612445638	0.0818522	757768755895592	888144095319111	980445328773729	444703656139288	151.69	146.24	85.73			Peak Found	High	High	Peak Found	Peak Found	High	High	High	High	Not Found	Peak Found	Not Found	High	0.005168
[truncated: 30,299 more rows]
[truncated: 3 more columns]
