# Supplementary material for: Inhibitory impact of A1 and A2 cow’s milk on human peripheral blood mononuclear cells identifies TOM1 as a candidate anti-inflammatory mediator
Source: Front Immunol. 2026 Jun 10;17:1728935. doi: 10.3389/fimmu.2026.1728935 (PMC13290551; doi:10.3389/fimmu.2026.1728935)
Supplement: Supplementary file 4 [file Table3.xlsx]

## Sheet: TOM1
Supplementary Table S3. Peptides identified for TOM1. Peptides identified for TOM1 (Target of Myb protein 1, UniProt O60784) in the PBMCs secretome. The table lists annotated peptide sequences, modifications, and their occurrence in human versus bovine TOM1. The detection of several human-only peptides confirms the unequivocal human origin of TOM1 in the secretome.
Peptide sequence	Modification(s)	Presence in human TOM1	Presence in bovine TOM1
LEDEFDMFALTR	-	Yes	Yes
SSPDLTGVVTIYEDLR	-	Yes	No (human-only)
SSPDLTGVVTIYEDLRR	-	Yes	No (human-only)
YEAPQATDGLAGALDAR	-	Yes	Yes
YEAPQATDGLAGALDAR	1× Deamidated [Q5]	Yes	Yes
VLELIPQIANEQLTEELLIVNDNLNNVFLR	-	Yes	No (human-only)
FHVLVASQDFVESVLVR	-	Yes	No (human-only)
VLNLIQSWADAFR	-	Yes	No (human-only)
AGLQSLEASGR	-	Yes	Yes
LPNLSSPSAEGPPGPPSGPAPR	-	Yes	No (human-only)
SELEMVSGNVR	-	Yes	Yes
