# Supplementary material for: Inhibitory impact of A1 and A2 cow’s milk on human peripheral blood mononuclear cells identifies TOM1 as a candidate anti-inflammatory mediator
Source: Front Immunol. 2026 Jun 10;17:1728935. doi: 10.3389/fimmu.2026.1728935 (PMC13290551; doi:10.3389/fimmu.2026.1728935)
Supplement: Supplementary file 5 [file Table4.xlsx]

## Sheet: O-milk_Standard_2025-07-09
Supplementary Table S4. Olink results. List of all Immune-Response-Marker identified in human PBMCs (n = 3) secretome after co-incubation with either ConA (1 µg/ml) control or ConA and TOM1 (1 µg/ml). The concentration of 44 cytokines in PBMC cell culture supernatants was determined using the Olink Target 48 Immune Surveillance Panel.
WellID	SampleID	Sample Beschreibung	SampleType	Assay	UniProt	OlinkID	Ct	NPX	LODNPX	BelowLOD	QuantifiedValue	Unit	LODQuant	LLOQ	LQL	BelowLQL	ULOQ	AboveULOQ	SampleQC	AssayQC	MissingFreq	Normalization	SoftwareVersion	SoftwareName
C5	S1ConA	Spender 1 ConA control	SAMPLE	IL16	Q14005	OID06238	898851	894314	-232520	FALSE	16827042	pg/mL	NA	0.22330	0.22330	FALSE	88534540	FALSE	PASS	PASS	0.07500	Calibrator Normalized	2.0.2	NPX Signature
C5	S1ConA	Spender 1 ConA control	SAMPLE	CCL26	Q9Y258	OID06239	2365755	-0.55989	-110886	FALSE	0.67142	pg/mL	NA	2298155	2298155	TRUE	9968970486	FALSE	PASS	PASS	0.97500	Calibrator Normalized	2.0.2	NPX Signature
C5	S1ConA	Spender 1 ConA control	SAMPLE	IL22	Q9GZX6	OID06240	1230759	1006355	0.18257	FALSE	22000005	pg/mL	0.02888	118287	118287	FALSE	169269359	FALSE	PASS	PASS	0.15000	Calibrator Normalized	2.0.2	NPX Signature
C5	S1ConA	Spender 1 ConA control	SAMPLE	KRT18	P05783	OID06241	2329321	0.59689	-0.31641	FALSE	0.08904	pg/mL	NA	104987	104987	TRUE	2213629554	FALSE	PASS	PASS	0.70000	Calibrator Normalized	2.0.2	NPX Signature
C5	S1ConA	Spender 1 ConA control	SAMPLE	IFNB1	P01574	OID06242	2446952	-0.26601	0.24354	TRUE	NA	pg/mL	NA	458386	458386	TRUE	1204671527	FALSE	PASS	PASS	100000	Calibrator Normalized	2.0.2	NPX Signature
C5	S1ConA	Spender 1 ConA control	SAMPLE	CCL25	O15444	OID06243	2134903	0.06185	-0.25984	FALSE	0.02150	pg/mL	NA	0.98727	0.98727	TRUE	147167688	FALSE	PASS	PASS	100000	Calibrator Normalized	2.0.2	NPX Signature
C5	S1ConA	Spender 1 ConA control	SAMPLE	TREM1	Q9NP99	OID06245	782028	1585347	0.47641	FALSE	91807596	pg/mL	0.00745	0.06049	0.06049	FALSE	437142153	FALSE	PASS	PASS	0.07500	Calibrator Normalized	2.0.2	NPX Signature
C5	S1ConA	Spender 1 ConA control	SAMPLE	CD80	P33681	OID06246	1278028	1017441	-0.90752	FALSE	3587319	pg/mL	0.00461	0.17492	0.17492	FALSE	436061787	FALSE	PASS	PASS	0.07500	Calibrator Normalized	2.0.2	NPX Signature
C5	S1ConA	Spender 1 ConA control	SAMPLE	FLT1	P17948	OID06247	973925	1431568	0.01708	FALSE	13917716979	pg/mL	0.06336	592426	592426	FALSE	5645445877	TRUE	PASS	PASS	0.92500	Calibrator Normalized	2.0.2	NPX Signature
C5	S1ConA	Spender 1 ConA control	SAMPLE	CEACAM5	P06731	OID06248	1977460	-325235	-267370	TRUE	0.05994	pg/mL	0.22870	160576	160576	TRUE	546879028	FALSE	PASS	PASS	100000	Calibrator Normalized	2.0.2	NPX Signature
C5	S1ConA	Spender 1 ConA control	SAMPLE	IL1RN	P18510	OID06249	812699	991251	0.35398	FALSE	781525709	pg/mL	393286	1850218	1850218	FALSE	194404202	TRUE	PASS	PASS	100000	Calibrator Normalized	2.0.2	NPX Signature
C5	S1ConA	Spender 1 ConA control	SAMPLE	IL1A	P01583	OID06251	696372	1016109	0.22557	FALSE	59961102	pg/mL	0.47934	0.36252	0.47934	FALSE	153470866	FALSE	PASS	PASS	0.27500	Calibrator Normalized	2.0.2	NPX Signature
C5	S1ConA	Spender 1 ConA control	SAMPLE	FGF23	Q9GZV9	OID06252	2139745	-0.49542	-0.14483	TRUE	NA	pg/mL	NA	0.91567	0.91567	TRUE	394155014	FALSE	PASS	PASS	100000	Calibrator Normalized	2.0.2	NPX Signature
C5	S1ConA	Spender 1 ConA control	SAMPLE	LIF	P15018	OID06253	1105672	883499	-105199	FALSE	3906344	pg/mL	0.01175	0.17295	0.17295	FALSE	143787665	FALSE	PASS	PASS	0.07500	Calibrator Normalized	2.0.2	NPX Signature
C5	S1ConA	Spender 1 ConA control	SAMPLE	IFNL1	Q8IU54	OID06254	2301433	129954	0.10736	FALSE	0.39359	pg/mL	0.06387	153212	153212	TRUE	447756124	FALSE	PASS	PASS	0.90000	Calibrator Normalized	2.0.2	NPX Signature
C5	S1ConA	Spender 1 ConA control	SAMPLE	IL19	Q9UHD0	OID06255	1281772	1079962	-0.04965	FALSE	64051509	pg/mL	0.06056	289799	289799	FALSE	2897521192	FALSE	PASS	PASS	0.15000	Calibrator Normalized	2.0.2	NPX Signature
C5	S1ConA	Spender 1 ConA control	SAMPLE	TNFRSF4	P43489	OID06256	1020693	1176556	-0.03286	FALSE	48945608	pg/mL	0.03104	0.70837	0.70837	FALSE	608062227	FALSE	PASS	PASS	0.07500	Calibrator Normalized	2.0.2	NPX Signature
C5	S1ConA	Spender 1 ConA control	SAMPLE	FGF21	Q9NSA1	OID06258	2121715	-0.73062	-0.44237	TRUE	NA	pg/mL	NA	0.91746	0.91746	TRUE	448465196	FALSE	PASS	PASS	100000	Calibrator Normalized	2.0.2	NPX Signature
C5	S1ConA	Spender 1 ConA control	SAMPLE	CCL17	Q92583	OID06259	952612	1145669	-178636	FALSE	16412786	pg/mL	NA	0.06508	0.06508	FALSE	79729650	FALSE	PASS	PASS	0.07500	Calibrator Normalized	2.0.2	NPX Signature
C5	S1ConA	Spender 1 ConA control	SAMPLE	FASLG	P48023	OID06260	1107960	1067004	189510	FALSE	25145145	pg/mL	0.33472	115875	115875	FALSE	378786742	FALSE	PASS	PASS	0.07500	Calibrator Normalized	2.0.2	NPX Signature
C5	S1ConA	Spender 1 ConA control	SAMPLE	CCL20	P78556	OID06261	521481	1508060	0.48671	FALSE	411948219	pg/mL	0.02600	0.12759	0.12759	FALSE	160286098	TRUE	PASS	PASS	0.67500	Calibrator Normalized	2.0.2	NPX Signature
C5	S1ConA	Spender 1 ConA control	SAMPLE	IL17D	Q8TAD2	OID06262	2090489	-0.05810	-0.71744	FALSE	0.01371	pg/mL	NA	0.47122	0.47122	TRUE	111261737	FALSE	PASS	PASS	100000	Calibrator Normalized	2.0.2	NPX Signature
C5	S1ConA	Spender 1 ConA control	SAMPLE	CXCL13	O43927	OID06263	1104961	1126462	-189228	FALSE	18777403	pg/mL	0.00641	0.10948	0.10948	FALSE	208009569	FALSE	PASS	PASS	0.12500	Calibrator Normalized	2.0.2	NPX Signature
C5	S1ConA	Spender 1 ConA control	SAMPLE	LAG3	P18627	OID06264	1385570	607400	-0.04813	FALSE	392175163	pg/mL	767091	7038926	7038926	FALSE	11233442005	FALSE	PASS	PASS	0.07500	Calibrator Normalized	2.0.2	NPX Signature
C5	S1ConA	Spender 1 ConA control	SAMPLE	AREG	P15514	OID06265	1125105	1338467	0.42921	FALSE	48177006	pg/mL	0.01191	0.43359	0.43359	FALSE	467978906	FALSE	PASS	PASS	0.07500	Calibrator Normalized	2.0.2	NPX Signature
C5	S1ConA	Spender 1 ConA control	SAMPLE	GZMB	P10144	OID06266	739889	1733254	0.52493	FALSE	394224889	pg/mL	0.02763	0.23116	0.23116	FALSE	613712218	FALSE	PASS	PASS	0.20000	Calibrator Normalized	2.0.2	NPX Signature
C5	S1ConA	Spender 1 ConA control	SAMPLE	IL5	P05113	OID06268	2084765	217890	0.02395	FALSE	1306009	pg/mL	0.75522	687914	687914	FALSE	2943794840	FALSE	PASS	PASS	0.42500	Calibrator Normalized	2.0.2	NPX Signature
C5	S1ConA	Spender 1 ConA control	SAMPLE	TNFSF14	O43557	OID06269	1030700	1011928	-0.62335	FALSE	156396730	pg/mL	NA	189926	189926	FALSE	818949149	FALSE	PASS	PASS	0.07500	Calibrator Normalized	2.0.2	NPX Signature
C5	S1ConA	Spender 1 ConA control	SAMPLE	KDR	P35968	OID06270	2098205	127606	0.33053	FALSE	0.59030	pg/mL	0.11537	0.87811	0.87811	TRUE	828946315	FALSE	PASS	PASS	0.92500	Calibrator Normalized	2.0.2	NPX Signature
C5	S1ConA	Spender 1 ConA control	SAMPLE	PDCD1	Q15116	OID06271	1700135	361678	-358838	FALSE	1291042	pg/mL	0.00325	175279	175279	FALSE	224464242	FALSE	PASS	PASS	0.07500	Calibrator Normalized	2.0.2	NPX Signature
C5	S1ConA	Spender 1 ConA control	SAMPLE	GZMA	P12544	OID06272	549244	1318015	-553392	FALSE	1751697722	pg/mL	0.01463	0.08024	0.08024	FALSE	1025526819	TRUE	PASS	PASS	0.97500	Calibrator Normalized	2.0.2	NPX Signature
C5	S1ConA	Spender 1 ConA control	SAMPLE	IL20	Q9NYY1	OID06273	1820175	-298878	-825338	FALSE	0.74499	pg/mL	0.00645	0.04708	0.04708	FALSE	222608496	FALSE	PASS	PASS	0.07500	Calibrator Normalized	2.0.2	NPX Signature
C5	S1ConA	Spender 1 ConA control	SAMPLE	PGF	P49763	OID06274	1975921	252070	264995	TRUE	0.02493	pg/mL	0.03489	0.22371	0.22371	TRUE	232738045	FALSE	PASS	PASS	0.95000	Calibrator Normalized	2.0.2	NPX Signature
C5	S1ConA	Spender 1 ConA control	SAMPLE	IL25	Q9H293	OID06275	2296714	-123710	-247646	FALSE	0.04878	pg/mL	0.00685	0.16382	0.16382	TRUE	449428541	FALSE	PASS	PASS	100000	Calibrator Normalized	2.0.2	NPX Signature
C5	S1ConA	Spender 1 ConA control	SAMPLE	IL32	P24001	OID06276	1824293	471453	0.73698	FALSE	1091594	pg/mL	0.14351	0.76094	0.76094	FALSE	636054573	FALSE	PASS	PASS	0.07500	Calibrator Normalized	2.0.2	NPX Signature
C5	S1ConA	Spender 1 ConA control	SAMPLE	EPO	P01588	OID06277	2040067	-432134	-345253	TRUE	NA	pg/mL	0.03095	0.24881	0.24881	TRUE	109683748	FALSE	PASS	PASS	100000	Calibrator Normalized	2.0.2	NPX Signature
C5	S1ConA	Spender 1 ConA control	SAMPLE	TNFRSF9	Q07011	OID06278	1390272	582963	-0.63749	FALSE	11845577	pg/mL	NA	342343	342343	FALSE	550701672	FALSE	PASS	PASS	0.07500	Calibrator Normalized	2.0.2	NPX Signature
C5	S1ConA	Spender 1 ConA control	SAMPLE	IFNA2	P01563	OID06279	2630141	-115367	0.94124	TRUE	NA	pg/mL	0.05855	100641	100641	TRUE	378893688	FALSE	PASS	PASS	0.95000	Calibrator Normalized	2.0.2	NPX Signature
C5	S1ConA	Spender 1 ConA control	SAMPLE	IL4R	P24394	OID06280	1781714	513478	0.55802	FALSE	13255178	pg/mL	119975	791337	791337	FALSE	3730081630	FALSE	PASS	PASS	0.07500	Calibrator Normalized	2.0.2	NPX Signature
C5	S1ConA	Spender 1 ConA control	SAMPLE	CXCL1	P09341	OID06281	521370	1736925	254389	FALSE	4291199556	pg/mL	0.04736	125713	125713	FALSE	945450798	TRUE	PASS	PASS	100000	Calibrator Normalized	2.0.2	NPX Signature
C5	S1ConA	Spender 1 ConA control	SAMPLE	IL31	Q6EBC2	OID06282	2102007	135322	0.33783	FALSE	864315	pg/mL	167818	1735904	1735904	TRUE	2742063579	FALSE	PASS	PASS	0.72500	Calibrator Normalized	2.0.2	NPX Signature
C5	S1ConA	Spender 1 ConA control	SAMPLE	FGF2	P09038	OID06283	1846284	-100545	-674912	FALSE	655990	pg/mL	0.00607	124990	124990	FALSE	383787033	FALSE	PASS	PASS	0.07500	Calibrator Normalized	2.0.2	NPX Signature
C5	S1ConA	Spender 1 ConA control	SAMPLE	CD28	P10747	OID06284	1740197	425720	-0.33424	FALSE	69567967	pg/mL	NA	7068293	7068293	FALSE	5119522694	FALSE	PASS	PASS	0.07500	Calibrator Normalized	2.0.2	NPX Signature
C5	S1ConA	Spender 1 ConA control	SAMPLE	HAVCR1	Q96D42	OID06285	2283782	228371	163971	FALSE	0.21716	pg/mL	0.07615	0.98822	0.98822	TRUE	396556921	FALSE	PASS	PASS	100000	Calibrator Normalized	2.0.2	NPX Signature
B4	S1TOM	Spender 1 ConA + TOM1 1µg/ml	SAMPLE	IL16	Q14005	OID06238	874411	918579	-232520	FALSE	19775004	pg/mL	NA	0.22330	0.22330	FALSE	88534540	FALSE	PASS	PASS	0.07500	Calibrator Normalized	2.0.2	NPX Signature
B4	S1TOM	Spender 1 ConA + TOM1 1µg/ml	SAMPLE	CCL26	Q9Y258	OID06239	2404348	-0.94758	-110886	FALSE	0.07850	pg/mL	NA	2298155	2298155	TRUE	9968970486	FALSE	PASS	PASS	0.97500	Calibrator Normalized	2.0.2	NPX Signature
B4	S1TOM	Spender 1 ConA + TOM1 1µg/ml	SAMPLE	IL22	Q9GZX6	OID06240	1440197	796741	0.18257	FALSE	5472532	pg/mL	0.02888	118287	118287	FALSE	169269359	FALSE	PASS	PASS	0.15000	Calibrator Normalized	2.0.2	NPX Signature
B4	S1TOM	Spender 1 ConA + TOM1 1µg/ml	SAMPLE	KRT18	P05783	OID06241	2267170	121665	-0.31641	FALSE	0.24511	pg/mL	NA	104987	104987	TRUE	2213629554	FALSE	PASS	PASS	0.70000	Calibrator Normalized	2.0.2	NPX Signature
B4	S1TOM	Spender 1 ConA + TOM1 1µg/ml	SAMPLE	IFNB1	P01574	OID06242	2475908	-0.55733	0.24354	TRUE	NA	pg/mL	NA	458386	458386	TRUE	1204671527	FALSE	PASS	PASS	100000	Calibrator Normalized	2.0.2	NPX Signature
B4	S1TOM	Spender 1 ConA + TOM1 1µg/ml	SAMPLE	CCL25	O15444	OID06243	2122113	0.18799	-0.25984	FALSE	0.03394	pg/mL	NA	0.98727	0.98727	TRUE	147167688	FALSE	PASS	PASS	100000	Calibrator Normalized	2.0.2	NPX Signature
B4	S1TOM	Spender 1 ConA + TOM1 1µg/ml	SAMPLE	TREM1	Q9NP99	OID06245	766644	1600555	0.47641	FALSE	103344236	pg/mL	0.00745	0.06049	0.06049	FALSE	437142153	FALSE	PASS	PASS	0.07500	Calibrator Normalized	2.0.2	NPX Signature
B4	S1TOM	Spender 1 ConA + TOM1 1µg/ml	SAMPLE	CD80	P33681	OID06246	1280169	1015125	-0.90752	FALSE	3530904	pg/mL	0.00461	0.17492	0.17492	FALSE	436061787	FALSE	PASS	PASS	0.07500	Calibrator Normalized	2.0.2	NPX Signature
B4	S1TOM	Spender 1 ConA + TOM1 1µg/ml	SAMPLE	FLT1	P17948	OID06247	924869	1480449	0.01708	FALSE	27032070582	pg/mL	0.06336	592426	592426	FALSE	5645445877	TRUE	PASS	PASS	0.92500	Calibrator Normalized	2.0.2	NPX Signature
B4	S1TOM	Spender 1 ConA + TOM1 1µg/ml	SAMPLE	CEACAM5	P06731	OID06248	1930923	-278873	-267370	TRUE	0.18548	pg/mL	0.22870	160576	160576	TRUE	546879028	FALSE	PASS	PASS	100000	Calibrator Normalized	2.0.2	NPX Signature
B4	S1TOM	Spender 1 ConA + TOM1 1µg/ml	SAMPLE	IL1RN	P18510	OID06249	785242	1018532	0.35398	FALSE	1245612566	pg/mL	393286	1850218	1850218	FALSE	194404202	TRUE	PASS	PASS	100000	Calibrator Normalized	2.0.2	NPX Signature
B4	S1TOM	Spender 1 ConA + TOM1 1µg/ml	SAMPLE	IL1A	P01583	OID06251	585939	1126367	0.22557	FALSE	148299326	pg/mL	0.47934	0.36252	0.47934	FALSE	153470866	FALSE	PASS	PASS	0.27500	Calibrator Normalized	2.0.2	NPX Signature
B4	S1TOM	Spender 1 ConA + TOM1 1µg/ml	SAMPLE	FGF23	Q9GZV9	OID06252	2081240	0.08788	-0.14483	FALSE	0.02601	pg/mL	NA	0.91567	0.91567	TRUE	394155014	FALSE	PASS	PASS	100000	Calibrator Normalized	2.0.2	NPX Signature
B4	S1TOM	Spender 1 ConA + TOM1 1µg/ml	SAMPLE	LIF	P15018	OID06253	1113229	875767	-105199	FALSE	3712427	pg/mL	0.01175	0.17295	0.17295	FALSE	143787665	FALSE	PASS	PASS	0.07500	Calibrator Normalized	2.0.2	NPX Signature
B4	S1TOM	Spender 1 ConA + TOM1 1µg/ml	SAMPLE	IFNL1	Q8IU54	OID06254	2259526	171685	0.10736	FALSE	0.61415	pg/mL	0.06387	153212	153212	TRUE	447756124	FALSE	PASS	PASS	0.90000	Calibrator Normalized	2.0.2	NPX Signature
B4	S1TOM	Spender 1 ConA + TOM1 1µg/ml	SAMPLE	IL19	Q9UHD0	OID06255	858422	1503137	-0.04965	FALSE	1323178469	pg/mL	0.06056	289799	289799	FALSE	2897521192	FALSE	PASS	PASS	0.15000	Calibrator Normalized	2.0.2	NPX Signature
B4	S1TOM	Spender 1 ConA + TOM1 1µg/ml	SAMPLE	TNFRSF4	P43489	OID06256	1117313	1079761	-0.03286	FALSE	25497229	pg/mL	0.03104	0.70837	0.70837	FALSE	608062227	FALSE	PASS	PASS	0.07500	Calibrator Normalized	2.0.2	NPX Signature
B4	S1TOM	Spender 1 ConA + TOM1 1µg/ml	SAMPLE	FGF21	Q9NSA1	OID06258	2118644	-0.70167	-0.44237	TRUE	NA	pg/mL	NA	0.91746	0.91746	TRUE	448465196	FALSE	PASS	PASS	100000	Calibrator Normalized	2.0.2	NPX Signature
B4	S1TOM	Spender 1 ConA + TOM1 1µg/ml	SAMPLE	CCL17	Q92583	OID06259	1159467	938639	-178636	FALSE	3819038	pg/mL	NA	0.06508	0.06508	FALSE	79729650	FALSE	PASS	PASS	0.07500	Calibrator Normalized	2.0.2	NPX Signature
B4	S1TOM	Spender 1 ConA + TOM1 1µg/ml	SAMPLE	FASLG	P48023	OID06260	1105654	1069135	189510	FALSE	25500567	pg/mL	0.33472	115875	115875	FALSE	378786742	FALSE	PASS	PASS	0.07500	Calibrator Normalized	2.0.2	NPX Signature
B4	S1TOM	Spender 1 ConA + TOM1 1µg/ml	SAMPLE	CCL20	P78556	OID06261	461970	1567394	0.48671	FALSE	764317712	pg/mL	0.02600	0.12759	0.12759	FALSE	160286098	TRUE	PASS	PASS	0.67500	Calibrator Normalized	2.0.2	NPX Signature
B4	S1TOM	Spender 1 ConA + TOM1 1µg/ml	SAMPLE	IL17D	Q8TAD2	OID06262	2107313	-0.22809	-0.71744	FALSE	NA	pg/mL	NA	0.47122	0.47122	TRUE	111261737	FALSE	PASS	PASS	100000	Calibrator Normalized	2.0.2	NPX Signature
B4	S1TOM	Spender 1 ConA + TOM1 1µg/ml	SAMPLE	CXCL13	O43927	OID06263	824219	1407028	-189228	FALSE	159371283	pg/mL	0.00641	0.10948	0.10948	FALSE	208009569	FALSE	PASS	PASS	0.12500	Calibrator Normalized	2.0.2	NPX Signature
B4	S1TOM	Spender 1 ConA + TOM1 1µg/ml	SAMPLE	LAG3	P18627	OID06264	1473405	519390	-0.04813	FALSE	221009807	pg/mL	767091	7038926	7038926	FALSE	11233442005	FALSE	PASS	PASS	0.07500	Calibrator Normalized	2.0.2	NPX Signature
B4	S1TOM	Spender 1 ConA + TOM1 1µg/ml	SAMPLE	AREG	P15514	OID06265	1272975	1190421	0.42921	FALSE	19525038	pg/mL	0.01191	0.43359	0.43359	FALSE	467978906	FALSE	PASS	PASS	0.07500	Calibrator Normalized	2.0.2	NPX Signature
B4	S1TOM	Spender 1 ConA + TOM1 1µg/ml	SAMPLE	GZMB	P10144	OID06266	900408	1572560	0.52493	FALSE	152139975	pg/mL	0.02763	0.23116	0.23116	FALSE	613712218	FALSE	PASS	PASS	0.20000	Calibrator Normalized	2.0.2	NPX Signature
B4	S1TOM	Spender 1 ConA + TOM1 1µg/ml	SAMPLE	IL5	P05113	OID06268	2244169	0.58310	0.02395	FALSE	207106	pg/mL	0.75522	687914	687914	TRUE	2943794840	FALSE	PASS	PASS	0.42500	Calibrator Normalized	2.0.2	NPX Signature
B4	S1TOM	Spender 1 ConA + TOM1 1µg/ml	SAMPLE	TNFSF14	O43557	OID06269	1088497	953957	-0.62335	FALSE	100897393	pg/mL	NA	189926	189926	FALSE	818949149	FALSE	PASS	PASS	0.07500	Calibrator Normalized	2.0.2	NPX Signature
B4	S1TOM	Spender 1 ConA + TOM1 1µg/ml	SAMPLE	KDR	P35968	OID06270	2072071	153565	0.33053	FALSE	0.81172	pg/mL	0.11537	0.87811	0.87811	TRUE	828946315	FALSE	PASS	PASS	0.92500	Calibrator Normalized	2.0.2	NPX Signature
B4	S1TOM	Spender 1 ConA + TOM1 1µg/ml	SAMPLE	PDCD1	Q15116	OID06271	1733066	328572	-358838	FALSE	1046033	pg/mL	0.00325	175279	175279	FALSE	224464242	FALSE	PASS	PASS	0.07500	Calibrator Normalized	2.0.2	NPX Signature
B4	S1TOM	Spender 1 ConA + TOM1 1µg/ml	SAMPLE	GZMA	P12544	OID06272	569892	1297191	-553392	FALSE	1448030091	pg/mL	0.01463	0.08024	0.08024	FALSE	1025526819	TRUE	PASS	PASS	0.97500	Calibrator Normalized	2.0.2	NPX Signature
B4	S1TOM	Spender 1 ConA + TOM1 1µg/ml	SAMPLE	IL20	Q9NYY1	OID06273	1574848	-0.53726	-825338	FALSE	374284	pg/mL	0.00645	0.04708	0.04708	FALSE	222608496	FALSE	PASS	PASS	0.07500	Calibrator Normalized	2.0.2	NPX Signature
B4	S1TOM	Spender 1 ConA + TOM1 1µg/ml	SAMPLE	PGF	P49763	OID06274	1976178	251637	264995	TRUE	0.02462	pg/mL	0.03489	0.22371	0.22371	TRUE	232738045	FALSE	PASS	PASS	0.95000	Calibrator Normalized	2.0.2	NPX Signature
B4	S1TOM	Spender 1 ConA + TOM1 1µg/ml	SAMPLE	IL25	Q9H293	OID06275	2341960	-169131	-247646	FALSE	0.02762	pg/mL	0.00685	0.16382	0.16382	TRUE	449428541	FALSE	PASS	PASS	100000	Calibrator Normalized	2.0.2	NPX Signature
B4	S1TOM	Spender 1 ConA + TOM1 1µg/ml	SAMPLE	IL32	P24001	OID06276	1944098	351472	0.73698	FALSE	438158	pg/mL	0.14351	0.76094	0.76094	FALSE	636054573	FALSE	PASS	PASS	0.07500	Calibrator Normalized	2.0.2	NPX Signature
B4	S1TOM	Spender 1 ConA + TOM1 1µg/ml	SAMPLE	EPO	P01588	OID06277	2033838	-426080	-345253	TRUE	NA	pg/mL	0.03095	0.24881	0.24881	TRUE	109683748	FALSE	PASS	PASS	100000	Calibrator Normalized	2.0.2	NPX Signature
B4	S1TOM	Spender 1 ConA + TOM1 1µg/ml	SAMPLE	TNFRSF9	Q07011	OID06278	1441900	531160	-0.63749	FALSE	8418531	pg/mL	NA	342343	342343	FALSE	550701672	FALSE	PASS	PASS	0.07500	Calibrator Normalized	2.0.2	NPX Signature
B4	S1TOM	Spender 1 ConA + TOM1 1µg/ml	SAMPLE	IFNA2	P01563	OID06279	2397821	116778	0.94124	FALSE	0.10057	pg/mL	0.05855	100641	100641	TRUE	378893688	FALSE	PASS	PASS	0.95000	Calibrator Normalized	2.0.2	NPX Signature
B4	S1TOM	Spender 1 ConA + TOM1 1µg/ml	SAMPLE	IL4R	P24394	OID06280	1803511	491505	0.55802	FALSE	11329089	pg/mL	119975	791337	791337	FALSE	3730081630	FALSE	PASS	PASS	0.07500	Calibrator Normalized	2.0.2	NPX Signature
B4	S1TOM	Spender 1 ConA + TOM1 1µg/ml	SAMPLE	CXCL1	P09341	OID06281	552835	1705284	254389	FALSE	3009250669	pg/mL	0.04736	125713	125713	FALSE	945450798	TRUE	PASS	PASS	100000	Calibrator Normalized	2.0.2	NPX Signature
B4	S1TOM	Spender 1 ConA + TOM1 1µg/ml	SAMPLE	IL31	Q6EBC2	OID06282	2298104	-0.60950	0.33783	TRUE	NA	pg/mL	167818	1735904	1735904	TRUE	2742063579	FALSE	PASS	PASS	0.72500	Calibrator Normalized	2.0.2	NPX Signature
B4	S1TOM	Spender 1 ConA + TOM1 1µg/ml	SAMPLE	FGF2	P09038	OID06283	1808310	-0.62746	-674912	FALSE	836560	pg/mL	0.00607	124990	124990	FALSE	383787033	FALSE	PASS	PASS	0.07500	Calibrator Normalized	2.0.2	NPX Signature
B4	S1TOM	Spender 1 ConA + TOM1 1µg/ml	SAMPLE	CD28	P10747	OID06284	1781288	384454	-0.33424	FALSE	51833586	pg/mL	NA	7068293	7068293	FALSE	5119522694	FALSE	PASS	PASS	0.07500	Calibrator Normalized	2.0.2	NPX Signature
B4	S1TOM	Spender 1 ConA + TOM1 1µg/ml	SAMPLE	HAVCR1	Q96D42	OID06285	2314665	197313	163971	FALSE	0.13805	pg/mL	0.07615	0.98822	0.98822	TRUE	396556921	FALSE	PASS	PASS	100000	Calibrator Normalized	2.0.2	NPX Signature
D4	S2ConA	Spender 2 ConA control	SAMPLE	IL16	Q14005	OID06238	909018	897291	-232520	FALSE	17162178	pg/mL	NA	0.22330	0.22330	FALSE	88534540	FALSE	PASS	PASS	0.07500	Calibrator Normalized	2.0.2	NPX Signature
D4	S2ConA	Spender 2 ConA control	SAMPLE	CCL26	Q9Y258	OID06239	2441448	-118540	-110886	TRUE	NA	pg/mL	NA	2298155	2298155	TRUE	9968970486	FALSE	PASS	PASS	0.97500	Calibrator Normalized	2.0.2	NPX Signature
D4	S2ConA	Spender 2 ConA control	SAMPLE	IL22	Q9GZX6	OID06240	1222974	1027283	0.18257	FALSE	25380893	pg/mL	0.02888	118287	118287	FALSE	169269359	FALSE	PASS	PASS	0.15000	Calibrator Normalized	2.0.2	NPX Signature
D4	S2ConA	Spender 2 ConA control	SAMPLE	KRT18	P05783	OID06241	2420738	-0.18585	-0.31641	FALSE	NA	pg/mL	NA	104987	104987	TRUE	2213629554	FALSE	PASS	PASS	0.70000	Calibrator Normalized	2.0.2	NPX Signature
D4	S2ConA	Spender 2 ConA control	SAMPLE	IFNB1	P01574	OID06242	2433028	0.00466	0.24354	TRUE	NA	pg/mL	NA	458386	458386	TRUE	1204671527	FALSE	PASS	PASS	100000	Calibrator Normalized	2.0.2	NPX Signature
D4	S2ConA	Spender 2 ConA control	SAMPLE	CCL25	O15444	OID06243	2155584	-0.01353	-0.25984	FALSE	0.01490	pg/mL	NA	0.98727	0.98727	TRUE	147167688	FALSE	PASS	PASS	100000	Calibrator Normalized	2.0.2	NPX Signature
D4	S2ConA	Spender 2 ConA control	SAMPLE	TREM1	Q9NP99	OID06245	764769	1615750	0.47641	FALSE	116398496	pg/mL	0.00745	0.06049	0.06049	FALSE	437142153	FALSE	PASS	PASS	0.07500	Calibrator Normalized	2.0.2	NPX Signature
D4	S2ConA	Spender 2 ConA control	SAMPLE	CD80	P33681	OID06246	1291046	1017566	-0.90752	FALSE	3590387	pg/mL	0.00461	0.17492	0.17492	FALSE	436061787	FALSE	PASS	PASS	0.07500	Calibrator Normalized	2.0.2	NPX Signature
D4	S2ConA	Spender 2 ConA control	SAMPLE	FLT1	P17948	OID06247	1006143	1412493	0.01708	FALSE	10954944025	pg/mL	0.06336	592426	592426	FALSE	5645445877	TRUE	PASS	PASS	0.92500	Calibrator Normalized	2.0.2	NPX Signature
D4	S2ConA	Spender 2 ConA control	SAMPLE	CEACAM5	P06731	OID06248	1988710	-323342	-267370	TRUE	0.06372	pg/mL	0.22870	160576	160576	TRUE	546879028	FALSE	PASS	PASS	100000	Calibrator Normalized	2.0.2	NPX Signature
D4	S2ConA	Spender 2 ConA control	SAMPLE	IL1RN	P18510	OID06249	864407	952686	0.35398	FALSE	449212714	pg/mL	393286	1850218	1850218	FALSE	194404202	TRUE	PASS	PASS	100000	Calibrator Normalized	2.0.2	NPX Signature
D4	S2ConA	Spender 2 ConA control	SAMPLE	IL1A	P01583	OID06251	785254	940370	0.22557	FALSE	33672787	pg/mL	0.47934	0.36252	0.47934	FALSE	153470866	FALSE	PASS	PASS	0.27500	Calibrator Normalized	2.0.2	NPX Signature
D4	S2ConA	Spender 2 ConA control	SAMPLE	FGF23	Q9GZV9	OID06252	2144035	-0.40688	-0.14483	TRUE	NA	pg/mL	NA	0.91567	0.91567	TRUE	394155014	FALSE	PASS	PASS	100000	Calibrator Normalized	2.0.2	NPX Signature
D4	S2ConA	Spender 2 ConA control	SAMPLE	LIF	P15018	OID06253	1160265	842049	-105199	FALSE	2976120	pg/mL	0.01175	0.17295	0.17295	FALSE	143787665	FALSE	PASS	PASS	0.07500	Calibrator Normalized	2.0.2	NPX Signature
D4	S2ConA	Spender 2 ConA control	SAMPLE	IFNL1	Q8IU54	OID06254	2391104	0.53426	0.10736	FALSE	0.14217	pg/mL	0.06387	153212	153212	TRUE	447756124	FALSE	PASS	PASS	0.90000	Calibrator Normalized	2.0.2	NPX Signature
D4	S2ConA	Spender 2 ConA control	SAMPLE	IL19	Q9UHD0	OID06255	1041954	1332923	-0.04965	FALSE	370292386	pg/mL	0.06056	289799	289799	FALSE	2897521192	FALSE	PASS	PASS	0.15000	Calibrator Normalized	2.0.2	NPX Signature
D4	S2ConA	Spender 2 ConA control	SAMPLE	TNFRSF4	P43489	OID06256	1053372	1157020	-0.03286	FALSE	42830468	pg/mL	0.03104	0.70837	0.70837	FALSE	608062227	FALSE	PASS	PASS	0.07500	Calibrator Normalized	2.0.2	NPX Signature
D4	S2ConA	Spender 2 ConA control	SAMPLE	FGF21	Q9NSA1	OID06258	2147010	-0.85214	-0.44237	TRUE	NA	pg/mL	NA	0.91746	0.91746	TRUE	448465196	FALSE	PASS	PASS	100000	Calibrator Normalized	2.0.2	NPX Signature
D4	S2ConA	Spender 2 ConA control	SAMPLE	CCL17	Q92583	OID06259	960330	1151095	-178636	FALSE	17076413	pg/mL	NA	0.06508	0.06508	FALSE	79729650	FALSE	PASS	PASS	0.07500	Calibrator Normalized	2.0.2	NPX Signature
D4	S2ConA	Spender 2 ConA control	SAMPLE	FASLG	P48023	OID06260	1141175	1046932	189510	FALSE	22041333	pg/mL	0.33472	115875	115875	FALSE	378786742	FALSE	PASS	PASS	0.07500	Calibrator Normalized	2.0.2	NPX Signature
D4	S2ConA	Spender 2 ConA control	SAMPLE	CCL20	P78556	OID06261	576426	1466258	0.48671	FALSE	273400876	pg/mL	0.02600	0.12759	0.12759	FALSE	160286098	TRUE	PASS	PASS	0.67500	Calibrator Normalized	2.0.2	NPX Signature
D4	S2ConA	Spender 2 ConA control	SAMPLE	IL17D	Q8TAD2	OID06262	2116655	-0.18832	-0.71744	FALSE	NA	pg/mL	NA	0.47122	0.47122	TRUE	111261737	FALSE	PASS	PASS	100000	Calibrator Normalized	2.0.2	NPX Signature
D4	S2ConA	Spender 2 ConA control	SAMPLE	CXCL13	O43927	OID06263	1107807	1136759	-189228	FALSE	20253574	pg/mL	0.00641	0.10948	0.10948	FALSE	208009569	FALSE	PASS	PASS	0.12500	Calibrator Normalized	2.0.2	NPX Signature
D4	S2ConA	Spender 2 ConA control	SAMPLE	LAG3	P18627	OID06264	1433863	572251	-0.04813	FALSE	312352911	pg/mL	767091	7038926	7038926	FALSE	11233442005	FALSE	PASS	PASS	0.07500	Calibrator Normalized	2.0.2	NPX Signature
D4	S2ConA	Spender 2 ConA control	SAMPLE	AREG	P15514	OID06265	1242747	1233967	0.42921	FALSE	25403720	pg/mL	0.01191	0.43359	0.43359	FALSE	467978906	FALSE	PASS	PASS	0.07500	Calibrator Normalized	2.0.2	NPX Signature
D4	S2ConA	Spender 2 ConA control	SAMPLE	GZMB	P10144	OID06266	852694	1633593	0.52493	FALSE	217512975	pg/mL	0.02763	0.23116	0.23116	FALSE	613712218	FALSE	PASS	PASS	0.20000	Calibrator Normalized	2.0.2	NPX Signature
D4	S2ConA	Spender 2 ConA control	SAMPLE	IL5	P05113	OID06268	2188972	126826	0.02395	FALSE	510990	pg/mL	0.75522	687914	687914	TRUE	2943794840	FALSE	PASS	PASS	0.42500	Calibrator Normalized	2.0.2	NPX Signature
D4	S2ConA	Spender 2 ConA control	SAMPLE	TNFSF14	O43557	OID06269	1058137	997635	-0.62335	FALSE	140060214	pg/mL	NA	189926	189926	FALSE	818949149	FALSE	PASS	PASS	0.07500	Calibrator Normalized	2.0.2	NPX Signature
D4	S2ConA	Spender 2 ConA control	SAMPLE	KDR	P35968	OID06270	2107809	131146	0.33053	FALSE	0.61769	pg/mL	0.11537	0.87811	0.87811	TRUE	828946315	FALSE	PASS	PASS	0.92500	Calibrator Normalized	2.0.2	NPX Signature
D4	S2ConA	Spender 2 ConA control	SAMPLE	PDCD1	Q15116	OID06271	1499152	575804	-358838	FALSE	5015907	pg/mL	0.00325	175279	175279	FALSE	224464242	FALSE	PASS	PASS	0.07500	Calibrator Normalized	2.0.2	NPX Signature
D4	S2ConA	Spender 2 ConA control	SAMPLE	GZMA	P12544	OID06272	458765	1421637	-553392	FALSE	4771125675	pg/mL	0.01463	0.08024	0.08024	FALSE	1025526819	TRUE	PASS	PASS	0.97500	Calibrator Normalized	2.0.2	NPX Signature
D4	S2ConA	Spender 2 ConA control	SAMPLE	IL20	Q9NYY1	OID06273	1793226	-258785	-825338	FALSE	0.97631	pg/mL	0.00645	0.04708	0.04708	FALSE	222608496	FALSE	PASS	PASS	0.07500	Calibrator Normalized	2.0.2	NPX Signature
D4	S2ConA	Spender 2 ConA control	SAMPLE	PGF	P49763	OID06274	1956509	284625	264995	FALSE	0.05318	pg/mL	0.03489	0.22371	0.22371	TRUE	232738045	FALSE	PASS	PASS	0.95000	Calibrator Normalized	2.0.2	NPX Signature
D4	S2ConA	Spender 2 ConA control	SAMPLE	IL25	Q9H293	OID06275	2321411	-135263	-247646	FALSE	0.04257	pg/mL	0.00685	0.16382	0.16382	TRUE	449428541	FALSE	PASS	PASS	100000	Calibrator Normalized	2.0.2	NPX Signature
D4	S2ConA	Spender 2 ConA control	SAMPLE	IL32	P24001	OID06276	1962201	346688	0.73698	FALSE	421292	pg/mL	0.14351	0.76094	0.76094	FALSE	636054573	FALSE	PASS	PASS	0.07500	Calibrator Normalized	2.0.2	NPX Signature
D4	S2ConA	Spender 2 ConA control	SAMPLE	EPO	P01588	OID06277	2096587	-475511	-345253	TRUE	NA	pg/mL	0.03095	0.24881	0.24881	TRUE	109683748	FALSE	PASS	PASS	100000	Calibrator Normalized	2.0.2	NPX Signature
D4	S2ConA	Spender 2 ConA control	SAMPLE	TNFRSF9	Q07011	OID06278	1414998	571380	-0.63749	FALSE	10978315	pg/mL	NA	342343	342343	FALSE	550701672	FALSE	PASS	PASS	0.07500	Calibrator Normalized	2.0.2	NPX Signature
D4	S2ConA	Spender 2 ConA control	SAMPLE	IFNA2	P01563	OID06279	2728058	-200141	0.94124	TRUE	NA	pg/mL	0.05855	100641	100641	TRUE	378893688	FALSE	PASS	PASS	0.95000	Calibrator Normalized	2.0.2	NPX Signature
D4	S2ConA	Spender 2 ConA control	SAMPLE	IL4R	P24394	OID06280	1842932	465403	0.55802	FALSE	9373812	pg/mL	119975	791337	791337	FALSE	3730081630	FALSE	PASS	PASS	0.07500	Calibrator Normalized	2.0.2	NPX Signature
D4	S2ConA	Spender 2 ConA control	SAMPLE	CXCL1	P09341	OID06281	558711	1712728	254389	FALSE	3266606794	pg/mL	0.04736	125713	125713	FALSE	945450798	TRUE	PASS	PASS	100000	Calibrator Normalized	2.0.2	NPX Signature
D4	S2ConA	Spender 2 ConA control	SAMPLE	IL31	Q6EBC2	OID06282	2043418	207055	0.33783	FALSE	1897619	pg/mL	167818	1735904	1735904	FALSE	2742063579	FALSE	PASS	PASS	0.72500	Calibrator Normalized	2.0.2	NPX Signature
D4	S2ConA	Spender 2 ConA control	SAMPLE	FGF2	P09038	OID06283	1882512	-123630	-674912	FALSE	563994	pg/mL	0.00607	124990	124990	FALSE	383787033	FALSE	PASS	PASS	0.07500	Calibrator Normalized	2.0.2	NPX Signature
D4	S2ConA	Spender 2 ConA control	SAMPLE	CD28	P10747	OID06284	1680737	498324	-0.33424	FALSE	114650920	pg/mL	NA	7068293	7068293	FALSE	5119522694	FALSE	PASS	PASS	0.07500	Calibrator Normalized	2.0.2	NPX Signature
D4	S2ConA	Spender 2 ConA control	SAMPLE	HAVCR1	Q96D42	OID06285	2346475	178822	163971	FALSE	0.10110	pg/mL	0.07615	0.98822	0.98822	TRUE	396556921	FALSE	PASS	PASS	100000	Calibrator Normalized	2.0.2	NPX Signature
D2	S2TOM	Spender 2 ConA + TOM1 1µg/ml	SAMPLE	IL16	Q14005	OID06238	872389	938328	-232520	FALSE	22579069	pg/mL	NA	0.22330	0.22330	FALSE	88534540	FALSE	PASS	PASS	0.07500	Calibrator Normalized	2.0.2	NPX Signature
D2	S2TOM	Spender 2 ConA + TOM1 1µg/ml	SAMPLE	CCL26	Q9Y258	OID06239	2398999	-0.71682	-110886	FALSE	0.37390	pg/mL	NA	2298155	2298155	TRUE	9968970486	FALSE	PASS	PASS	0.97500	Calibrator Normalized	2.0.2	NPX Signature
D2	S2TOM	Spender 2 ConA + TOM1 1µg/ml	SAMPLE	IL22	Q9GZX6	OID06240	1348472	906193	0.18257	FALSE	11237962	pg/mL	0.02888	118287	118287	FALSE	169269359	FALSE	PASS	PASS	0.15000	Calibrator Normalized	2.0.2	NPX Signature
D2	S2TOM	Spender 2 ConA + TOM1 1µg/ml	SAMPLE	KRT18	P05783	OID06241	2367220	0.39341	-0.31641	FALSE	0.05694	pg/mL	NA	104987	104987	TRUE	2213629554	FALSE	PASS	PASS	0.70000	Calibrator Normalized	2.0.2	NPX Signature
D2	S2TOM	Spender 2 ConA + TOM1 1µg/ml	SAMPLE	IFNB1	P01574	OID06242	2680764	-242861	0.24354	TRUE	NA	pg/mL	NA	458386	458386	TRUE	1204671527	FALSE	PASS	PASS	100000	Calibrator Normalized	2.0.2	NPX Signature
D2	S2TOM	Spender 2 ConA + TOM1 1µg/ml	SAMPLE	CCL25	O15444	OID06243	2135093	0.23546	-0.25984	FALSE	0.03913	pg/mL	NA	0.98727	0.98727	TRUE	147167688	FALSE	PASS	PASS	100000	Calibrator Normalized	2.0.2	NPX Signature
D2	S2TOM	Spender 2 ConA + TOM1 1µg/ml	SAMPLE	TREM1	Q9NP99	OID06245	763422	1621505	0.47641	FALSE	121785407	pg/mL	0.00745	0.06049	0.06049	FALSE	437142153	FALSE	PASS	PASS	0.07500	Calibrator Normalized	2.0.2	NPX Signature
D2	S2TOM	Spender 2 ConA + TOM1 1µg/ml	SAMPLE	CD80	P33681	OID06246	1329138	983883	-0.90752	FALSE	2853386	pg/mL	0.00461	0.17492	0.17492	FALSE	436061787	FALSE	PASS	PASS	0.07500	Calibrator Normalized	2.0.2	NPX Signature
D2	S2TOM	Spender 2 ConA + TOM1 1µg/ml	SAMPLE	FLT1	P17948	OID06247	960944	1462100	0.01708	FALSE	20874691259	pg/mL	0.06336	592426	592426	FALSE	5645445877	TRUE	PASS	PASS	0.92500	Calibrator Normalized	2.0.2	NPX Signature
D2	S2TOM	Spender 2 ConA + TOM1 1µg/ml	SAMPLE	CEACAM5	P06731	OID06248	1974168	-304391	-267370	TRUE	0.10753	pg/mL	0.22870	160576	160576	TRUE	546879028	FALSE	PASS	PASS	100000	Calibrator Normalized	2.0.2	NPX Signature
D2	S2TOM	Spender 2 ConA + TOM1 1µg/ml	SAMPLE	IL1RN	P18510	OID06249	806477	1015024	0.35398	FALSE	1168024128	pg/mL	393286	1850218	1850218	FALSE	194404202	TRUE	PASS	PASS	100000	Calibrator Normalized	2.0.2	NPX Signature
D2	S2TOM	Spender 2 ConA + TOM1 1µg/ml	SAMPLE	IL1A	P01583	OID06251	596223	1133809	0.22557	FALSE	158185429	pg/mL	0.47934	0.36252	0.47934	FALSE	153470866	TRUE	PASS	PASS	0.27500	Calibrator Normalized	2.0.2	NPX Signature
D2	S2TOM	Spender 2 ConA + TOM1 1µg/ml	SAMPLE	FGF23	Q9GZV9	OID06252	2081436	0.26319	-0.14483	FALSE	0.05241	pg/mL	NA	0.91567	0.91567	TRUE	394155014	FALSE	PASS	PASS	100000	Calibrator Normalized	2.0.2	NPX Signature
D2	S2TOM	Spender 2 ConA + TOM1 1µg/ml	SAMPLE	LIF	P15018	OID06253	1081336	925386	-105199	FALSE	5155403	pg/mL	0.01175	0.17295	0.17295	FALSE	143787665	FALSE	PASS	PASS	0.07500	Calibrator Normalized	2.0.2	NPX Signature
D2	S2TOM	Spender 2 ConA + TOM1 1µg/ml	SAMPLE	IFNL1	Q8IU54	OID06254	2326427	122511	0.10736	FALSE	0.36130	pg/mL	0.06387	153212	153212	TRUE	447756124	FALSE	PASS	PASS	0.90000	Calibrator Normalized	2.0.2	NPX Signature
D2	S2TOM	Spender 2 ConA + TOM1 1µg/ml	SAMPLE	IL19	Q9UHD0	OID06255	741891	1637394	-0.04965	FALSE	3922980979	pg/mL	0.06056	289799	289799	FALSE	2897521192	TRUE	PASS	PASS	0.15000	Calibrator Normalized	2.0.2	NPX Signature
D2	S2TOM	Spender 2 ConA + TOM1 1µg/ml	SAMPLE	TNFRSF4	P43489	OID06256	1201444	1013357	-0.03286	FALSE	16483164	pg/mL	0.03104	0.70837	0.70837	FALSE	608062227	FALSE	PASS	PASS	0.07500	Calibrator Normalized	2.0.2	NPX Signature
D2	S2TOM	Spender 2 ConA + TOM1 1µg/ml	SAMPLE	FGF21	Q9NSA1	OID06258	2152498	-0.86293	-0.44237	TRUE	NA	pg/mL	NA	0.91746	0.91746	TRUE	448465196	FALSE	PASS	PASS	100000	Calibrator Normalized	2.0.2	NPX Signature
D2	S2TOM	Spender 2 ConA + TOM1 1µg/ml	SAMPLE	CCL17	Q92583	OID06259	1234547	881286	-178636	FALSE	2587181	pg/mL	NA	0.06508	0.06508	FALSE	79729650	FALSE	PASS	PASS	0.07500	Calibrator Normalized	2.0.2	NPX Signature
D2	S2TOM	Spender 2 ConA + TOM1 1µg/ml	SAMPLE	FASLG	P48023	OID06260	1153178	1039338	189510	FALSE	20973773	pg/mL	0.33472	115875	115875	FALSE	378786742	FALSE	PASS	PASS	0.07500	Calibrator Normalized	2.0.2	NPX Signature
D2	S2TOM	Spender 2 ConA + TOM1 1µg/ml	SAMPLE	CCL20	P78556	OID06261	481199	1565893	0.48671	FALSE	752018504	pg/mL	0.02600	0.12759	0.12759	FALSE	160286098	TRUE	PASS	PASS	0.67500	Calibrator Normalized	2.0.2	NPX Signature
D2	S2TOM	Spender 2 ConA + TOM1 1µg/ml	SAMPLE	IL17D	Q8TAD2	OID06262	2164975	-0.62745	-0.71744	FALSE	NA	pg/mL	NA	0.47122	0.47122	TRUE	111261737	FALSE	PASS	PASS	100000	Calibrator Normalized	2.0.2	NPX Signature
D2	S2TOM	Spender 2 ConA + TOM1 1µg/ml	SAMPLE	CXCL13	O43927	OID06263	771953	1477021	-189228	FALSE	279947922	pg/mL	0.00641	0.10948	0.10948	FALSE	208009569	TRUE	PASS	PASS	0.12500	Calibrator Normalized	2.0.2	NPX Signature
D2	S2TOM	Spender 2 ConA + TOM1 1µg/ml	SAMPLE	LAG3	P18627	OID06264	1473435	537087	-0.04813	FALSE	248307782	pg/mL	767091	7038926	7038926	FALSE	11233442005	FALSE	PASS	PASS	0.07500	Calibrator Normalized	2.0.2	NPX Signature
D2	S2TOM	Spender 2 ConA + TOM1 1µg/ml	SAMPLE	AREG	P15514	OID06265	1288811	1192312	0.42921	FALSE	19748784	pg/mL	0.01191	0.43359	0.43359	FALSE	467978906	FALSE	PASS	PASS	0.07500	Calibrator Normalized	2.0.2	NPX Signature
D2	S2TOM	Spender 2 ConA + TOM1 1µg/ml	SAMPLE	GZMB	P10144	OID06266	855638	1635057	0.52493	FALSE	219398474	pg/mL	0.02763	0.23116	0.23116	FALSE	613712218	FALSE	PASS	PASS	0.20000	Calibrator Normalized	2.0.2	NPX Signature
D2	S2TOM	Spender 2 ConA + TOM1 1µg/ml	SAMPLE	IL5	P05113	OID06268	2281313	0.38893	0.02395	FALSE	151813	pg/mL	0.75522	687914	687914	TRUE	2943794840	FALSE	PASS	PASS	0.42500	Calibrator Normalized	2.0.2	NPX Signature
D2	S2TOM	Spender 2 ConA + TOM1 1µg/ml	SAMPLE	TNFSF14	O43557	OID06269	1138837	921343	-0.62335	FALSE	79607450	pg/mL	NA	189926	189926	FALSE	818949149	FALSE	PASS	PASS	0.07500	Calibrator Normalized	2.0.2	NPX Signature
D2	S2TOM	Spender 2 ConA + TOM1 1µg/ml	SAMPLE	KDR	P35968	OID06270	2106606	136756	0.33053	FALSE	0.66285	pg/mL	0.11537	0.87811	0.87811	TRUE	828946315	FALSE	PASS	PASS	0.92500	Calibrator Normalized	2.0.2	NPX Signature
D2	S2TOM	Spender 2 ConA + TOM1 1µg/ml	SAMPLE	PDCD1	Q15116	OID06271	1511218	568147	-358838	FALSE	4775901	pg/mL	0.00325	175279	175279	FALSE	224464242	FALSE	PASS	PASS	0.07500	Calibrator Normalized	2.0.2	NPX Signature
D2	S2TOM	Spender 2 ConA + TOM1 1µg/ml	SAMPLE	GZMA	P12544	OID06272	467633	1417177	-553392	FALSE	4560377726	pg/mL	0.01463	0.08024	0.08024	FALSE	1025526819	TRUE	PASS	PASS	0.97500	Calibrator Normalized	2.0.2	NPX Signature
D2	S2TOM	Spender 2 ConA + TOM1 1µg/ml	SAMPLE	IL20	Q9NYY1	OID06273	1553458	-0.14610	-825338	FALSE	481748	pg/mL	0.00645	0.04708	0.04708	FALSE	222608496	FALSE	PASS	PASS	0.07500	Calibrator Normalized	2.0.2	NPX Signature
D2	S2TOM	Spender 2 ConA + TOM1 1µg/ml	SAMPLE	PGF	P49763	OID06274	1959892	285650	264995	FALSE	0.05425	pg/mL	0.03489	0.22371	0.22371	TRUE	232738045	FALSE	PASS	PASS	0.95000	Calibrator Normalized	2.0.2	NPX Signature
D2	S2TOM	Spender 2 ConA + TOM1 1µg/ml	SAMPLE	IL25	Q9H293	OID06275	2285557	-0.95001	-247646	FALSE	0.06710	pg/mL	0.00685	0.16382	0.16382	TRUE	449428541	FALSE	PASS	PASS	100000	Calibrator Normalized	2.0.2	NPX Signature
D2	S2TOM	Spender 2 ConA + TOM1 1µg/ml	SAMPLE	IL32	P24001	OID06276	1971599	341698	0.73698	FALSE	404272	pg/mL	0.14351	0.76094	0.76094	FALSE	636054573	FALSE	PASS	PASS	0.07500	Calibrator Normalized	2.0.2	NPX Signature
D2	S2TOM	Spender 2 ConA + TOM1 1µg/ml	SAMPLE	EPO	P01588	OID06277	2089542	-464058	-345253	TRUE	NA	pg/mL	0.03095	0.24881	0.24881	TRUE	109683748	FALSE	PASS	PASS	100000	Calibrator Normalized	2.0.2	NPX Signature
D2	S2TOM	Spender 2 ConA + TOM1 1µg/ml	SAMPLE	TNFRSF9	Q07011	OID06278	1476166	514621	-0.63749	FALSE	7541046	pg/mL	NA	342343	342343	FALSE	550701672	FALSE	PASS	PASS	0.07500	Calibrator Normalized	2.0.2	NPX Signature
D2	S2TOM	Spender 2 ConA + TOM1 1µg/ml	SAMPLE	IFNA2	P01563	OID06279	2805578	-273252	0.94124	TRUE	NA	pg/mL	0.05855	100641	100641	TRUE	378893688	FALSE	PASS	PASS	0.95000	Calibrator Normalized	2.0.2	NPX Signature
D2	S2TOM	Spender 2 ConA + TOM1 1µg/ml	SAMPLE	IL4R	P24394	OID06280	1867466	445277	0.55802	FALSE	8079774	pg/mL	119975	791337	791337	FALSE	3730081630	FALSE	PASS	PASS	0.07500	Calibrator Normalized	2.0.2	NPX Signature
D2	S2TOM	Spender 2 ConA + TOM1 1µg/ml	SAMPLE	CXCL1	P09341	OID06281	599246	1676600	254389	FALSE	2210209992	pg/mL	0.04736	125713	125713	FALSE	945450798	TRUE	PASS	PASS	100000	Calibrator Normalized	2.0.2	NPX Signature
D2	S2TOM	Spender 2 ConA + TOM1 1µg/ml	SAMPLE	IL31	Q6EBC2	OID06282	2276119	-0.21238	0.33783	TRUE	0.23403	pg/mL	167818	1735904	1735904	TRUE	2742063579	FALSE	PASS	PASS	0.72500	Calibrator Normalized	2.0.2	NPX Signature
D2	S2TOM	Spender 2 ConA + TOM1 1µg/ml	SAMPLE	FGF2	P09038	OID06283	1852987	-0.89697	-674912	FALSE	703764	pg/mL	0.00607	124990	124990	FALSE	383787033	FALSE	PASS	PASS	0.07500	Calibrator Normalized	2.0.2	NPX Signature
D2	S2TOM	Spender 2 ConA + TOM1 1µg/ml	SAMPLE	CD28	P10747	OID06284	1744769	438700	-0.33424	FALSE	76176355	pg/mL	NA	7068293	7068293	FALSE	5119522694	FALSE	PASS	PASS	0.07500	Calibrator Normalized	2.0.2	NPX Signature
D2	S2TOM	Spender 2 ConA + TOM1 1µg/ml	SAMPLE	HAVCR1	Q96D42	OID06285	2293727	235977	163971	FALSE	0.24023	pg/mL	0.07615	0.98822	0.98822	TRUE	396556921	FALSE	PASS	PASS	100000	Calibrator Normalized	2.0.2	NPX Signature
H1	S3ConA	Spender 3 ConA control	SAMPLE	IL16	Q14005	OID06238	859575	953798	-232520	FALSE	25071106	pg/mL	NA	0.22330	0.22330	FALSE	88534540	FALSE	PASS	PASS	0.07500	Calibrator Normalized	2.0.2	NPX Signature
H1	S3ConA	Spender 3 ConA control	SAMPLE	CCL26	Q9Y258	OID06239	2486390	-156417	-110886	TRUE	NA	pg/mL	NA	2298155	2298155	TRUE	9968970486	FALSE	PASS	PASS	0.97500	Calibrator Normalized	2.0.2	NPX Signature
H1	S3ConA	Spender 3 ConA control	SAMPLE	IL22	Q9GZX6	OID06240	1082926	1174395	0.18257	FALSE	71975578	pg/mL	0.02888	118287	118287	FALSE	169269359	FALSE	PASS	PASS	0.15000	Calibrator Normalized	2.0.2	NPX Signature
H1	S3ConA	Spender 3 ConA control	SAMPLE	KRT18	P05783	OID06241	2356564	0.52654	-0.31641	FALSE	0.07704	pg/mL	NA	104987	104987	TRUE	2213629554	FALSE	PASS	PASS	0.70000	Calibrator Normalized	2.0.2	NPX Signature
H1	S3ConA	Spender 3 ConA control	SAMPLE	IFNB1	P01574	OID06242	2444024	-0.03465	0.24354	TRUE	NA	pg/mL	NA	458386	458386	TRUE	1204671527	FALSE	PASS	PASS	100000	Calibrator Normalized	2.0.2	NPX Signature
H1	S3ConA	Spender 3 ConA control	SAMPLE	CCL25	O15444	OID06243	2092140	0.69155	-0.25984	FALSE	0.10572	pg/mL	NA	0.98727	0.98727	TRUE	147167688	FALSE	PASS	PASS	100000	Calibrator Normalized	2.0.2	NPX Signature
H1	S3ConA	Spender 3 ConA control	SAMPLE	TREM1	Q9NP99	OID06245	767981	1619602	0.47641	FALSE	119975427	pg/mL	0.00745	0.06049	0.06049	FALSE	437142153	FALSE	PASS	PASS	0.07500	Calibrator Normalized	2.0.2	NPX Signature
H1	S3ConA	Spender 3 ConA control	SAMPLE	CD80	P33681	OID06246	1204783	1110893	-0.90752	FALSE	6848067	pg/mL	0.00461	0.17492	0.17492	FALSE	436061787	FALSE	PASS	PASS	0.07500	Calibrator Normalized	2.0.2	NPX Signature
H1	S3ConA	Spender 3 ConA control	SAMPLE	FLT1	P17948	OID06247	975013	1450687	0.01708	FALSE	17878252562	pg/mL	0.06336	592426	592426	FALSE	5645445877	TRUE	PASS	PASS	0.92500	Calibrator Normalized	2.0.2	NPX Signature
H1	S3ConA	Spender 3 ConA control	SAMPLE	CEACAM5	P06731	OID06248	1885802	-213369	-267370	FALSE	0.51434	pg/mL	0.22870	160576	160576	TRUE	546879028	FALSE	PASS	PASS	100000	Calibrator Normalized	2.0.2	NPX Signature
H1	S3ConA	Spender 3 ConA control	SAMPLE	IL1RN	P18510	OID06249	838453	985704	0.35398	FALSE	716921268	pg/mL	393286	1850218	1850218	FALSE	194404202	TRUE	PASS	PASS	100000	Calibrator Normalized	2.0.2	NPX Signature
H1	S3ConA	Spender 3 ConA control	SAMPLE	IL1A	P01583	OID06251	588669	1144019	0.22557	FALSE	172965576	pg/mL	0.47934	0.36252	0.47934	FALSE	153470866	TRUE	PASS	PASS	0.27500	Calibrator Normalized	2.0.2	NPX Signature
H1	S3ConA	Spender 3 ConA control	SAMPLE	FGF23	Q9GZV9	OID06252	2157129	-0.46718	-0.14483	TRUE	NA	pg/mL	NA	0.91567	0.91567	TRUE	394155014	FALSE	PASS	PASS	100000	Calibrator Normalized	2.0.2	NPX Signature
H1	S3ConA	Spender 3 ConA control	SAMPLE	LIF	P15018	OID06253	1088187	921191	-105199	FALSE	5013449	pg/mL	0.01175	0.17295	0.17295	FALSE	143787665	FALSE	PASS	PASS	0.07500	Calibrator Normalized	2.0.2	NPX Signature
H1	S3ConA	Spender 3 ConA control	SAMPLE	IFNL1	Q8IU54	OID06254	2240511	211083	0.10736	FALSE	0.89565	pg/mL	0.06387	153212	153212	TRUE	447756124	FALSE	PASS	PASS	0.90000	Calibrator Normalized	2.0.2	NPX Signature
H1	S3ConA	Spender 3 ConA control	SAMPLE	IL19	Q9UHD0	OID06255	918086	1463855	-0.04965	FALSE	977373927	pg/mL	0.06056	289799	289799	FALSE	2897521192	FALSE	PASS	PASS	0.15000	Calibrator Normalized	2.0.2	NPX Signature
H1	S3ConA	Spender 3 ConA control	SAMPLE	TNFRSF4	P43489	OID06256	969084	1248372	-0.03286	FALSE	80711911	pg/mL	0.03104	0.70837	0.70837	FALSE	608062227	FALSE	PASS	PASS	0.07500	Calibrator Normalized	2.0.2	NPX Signature
H1	S3ConA	Spender 3 ConA control	SAMPLE	FGF21	Q9NSA1	OID06258	2197730	-128869	-0.44237	TRUE	NA	pg/mL	NA	0.91746	0.91746	TRUE	448465196	FALSE	PASS	PASS	100000	Calibrator Normalized	2.0.2	NPX Signature
H1	S3ConA	Spender 3 ConA control	SAMPLE	CCL17	Q92583	OID06259	1055527	1062961	-178636	FALSE	9059589	pg/mL	NA	0.06508	0.06508	FALSE	79729650	FALSE	PASS	PASS	0.07500	Calibrator Normalized	2.0.2	NPX Signature
H1	S3ConA	Spender 3 ConA control	SAMPLE	FASLG	P48023	OID06260	998336	1196835	189510	FALSE	60380445	pg/mL	0.33472	115875	115875	FALSE	378786742	FALSE	PASS	PASS	0.07500	Calibrator Normalized	2.0.2	NPX Signature
H1	S3ConA	Spender 3 ConA control	SAMPLE	CCL20	P78556	OID06261	668920	1380827	0.48671	FALSE	124919729	pg/mL	0.02600	0.12759	0.12759	FALSE	160286098	FALSE	PASS	PASS	0.67500	Calibrator Normalized	2.0.2	NPX Signature
H1	S3ConA	Spender 3 ConA control	SAMPLE	IL17D	Q8TAD2	OID06262	2057201	0.47686	-0.71744	FALSE	0.09047	pg/mL	NA	0.47122	0.47122	TRUE	111261737	FALSE	PASS	PASS	100000	Calibrator Normalized	2.0.2	NPX Signature
H1	S3ConA	Spender 3 ConA control	SAMPLE	CXCL13	O43927	OID06263	1077285	1174345	-189228	FALSE	26739602	pg/mL	0.00641	0.10948	0.10948	FALSE	208009569	FALSE	PASS	PASS	0.12500	Calibrator Normalized	2.0.2	NPX Signature
H1	S3ConA	Spender 3 ConA control	SAMPLE	LAG3	P18627	OID06264	1301994	711184	-0.04813	FALSE	766189084	pg/mL	767091	7038926	7038926	FALSE	11233442005	FALSE	PASS	PASS	0.07500	Calibrator Normalized	2.0.2	NPX Signature
H1	S3ConA	Spender 3 ConA control	SAMPLE	AREG	P15514	OID06265	1083615	1400164	0.42921	FALSE	70812751	pg/mL	0.01191	0.43359	0.43359	FALSE	467978906	FALSE	PASS	PASS	0.07500	Calibrator Normalized	2.0.2	NPX Signature
H1	S3ConA	Spender 3 ConA control	SAMPLE	GZMB	P10144	OID06266	575235	1918116	0.52493	FALSE	1244012035	pg/mL	0.02763	0.23116	0.23116	FALSE	613712218	TRUE	PASS	PASS	0.20000	Calibrator Normalized	2.0.2	NPX Signature
H1	S3ConA	Spender 3 ConA control	SAMPLE	IL5	P05113	OID06268	2050012	272850	0.02395	FALSE	2120307	pg/mL	0.75522	687914	687914	FALSE	2943794840	FALSE	PASS	PASS	0.42500	Calibrator Normalized	2.0.2	NPX Signature
H1	S3ConA	Spender 3 ConA control	SAMPLE	TNFSF14	O43557	OID06269	1037229	1025607	-0.62335	FALSE	174078297	pg/mL	NA	189926	189926	FALSE	818949149	FALSE	PASS	PASS	0.07500	Calibrator Normalized	2.0.2	NPX Signature
H1	S3ConA	Spender 3 ConA control	SAMPLE	KDR	P35968	OID06270	2134428	111591	0.33053	FALSE	0.47651	pg/mL	0.11537	0.87811	0.87811	TRUE	828946315	FALSE	PASS	PASS	0.92500	Calibrator Normalized	2.0.2	NPX Signature
H1	S3ConA	Spender 3 ConA control	SAMPLE	PDCD1	Q15116	OID06271	1642359	439662	-358838	FALSE	2113895	pg/mL	0.00325	175279	175279	FALSE	224464242	FALSE	PASS	PASS	0.07500	Calibrator Normalized	2.0.2	NPX Signature
H1	S3ConA	Spender 3 ConA control	SAMPLE	GZMA	P12544	OID06272	463111	1424355	-553392	FALSE	4904772465	pg/mL	0.01463	0.08024	0.08024	FALSE	1025526819	TRUE	PASS	PASS	0.97500	Calibrator Normalized	2.0.2	NPX Signature
H1	S3ConA	Spender 3 ConA control	SAMPLE	IL20	Q9NYY1	OID06273	1624845	-0.83340	-825338	FALSE	309043	pg/mL	0.00645	0.04708	0.04708	FALSE	222608496	FALSE	PASS	PASS	0.07500	Calibrator Normalized	2.0.2	NPX Signature
H1	S3ConA	Spender 3 ConA control	SAMPLE	PGF	P49763	OID06274	1988053	260145	264995	TRUE	0.03097	pg/mL	0.03489	0.22371	0.22371	TRUE	232738045	FALSE	PASS	PASS	0.95000	Calibrator Normalized	2.0.2	NPX Signature
H1	S3ConA	Spender 3 ConA control	SAMPLE	IL25	Q9H293	OID06275	2308102	-114890	-247646	FALSE	0.05395	pg/mL	0.00685	0.16382	0.16382	TRUE	449428541	FALSE	PASS	PASS	100000	Calibrator Normalized	2.0.2	NPX Signature
H1	S3ConA	Spender 3 ConA control	SAMPLE	IL32	P24001	OID06276	1794746	521207	0.73698	FALSE	1547919	pg/mL	0.14351	0.76094	0.76094	FALSE	636054573	FALSE	PASS	PASS	0.07500	Calibrator Normalized	2.0.2	NPX Signature
H1	S3ConA	Spender 3 ConA control	SAMPLE	EPO	P01588	OID06277	2133777	-505637	-345253	TRUE	NA	pg/mL	0.03095	0.24881	0.24881	TRUE	109683748	FALSE	PASS	PASS	100000	Calibrator Normalized	2.0.2	NPX Signature
H1	S3ConA	Spender 3 ConA control	SAMPLE	TNFRSF9	Q07011	OID06278	1321248	672195	-0.63749	FALSE	21242761	pg/mL	NA	342343	342343	FALSE	550701672	FALSE	PASS	PASS	0.07500	Calibrator Normalized	2.0.2	NPX Signature
H1	S3ConA	Spender 3 ConA control	SAMPLE	IFNA2	P01563	OID06279	2333177	201805	0.94124	FALSE	0.38426	pg/mL	0.05855	100641	100641	TRUE	378893688	FALSE	PASS	PASS	0.95000	Calibrator Normalized	2.0.2	NPX Signature
H1	S3ConA	Spender 3 ConA control	SAMPLE	IL4R	P24394	OID06280	1786895	528504	0.55802	FALSE	14740782	pg/mL	119975	791337	791337	FALSE	3730081630	FALSE	PASS	PASS	0.07500	Calibrator Normalized	2.0.2	NPX Signature
H1	S3ConA	Spender 3 ConA control	SAMPLE	CXCL1	P09341	OID06281	597362	1681141	254389	FALSE	2319049056	pg/mL	0.04736	125713	125713	FALSE	945450798	TRUE	PASS	PASS	100000	Calibrator Normalized	2.0.2	NPX Signature
H1	S3ConA	Spender 3 ConA control	SAMPLE	IL31	Q6EBC2	OID06282	1882063	375473	0.33783	FALSE	7946789	pg/mL	167818	1735904	1735904	FALSE	2742063579	FALSE	PASS	PASS	0.72500	Calibrator Normalized	2.0.2	NPX Signature
H1	S3ConA	Spender 3 ConA control	SAMPLE	FGF2	P09038	OID06283	2034987	-269041	-674912	FALSE	204707	pg/mL	0.00607	124990	124990	FALSE	383787033	FALSE	PASS	PASS	0.07500	Calibrator Normalized	2.0.2	NPX Signature
H1	S3ConA	Spender 3 ConA control	SAMPLE	CD28	P10747	OID06284	1718460	467665	-0.33424	FALSE	93046482	pg/mL	NA	7068293	7068293	FALSE	5119522694	FALSE	PASS	PASS	0.07500	Calibrator Normalized	2.0.2	NPX Signature
H1	S3ConA	Spender 3 ConA control	SAMPLE	HAVCR1	Q96D42	OID06285	2274838	257522	163971	FALSE	0.31455	pg/mL	0.07615	0.98822	0.98822	TRUE	396556921	FALSE	PASS	PASS	100000	Calibrator Normalized	2.0.2	NPX Signature
D3	S3TOM	Spender 3 ConA + TOM1 1 µg/ml	SAMPLE	IL16	Q14005	OID06238	810524	995327	-232520	FALSE	33336855	pg/mL	NA	0.22330	0.22330	FALSE	88534540	FALSE	PASS	PASS	0.07500	Calibrator Normalized	2.0.2	NPX Signature
D3	S3TOM	Spender 3 ConA + TOM1 1 µg/ml	SAMPLE	CCL26	Q9Y258	OID06239	2661226	-338774	-110886	TRUE	NA	pg/mL	NA	2298155	2298155	TRUE	9968970486	FALSE	PASS	PASS	0.97500	Calibrator Normalized	2.0.2	NPX Signature
D3	S3TOM	Spender 3 ConA + TOM1 1 µg/ml	SAMPLE	IL22	Q9GZX6	OID06240	1273487	976312	0.18257	FALSE	17949934	pg/mL	0.02888	118287	118287	FALSE	169269359	FALSE	PASS	PASS	0.15000	Calibrator Normalized	2.0.2	NPX Signature
D3	S3TOM	Spender 3 ConA + TOM1 1 µg/ml	SAMPLE	KRT18	P05783	OID06241	2265087	136609	-0.31641	FALSE	0.29923	pg/mL	NA	104987	104987	TRUE	2213629554	FALSE	PASS	PASS	0.70000	Calibrator Normalized	2.0.2	NPX Signature
D3	S3TOM	Spender 3 ConA + TOM1 1 µg/ml	SAMPLE	IFNB1	P01574	OID06242	2472588	-0.39551	0.24354	TRUE	NA	pg/mL	NA	458386	458386	TRUE	1204671527	FALSE	PASS	PASS	100000	Calibrator Normalized	2.0.2	NPX Signature
D3	S3TOM	Spender 3 ConA + TOM1 1 µg/ml	SAMPLE	CCL25	O15444	OID06243	2080178	0.73596	-0.25984	FALSE	0.11402	pg/mL	NA	0.98727	0.98727	TRUE	147167688	FALSE	PASS	PASS	100000	Calibrator Normalized	2.0.2	NPX Signature
D3	S3TOM	Spender 3 ConA + TOM1 1 µg/ml	SAMPLE	TREM1	Q9NP99	OID06245	769937	1610125	0.47641	FALSE	111374713	pg/mL	0.00745	0.06049	0.06049	FALSE	437142153	FALSE	PASS	PASS	0.07500	Calibrator Normalized	2.0.2	NPX Signature
D3	S3TOM	Spender 3 ConA + TOM1 1 µg/ml	SAMPLE	CD80	P33681	OID06246	1235460	1072695	-0.90752	FALSE	5248345	pg/mL	0.00461	0.17492	0.17492	FALSE	436061787	FALSE	PASS	PASS	0.07500	Calibrator Normalized	2.0.2	NPX Signature
D3	S3TOM	Spender 3 ConA + TOM1 1 µg/ml	SAMPLE	FLT1	P17948	OID06247	992924	1425255	0.01708	FALSE	12843332337	pg/mL	0.06336	592426	592426	FALSE	5645445877	TRUE	PASS	PASS	0.92500	Calibrator Normalized	2.0.2	NPX Signature
D3	S3TOM	Spender 3 ConA + TOM1 1 µg/ml	SAMPLE	CEACAM5	P06731	OID06248	1963036	-298124	-267370	TRUE	0.12454	pg/mL	0.22870	160576	160576	TRUE	546879028	FALSE	PASS	PASS	100000	Calibrator Normalized	2.0.2	NPX Signature
D3	S3TOM	Spender 3 ConA + TOM1 1 µg/ml	SAMPLE	IL1RN	P18510	OID06249	787740	1028895	0.35398	FALSE	1519730493	pg/mL	393286	1850218	1850218	FALSE	194404202	TRUE	PASS	PASS	100000	Calibrator Normalized	2.0.2	NPX Signature
D3	S3TOM	Spender 3 ConA + TOM1 1 µg/ml	SAMPLE	IL1A	P01583	OID06251	506967	1218200	0.22557	FALSE	341269527	pg/mL	0.47934	0.36252	0.47934	FALSE	153470866	TRUE	PASS	PASS	0.27500	Calibrator Normalized	2.0.2	NPX Signature
D3	S3TOM	Spender 3 ConA + TOM1 1 µg/ml	SAMPLE	FGF23	Q9GZV9	OID06252	2125817	-0.22927	-0.14483	TRUE	NA	pg/mL	NA	0.91567	0.91567	TRUE	394155014	FALSE	PASS	PASS	100000	Calibrator Normalized	2.0.2	NPX Signature
D3	S3TOM	Spender 3 ConA + TOM1 1 µg/ml	SAMPLE	LIF	P15018	OID06253	1203579	798278	-105199	FALSE	2238120	pg/mL	0.01175	0.17295	0.17295	FALSE	143787665	FALSE	PASS	PASS	0.07500	Calibrator Normalized	2.0.2	NPX Signature
D3	S3TOM	Spender 3 ConA + TOM1 1 µg/ml	SAMPLE	IFNL1	Q8IU54	OID06254	2051179	392894	0.10736	FALSE	375082	pg/mL	0.06387	153212	153212	FALSE	447756124	FALSE	PASS	PASS	0.90000	Calibrator Normalized	2.0.2	NPX Signature
D3	S3TOM	Spender 3 ConA + TOM1 1 µg/ml	SAMPLE	IL19	Q9UHD0	OID06255	717775	1656645	-0.04965	FALSE	4619113399	pg/mL	0.06056	289799	289799	FALSE	2897521192	TRUE	PASS	PASS	0.15000	Calibrator Normalized	2.0.2	NPX Signature
D3	S3TOM	Spender 3 ConA + TOM1 1 µg/ml	SAMPLE	TNFRSF4	P43489	OID06256	1108658	1101277	-0.03286	FALSE	29420036	pg/mL	0.03104	0.70837	0.70837	FALSE	608062227	FALSE	PASS	PASS	0.07500	Calibrator Normalized	2.0.2	NPX Signature
D3	S3TOM	Spender 3 ConA + TOM1 1 µg/ml	SAMPLE	FGF21	Q9NSA1	OID06258	2142235	-0.80896	-0.44237	TRUE	NA	pg/mL	NA	0.91746	0.91746	TRUE	448465196	FALSE	PASS	PASS	100000	Calibrator Normalized	2.0.2	NPX Signature
D3	S3TOM	Spender 3 ConA + TOM1 1 µg/ml	SAMPLE	CCL17	Q92583	OID06259	1322700	788267	-178636	FALSE	1387214	pg/mL	NA	0.06508	0.06508	FALSE	79729650	FALSE	PASS	PASS	0.07500	Calibrator Normalized	2.0.2	NPX Signature
D3	S3TOM	Spender 3 ConA + TOM1 1 µg/ml	SAMPLE	FASLG	P48023	OID06260	981991	1205659	189510	FALSE	64203386	pg/mL	0.33472	115875	115875	FALSE	378786742	FALSE	PASS	PASS	0.07500	Calibrator Normalized	2.0.2	NPX Signature
D3	S3TOM	Spender 3 ConA + TOM1 1 µg/ml	SAMPLE	CCL20	P78556	OID06261	481975	1560251	0.48671	FALSE	707757791	pg/mL	0.02600	0.12759	0.12759	FALSE	160286098	TRUE	PASS	PASS	0.67500	Calibrator Normalized	2.0.2	NPX Signature
D3	S3TOM	Spender 3 ConA + TOM1 1 µg/ml	SAMPLE	IL17D	Q8TAD2	OID06262	2159177	-0.61811	-0.71744	FALSE	NA	pg/mL	NA	0.47122	0.47122	TRUE	111261737	FALSE	PASS	PASS	100000	Calibrator Normalized	2.0.2	NPX Signature
D3	S3TOM	Spender 3 ConA + TOM1 1 µg/ml	SAMPLE	CXCL13	O43927	OID06263	762424	1481685	-189228	FALSE	290803096	pg/mL	0.00641	0.10948	0.10948	FALSE	208009569	TRUE	PASS	PASS	0.12500	Calibrator Normalized	2.0.2	NPX Signature
D3	S3TOM	Spender 3 ConA + TOM1 1 µg/ml	SAMPLE	LAG3	P18627	OID06264	1360500	645157	-0.04813	FALSE	500276835	pg/mL	767091	7038926	7038926	FALSE	11233442005	FALSE	PASS	PASS	0.07500	Calibrator Normalized	2.0.2	NPX Signature
D3	S3TOM	Spender 3 ConA + TOM1 1 µg/ml	SAMPLE	AREG	P15514	OID06265	1288223	1188035	0.42921	FALSE	19246377	pg/mL	0.01191	0.43359	0.43359	FALSE	467978906	FALSE	PASS	PASS	0.07500	Calibrator Normalized	2.0.2	NPX Signature
D3	S3TOM	Spender 3 ConA + TOM1 1 µg/ml	SAMPLE	GZMB	P10144	OID06266	591676	1894153	0.52493	FALSE	1067590027	pg/mL	0.02763	0.23116	0.23116	FALSE	613712218	TRUE	PASS	PASS	0.20000	Calibrator Normalized	2.0.2	NPX Signature
D3	S3TOM	Spender 3 ConA + TOM1 1 µg/ml	SAMPLE	IL5	P05113	OID06268	2208599	106742	0.02395	FALSE	401585	pg/mL	0.75522	687914	687914	TRUE	2943794840	FALSE	PASS	PASS	0.42500	Calibrator Normalized	2.0.2	NPX Signature
D3	S3TOM	Spender 3 ConA + TOM1 1 µg/ml	SAMPLE	TNFSF14	O43557	OID06269	1108376	946938	-0.62335	FALSE	95829924	pg/mL	NA	189926	189926	FALSE	818949149	FALSE	PASS	PASS	0.07500	Calibrator Normalized	2.0.2	NPX Signature
D3	S3TOM	Spender 3 ConA + TOM1 1 µg/ml	SAMPLE	KDR	P35968	OID06270	2116393	122105	0.33053	FALSE	0.54937	pg/mL	0.11537	0.87811	0.87811	TRUE	828946315	FALSE	PASS	PASS	0.92500	Calibrator Normalized	2.0.2	NPX Signature
D3	S3TOM	Spender 3 ConA + TOM1 1 µg/ml	SAMPLE	PDCD1	Q15116	OID06271	1685135	389364	-358838	FALSE	1538443	pg/mL	0.00325	175279	175279	FALSE	224464242	FALSE	PASS	PASS	0.07500	Calibrator Normalized	2.0.2	NPX Signature
D3	S3TOM	Spender 3 ConA + TOM1 1 µg/ml	SAMPLE	GZMA	P12544	OID06272	478322	1401623	-553392	FALSE	3901634475	pg/mL	0.01463	0.08024	0.08024	FALSE	1025526819	TRUE	PASS	PASS	0.97500	Calibrator Normalized	2.0.2	NPX Signature
D3	S3TOM	Spender 3 ConA + TOM1 1 µg/ml	SAMPLE	IL20	Q9NYY1	OID06273	1452750	0.81233	-825338	FALSE	893439	pg/mL	0.00645	0.04708	0.04708	FALSE	222608496	FALSE	PASS	PASS	0.07500	Calibrator Normalized	2.0.2	NPX Signature
D3	S3TOM	Spender 3 ConA + TOM1 1 µg/ml	SAMPLE	PGF	P49763	OID06274	1990068	250609	264995	TRUE	0.02390	pg/mL	0.03489	0.22371	0.22371	TRUE	232738045	FALSE	PASS	PASS	0.95000	Calibrator Normalized	2.0.2	NPX Signature
D3	S3TOM	Spender 3 ConA + TOM1 1 µg/ml	SAMPLE	IL25	Q9H293	OID06275	2263866	-0.78175	-247646	FALSE	0.08004	pg/mL	0.00685	0.16382	0.16382	TRUE	449428541	FALSE	PASS	PASS	100000	Calibrator Normalized	2.0.2	NPX Signature
D3	S3TOM	Spender 3 ConA + TOM1 1 µg/ml	SAMPLE	IL32	P24001	OID06276	1881789	426643	0.73698	FALSE	787028	pg/mL	0.14351	0.76094	0.76094	FALSE	636054573	FALSE	PASS	PASS	0.07500	Calibrator Normalized	2.0.2	NPX Signature
D3	S3TOM	Spender 3 ConA + TOM1 1 µg/ml	SAMPLE	EPO	P01588	OID06277	2142746	-522127	-345253	TRUE	NA	pg/mL	0.03095	0.24881	0.24881	TRUE	109683748	FALSE	PASS	PASS	100000	Calibrator Normalized	2.0.2	NPX Signature
D3	S3TOM	Spender 3 ConA + TOM1 1 µg/ml	SAMPLE	TNFRSF9	Q07011	OID06278	1376407	609515	-0.63749	FALSE	14095328	pg/mL	NA	342343	342343	FALSE	550701672	FALSE	PASS	PASS	0.07500	Calibrator Normalized	2.0.2	NPX Signature
D3	S3TOM	Spender 3 ConA + TOM1 1 µg/ml	SAMPLE	IFNA2	P01563	OID06279	1995203	532257	0.94124	FALSE	648903	pg/mL	0.05855	100641	100641	FALSE	378893688	FALSE	PASS	PASS	0.95000	Calibrator Normalized	2.0.2	NPX Signature
D3	S3TOM	Spender 3 ConA + TOM1 1 µg/ml	SAMPLE	IL4R	P24394	OID06280	1789018	518860	0.55802	FALSE	13770627	pg/mL	119975	791337	791337	FALSE	3730081630	FALSE	PASS	PASS	0.07500	Calibrator Normalized	2.0.2	NPX Signature
D3	S3TOM	Spender 3 ConA + TOM1 1 µg/ml	SAMPLE	CXCL1	P09341	OID06281	573553	1697428	254389	FALSE	2762089547	pg/mL	0.04736	125713	125713	FALSE	945450798	TRUE	PASS	PASS	100000	Calibrator Normalized	2.0.2	NPX Signature
D3	S3TOM	Spender 3 ConA + TOM1 1 µg/ml	SAMPLE	IL31	Q6EBC2	OID06282	2145604	104411	0.33783	FALSE	576559	pg/mL	167818	1735904	1735904	TRUE	2742063579	FALSE	PASS	PASS	0.72500	Calibrator Normalized	2.0.2	NPX Signature
D3	S3TOM	Spender 3 ConA + TOM1 1 µg/ml	SAMPLE	FGF2	P09038	OID06283	2014195	-255770	-674912	FALSE	225789	pg/mL	0.00607	124990	124990	FALSE	383787033	FALSE	PASS	PASS	0.07500	Calibrator Normalized	2.0.2	NPX Signature
D3	S3TOM	Spender 3 ConA + TOM1 1 µg/ml	SAMPLE	CD28	P10747	OID06284	1747399	431204	-0.33424	FALSE	72293886	pg/mL	NA	7068293	7068293	FALSE	5119522694	FALSE	PASS	PASS	0.07500	Calibrator Normalized	2.0.2	NPX Signature
D3	S3TOM	Spender 3 ConA + TOM1 1 µg/ml	SAMPLE	HAVCR1	Q96D42	OID06285	2283352	241487	163971	FALSE	0.25793	pg/mL	0.07615	0.98822	0.98822	TRUE	396556921	FALSE	PASS	PASS	100000	Calibrator Normalized	2.0.2	NPX Signature
A6	SAMPLE_CONTROL1		SAMPLE_CONTROL	IL16	Q14005	OID06238	1252396	489951	-232520	FALSE	1283219	pg/mL	NA	0.22330	0.22330	FALSE	88534540	FALSE	PASS	PASS	0.07500	Calibrator Normalized	2.0.2	NPX Signature
A6	SAMPLE_CONTROL1		SAMPLE_CONTROL	CCL26	Q9Y258	OID06239	1679947	579000	-110886	FALSE	41348825	pg/mL	NA	2298155	2298155	FALSE	9968970486	FALSE	PASS	PASS	0.97500	Calibrator Normalized	2.0.2	NPX Signature
A6	SAMPLE_CONTROL1		SAMPLE_CONTROL	IL22	Q9GZX6	OID06240	1480934	705360	0.18257	FALSE	3007335	pg/mL	0.02888	118287	118287	FALSE	169269359	FALSE	PASS	PASS	0.15000	Calibrator Normalized	2.0.2	NPX Signature
A6	SAMPLE_CONTROL1		SAMPLE_CONTROL	KRT18	P05783	OID06241	1487259	850932	-0.31641	FALSE	7711611	pg/mL	NA	104987	104987	FALSE	2213629554	FALSE	PASS	PASS	0.70000	Calibrator Normalized	2.0.2	NPX Signature
A6	SAMPLE_CONTROL1		SAMPLE_CONTROL	IFNB1	P01574	OID06242	1333111	1036421	0.24354	FALSE	61954312	pg/mL	NA	458386	458386	FALSE	1204671527	FALSE	PASS	PASS	100000	Calibrator Normalized	2.0.2	NPX Signature
A6	SAMPLE_CONTROL1		SAMPLE_CONTROL	CCL25	O15444	OID06243	1210587	879682	-0.25984	FALSE	5155784	pg/mL	NA	0.98727	0.98727	FALSE	147167688	FALSE	PASS	PASS	100000	Calibrator Normalized	2.0.2	NPX Signature
A6	SAMPLE_CONTROL1		SAMPLE_CONTROL	TREM1	Q9NP99	OID06245	1417941	898616	0.47641	FALSE	706361	pg/mL	0.00745	0.06049	0.06049	FALSE	437142153	FALSE	PASS	PASS	0.07500	Calibrator Normalized	2.0.2	NPX Signature
A6	SAMPLE_CONTROL1		SAMPLE_CONTROL	CD80	P33681	OID06246	1325088	919562	-0.90752	FALSE	1847161	pg/mL	0.00461	0.17492	0.17492	FALSE	436061787	FALSE	PASS	PASS	0.07500	Calibrator Normalized	2.0.2	NPX Signature
A6	SAMPLE_CONTROL1		SAMPLE_CONTROL	FLT1	P17948	OID06247	1451186	903488	0.01708	FALSE	128173598	pg/mL	0.06336	592426	592426	FALSE	5645445877	FALSE	PASS	PASS	0.92500	Calibrator Normalized	2.0.2	NPX Signature
A6	SAMPLE_CONTROL1		SAMPLE_CONTROL	CEACAM5	P06731	OID06248	1171486	429920	-267370	FALSE	8445598	pg/mL	0.22870	160576	160576	FALSE	546879028	FALSE	PASS	PASS	100000	Calibrator Normalized	2.0.2	NPX Signature
A6	SAMPLE_CONTROL1		SAMPLE_CONTROL	IL1RN	P18510	OID06249	1172125	581006	0.35398	FALSE	20356646	pg/mL	393286	1850218	1850218	FALSE	194404202	FALSE	PASS	PASS	100000	Calibrator Normalized	2.0.2	NPX Signature
A6	SAMPLE_CONTROL1		SAMPLE_CONTROL	IL1A	P01583	OID06251	1096685	564978	0.22557	FALSE	2591940	pg/mL	0.47934	0.36252	0.47934	FALSE	153470866	FALSE	PASS	PASS	0.27500	Calibrator Normalized	2.0.2	NPX Signature
A6	SAMPLE_CONTROL1		SAMPLE_CONTROL	FGF23	Q9GZV9	OID06252	1307670	731715	-0.14483	FALSE	5825011	pg/mL	NA	0.91567	0.91567	FALSE	394155014	FALSE	PASS	PASS	100000	Calibrator Normalized	2.0.2	NPX Signature
A6	SAMPLE_CONTROL1		SAMPLE_CONTROL	LIF	P15018	OID06253	1164748	773604	-105199	FALSE	1907462	pg/mL	0.01175	0.17295	0.17295	FALSE	143787665	FALSE	PASS	PASS	0.07500	Calibrator Normalized	2.0.2	NPX Signature
A6	SAMPLE_CONTROL1		SAMPLE_CONTROL	IFNL1	Q8IU54	OID06254	1337463	1043105	0.10736	FALSE	16396970	pg/mL	0.06387	153212	153212	FALSE	447756124	FALSE	PASS	PASS	0.90000	Calibrator Normalized	2.0.2	NPX Signature
A6	SAMPLE_CONTROL1		SAMPLE_CONTROL	IL19	Q9UHD0	OID06255	1305131	1005784	-0.04965	FALSE	38990443	pg/mL	0.06056	289799	289799	FALSE	2897521192	FALSE	PASS	PASS	0.15000	Calibrator Normalized	2.0.2	NPX Signature
A6	SAMPLE_CONTROL1		SAMPLE_CONTROL	TNFRSF4	P43489	OID06256	1254084	892347	-0.03286	FALSE	7557357	pg/mL	0.03104	0.70837	0.70837	FALSE	608062227	FALSE	PASS	PASS	0.07500	Calibrator Normalized	2.0.2	NPX Signature
A6	SAMPLE_CONTROL1		SAMPLE_CONTROL	FGF21	Q9NSA1	OID06258	1327494	670340	-0.44237	FALSE	6366639	pg/mL	NA	0.91746	0.91746	FALSE	448465196	FALSE	PASS	PASS	100000	Calibrator Normalized	2.0.2	NPX Signature
A6	SAMPLE_CONTROL1		SAMPLE_CONTROL	CCL17	Q92583	OID06259	1208475	838987	-178636	FALSE	1946598	pg/mL	NA	0.06508	0.06508	FALSE	79729650	FALSE	PASS	PASS	0.07500	Calibrator Normalized	2.0.2	NPX Signature
A6	SAMPLE_CONTROL1		SAMPLE_CONTROL	FASLG	P48023	OID06260	1165508	958638	189510	FALSE	12443459	pg/mL	0.33472	115875	115875	FALSE	378786742	FALSE	PASS	PASS	0.07500	Calibrator Normalized	2.0.2	NPX Signature
A6	SAMPLE_CONTROL1		SAMPLE_CONTROL	CCL20	P78556	OID06261	1002204	976518	0.48671	FALSE	5727077	pg/mL	0.02600	0.12759	0.12759	FALSE	160286098	FALSE	PASS	PASS	0.67500	Calibrator Normalized	2.0.2	NPX Signature
A6	SAMPLE_CONTROL1		SAMPLE_CONTROL	IL17D	Q8TAD2	OID06262	1334673	699187	-0.71744	FALSE	2199381	pg/mL	NA	0.47122	0.47122	FALSE	111261737	FALSE	PASS	PASS	100000	Calibrator Normalized	2.0.2	NPX Signature
A6	SAMPLE_CONTROL1		SAMPLE_CONTROL	CXCL13	O43927	OID06263	1441439	739165	-189228	FALSE	1200761	pg/mL	0.00641	0.10948	0.10948	FALSE	208009569	FALSE	PASS	PASS	0.12500	Calibrator Normalized	2.0.2	NPX Signature
A6	SAMPLE_CONTROL1		SAMPLE_CONTROL	LAG3	P18627	OID06264	1380725	561426	-0.04813	FALSE	291118623	pg/mL	767091	7038926	7038926	FALSE	11233442005	FALSE	PASS	PASS	0.07500	Calibrator Normalized	2.0.2	NPX Signature
A6	SAMPLE_CONTROL1		SAMPLE_CONTROL	AREG	P15514	OID06265	1389753	1023000	0.42921	FALSE	7170052	pg/mL	0.01191	0.43359	0.43359	FALSE	467978906	FALSE	PASS	PASS	0.07500	Calibrator Normalized	2.0.2	NPX Signature
A6	SAMPLE_CONTROL1		SAMPLE_CONTROL	GZMB	P10144	OID06266	1323533	1098792	0.52493	FALSE	10394492	pg/mL	0.02763	0.23116	0.23116	FALSE	613712218	FALSE	PASS	PASS	0.20000	Calibrator Normalized	2.0.2	NPX Signature
A6	SAMPLE_CONTROL1		SAMPLE_CONTROL	IL5	P05113	OID06268	1608205	643631	0.02395	FALSE	28310672	pg/mL	0.75522	687914	687914	FALSE	2943794840	FALSE	PASS	PASS	0.42500	Calibrator Normalized	2.0.2	NPX Signature
A6	SAMPLE_CONTROL1		SAMPLE_CONTROL	TNFSF14	O43557	OID06269	1347195	644615	-0.62335	FALSE	12455081	pg/mL	NA	189926	189926	FALSE	818949149	FALSE	PASS	PASS	0.07500	Calibrator Normalized	2.0.2	NPX Signature
A6	SAMPLE_CONTROL1		SAMPLE_CONTROL	KDR	P35968	OID06270	1420089	754904	0.33053	FALSE	7775375	pg/mL	0.11537	0.87811	0.87811	FALSE	828946315	FALSE	PASS	PASS	0.92500	Calibrator Normalized	2.0.2	NPX Signature
A6	SAMPLE_CONTROL1		SAMPLE_CONTROL	PDCD1	Q15116	OID06271	1522709	488285	-358838	FALSE	2874287	pg/mL	0.00325	175279	175279	FALSE	224464242	FALSE	PASS	PASS	0.07500	Calibrator Normalized	2.0.2	NPX Signature
A6	SAMPLE_CONTROL1		SAMPLE_CONTROL	GZMA	P12544	OID06272	1186792	629648	-553392	FALSE	10484822	pg/mL	0.01463	0.08024	0.08024	FALSE	1025526819	FALSE	PASS	PASS	0.97500	Calibrator Normalized	2.0.2	NPX Signature
A6	SAMPLE_CONTROL1		SAMPLE_CONTROL	IL20	Q9NYY1	OID06273	1206589	263889	-825338	FALSE	2929126	pg/mL	0.00645	0.04708	0.04708	FALSE	222608496	FALSE	PASS	PASS	0.07500	Calibrator Normalized	2.0.2	NPX Signature
A6	SAMPLE_CONTROL1		SAMPLE_CONTROL	PGF	P49763	OID06274	1257967	919205	264995	FALSE	1608384	pg/mL	0.03489	0.22371	0.22371	FALSE	232738045	FALSE	PASS	PASS	0.95000	Calibrator Normalized	2.0.2	NPX Signature
A6	SAMPLE_CONTROL1		SAMPLE_CONTROL	IL25	Q9H293	OID06275	1398649	723537	-247646	FALSE	2837217	pg/mL	0.00685	0.16382	0.16382	FALSE	449428541	FALSE	PASS	PASS	100000	Calibrator Normalized	2.0.2	NPX Signature
A6	SAMPLE_CONTROL1		SAMPLE_CONTROL	IL32	P24001	OID06276	1536689	708238	0.73698	FALSE	5319257	pg/mL	0.14351	0.76094	0.76094	FALSE	636054573	FALSE	PASS	PASS	0.07500	Calibrator Normalized	2.0.2	NPX Signature
A6	SAMPLE_CONTROL1		SAMPLE_CONTROL	EPO	P01588	OID06277	1224180	332935	-345253	FALSE	1501691	pg/mL	0.03095	0.24881	0.24881	FALSE	109683748	FALSE	PASS	PASS	100000	Calibrator Normalized	2.0.2	NPX Signature
A6	SAMPLE_CONTROL1		SAMPLE_CONTROL	TNFRSF9	Q07011	OID06278	1164252	758165	-0.63749	FALSE	37537572	pg/mL	NA	342343	342343	FALSE	550701672	FALSE	PASS	PASS	0.07500	Calibrator Normalized	2.0.2	NPX Signature
A6	SAMPLE_CONTROL1		SAMPLE_CONTROL	IFNA2	P01563	OID06279	1478553	985403	0.94124	FALSE	9186961	pg/mL	0.05855	100641	100641	FALSE	378893688	FALSE	PASS	PASS	0.95000	Calibrator Normalized	2.0.2	NPX Signature
A6	SAMPLE_CONTROL1		SAMPLE_CONTROL	IL4R	P24394	OID06280	1628131	616241	0.55802	FALSE	27018718	pg/mL	119975	791337	791337	FALSE	3730081630	FALSE	PASS	PASS	0.07500	Calibrator Normalized	2.0.2	NPX Signature
A6	SAMPLE_CONTROL1		SAMPLE_CONTROL	CXCL1	P09341	OID06281	1193829	1013647	254389	FALSE	10351008	pg/mL	0.04736	125713	125713	FALSE	945450798	FALSE	PASS	PASS	100000	Calibrator Normalized	2.0.2	NPX Signature
A6	SAMPLE_CONTROL1		SAMPLE_CONTROL	IL31	Q6EBC2	OID06282	1568575	617936	0.33783	FALSE	42871367	pg/mL	167818	1735904	1735904	FALSE	2742063579	FALSE	PASS	PASS	0.72500	Calibrator Normalized	2.0.2	NPX Signature
A6	SAMPLE_CONTROL1		SAMPLE_CONTROL	FGF2	P09038	OID06283	1384081	310839	-674912	FALSE	7904356	pg/mL	0.00607	124990	124990	FALSE	383787033	FALSE	PASS	PASS	0.07500	Calibrator Normalized	2.0.2	NPX Signature
A6	SAMPLE_CONTROL1		SAMPLE_CONTROL	CD28	P10747	OID06284	1425863	689236	-0.33424	FALSE	413496686	pg/mL	NA	7068293	7068293	FALSE	5119522694	FALSE	PASS	PASS	0.07500	Calibrator Normalized	2.0.2	NPX Signature
A6	SAMPLE_CONTROL1		SAMPLE_CONTROL	HAVCR1	Q96D42	OID06285	1467327	994008	163971	FALSE	8447921	pg/mL	0.07615	0.98822	0.98822	FALSE	396556921	FALSE	PASS	PASS	100000	Calibrator Normalized	2.0.2	NPX Signature
B6	SAMPLE_CONTROL2		SAMPLE_CONTROL	IL16	Q14005	OID06238	1254755	474016	-232520	FALSE	1158973	pg/mL	NA	0.22330	0.22330	FALSE	88534540	FALSE	PASS	PASS	0.07500	Calibrator Normalized	2.0.2	NPX Signature
B6	SAMPLE_CONTROL2		SAMPLE_CONTROL	CCL26	Q9Y258	OID06239	1666904	578466	-110886	FALSE	41213262	pg/mL	NA	2298155	2298155	FALSE	9968970486	FALSE	PASS	PASS	0.97500	Calibrator Normalized	2.0.2	NPX Signature
B6	SAMPLE_CONTROL2		SAMPLE_CONTROL	IL22	Q9GZX6	OID06240	1485788	686930	0.18257	FALSE	2663699	pg/mL	0.02888	118287	118287	FALSE	169269359	FALSE	PASS	PASS	0.15000	Calibrator Normalized	2.0.2	NPX Signature
B6	SAMPLE_CONTROL2		SAMPLE_CONTROL	KRT18	P05783	OID06241	1482225	842390	-0.31641	FALSE	7303223	pg/mL	NA	104987	104987	FALSE	2213629554	FALSE	PASS	PASS	0.70000	Calibrator Normalized	2.0.2	NPX Signature
B6	SAMPLE_CONTROL2		SAMPLE_CONTROL	IFNB1	P01574	OID06242	1328239	1027717	0.24354	FALSE	58946149	pg/mL	NA	458386	458386	FALSE	1204671527	FALSE	PASS	PASS	100000	Calibrator Normalized	2.0.2	NPX Signature
B6	SAMPLE_CONTROL2		SAMPLE_CONTROL	CCL25	O15444	OID06243	1199959	876733	-0.25984	FALSE	5068432	pg/mL	NA	0.98727	0.98727	FALSE	147167688	FALSE	PASS	PASS	100000	Calibrator Normalized	2.0.2	NPX Signature
B6	SAMPLE_CONTROL2		SAMPLE_CONTROL	TREM1	Q9NP99	OID06245	1418837	884143	0.47641	FALSE	640807	pg/mL	0.00745	0.06049	0.06049	FALSE	437142153	FALSE	PASS	PASS	0.07500	Calibrator Normalized	2.0.2	NPX Signature
B6	SAMPLE_CONTROL2		SAMPLE_CONTROL	CD80	P33681	OID06246	1318954	912120	-0.90752	FALSE	1757017	pg/mL	0.00461	0.17492	0.17492	FALSE	436061787	FALSE	PASS	PASS	0.07500	Calibrator Normalized	2.0.2	NPX Signature
B6	SAMPLE_CONTROL2		SAMPLE_CONTROL	FLT1	P17948	OID06247	1446139	894958	0.01708	FALSE	120827290	pg/mL	0.06336	592426	592426	FALSE	5645445877	FALSE	PASS	PASS	0.92500	Calibrator Normalized	2.0.2	NPX Signature
B6	SAMPLE_CONTROL2		SAMPLE_CONTROL	CEACAM5	P06731	OID06248	1166720	421110	-267370	FALSE	7973665	pg/mL	0.22870	160576	160576	FALSE	546879028	FALSE	PASS	PASS	100000	Calibrator Normalized	2.0.2	NPX Signature
B6	SAMPLE_CONTROL2		SAMPLE_CONTROL	IL1RN	P18510	OID06249	1166229	573325	0.35398	FALSE	19410286	pg/mL	393286	1850218	1850218	FALSE	194404202	FALSE	PASS	PASS	100000	Calibrator Normalized	2.0.2	NPX Signature
B6	SAMPLE_CONTROL2		SAMPLE_CONTROL	IL1A	P01583	OID06251	1098531	549555	0.22557	FALSE	2343872	pg/mL	0.47934	0.36252	0.47934	FALSE	153470866	FALSE	PASS	PASS	0.27500	Calibrator Normalized	2.0.2	NPX Signature
B6	SAMPLE_CONTROL2		SAMPLE_CONTROL	FGF23	Q9GZV9	OID06252	1300563	725246	-0.14483	FALSE	5593420	pg/mL	NA	0.91567	0.91567	FALSE	394155014	FALSE	PASS	PASS	100000	Calibrator Normalized	2.0.2	NPX Signature
B6	SAMPLE_CONTROL2		SAMPLE_CONTROL	LIF	P15018	OID06253	1160835	763941	-105199	FALSE	1791924	pg/mL	0.01175	0.17295	0.17295	FALSE	143787665	FALSE	PASS	PASS	0.07500	Calibrator Normalized	2.0.2	NPX Signature
B6	SAMPLE_CONTROL2		SAMPLE_CONTROL	IFNL1	Q8IU54	OID06254	1332802	1034190	0.10736	FALSE	15631301	pg/mL	0.06387	153212	153212	FALSE	447756124	FALSE	PASS	PASS	0.90000	Calibrator Normalized	2.0.2	NPX Signature
B6	SAMPLE_CONTROL2		SAMPLE_CONTROL	IL19	Q9UHD0	OID06255	1291405	1005933	-0.04965	FALSE	39029269	pg/mL	0.06056	289799	289799	FALSE	2897521192	FALSE	PASS	PASS	0.15000	Calibrator Normalized	2.0.2	NPX Signature
B6	SAMPLE_CONTROL2		SAMPLE_CONTROL	TNFRSF4	P43489	OID06256	1248444	884410	-0.03286	FALSE	7183678	pg/mL	0.03104	0.70837	0.70837	FALSE	608062227	FALSE	PASS	PASS	0.07500	Calibrator Normalized	2.0.2	NPX Signature
B6	SAMPLE_CONTROL2		SAMPLE_CONTROL	FGF21	Q9NSA1	OID06258	1316211	668046	-0.44237	FALSE	6278264	pg/mL	NA	0.91746	0.91746	FALSE	448465196	FALSE	PASS	PASS	100000	Calibrator Normalized	2.0.2	NPX Signature
B6	SAMPLE_CONTROL2		SAMPLE_CONTROL	CCL17	Q92583	OID06259	1194734	839152	-178636	FALSE	1948755	pg/mL	NA	0.06508	0.06508	FALSE	79729650	FALSE	PASS	PASS	0.07500	Calibrator Normalized	2.0.2	NPX Signature
B6	SAMPLE_CONTROL2		SAMPLE_CONTROL	FASLG	P48023	OID06260	1156186	954383	189510	FALSE	12108341	pg/mL	0.33472	115875	115875	FALSE	378786742	FALSE	PASS	PASS	0.07500	Calibrator Normalized	2.0.2	NPX Signature
B6	SAMPLE_CONTROL2		SAMPLE_CONTROL	CCL20	P78556	OID06261	991492	973653	0.48671	FALSE	5615927	pg/mL	0.02600	0.12759	0.12759	FALSE	160286098	FALSE	PASS	PASS	0.67500	Calibrator Normalized	2.0.2	NPX Signature
B6	SAMPLE_CONTROL2		SAMPLE_CONTROL	IL17D	Q8TAD2	OID06262	1326774	693510	-0.71744	FALSE	2124960	pg/mL	NA	0.47122	0.47122	FALSE	111261737	FALSE	PASS	PASS	100000	Calibrator Normalized	2.0.2	NPX Signature
B6	SAMPLE_CONTROL2		SAMPLE_CONTROL	CXCL13	O43927	OID06263	1432676	734351	-189228	FALSE	1161285	pg/mL	0.00641	0.10948	0.10948	FALSE	208009569	FALSE	PASS	PASS	0.12500	Calibrator Normalized	2.0.2	NPX Signature
B6	SAMPLE_CONTROL2		SAMPLE_CONTROL	LAG3	P18627	OID06264	1370862	557713	-0.04813	FALSE	284160657	pg/mL	767091	7038926	7038926	FALSE	11233442005	FALSE	PASS	PASS	0.07500	Calibrator Normalized	2.0.2	NPX Signature
B6	SAMPLE_CONTROL2		SAMPLE_CONTROL	AREG	P15514	OID06265	1383757	1015420	0.42921	FALSE	6853027	pg/mL	0.01191	0.43359	0.43359	FALSE	467978906	FALSE	PASS	PASS	0.07500	Calibrator Normalized	2.0.2	NPX Signature
B6	SAMPLE_CONTROL2		SAMPLE_CONTROL	GZMB	P10144	OID06266	1311351	1097397	0.52493	FALSE	10313211	pg/mL	0.02763	0.23116	0.23116	FALSE	613712218	FALSE	PASS	PASS	0.20000	Calibrator Normalized	2.0.2	NPX Signature
B6	SAMPLE_CONTROL2		SAMPLE_CONTROL	IL5	P05113	OID06268	1601784	636475	0.02395	FALSE	27083128	pg/mL	0.75522	687914	687914	FALSE	2943794840	FALSE	PASS	PASS	0.42500	Calibrator Normalized	2.0.2	NPX Signature
B6	SAMPLE_CONTROL2		SAMPLE_CONTROL	TNFSF14	O43557	OID06269	1322803	655431	-0.62335	FALSE	13358937	pg/mL	NA	189926	189926	FALSE	818949149	FALSE	PASS	PASS	0.07500	Calibrator Normalized	2.0.2	NPX Signature
B6	SAMPLE_CONTROL2		SAMPLE_CONTROL	KDR	P35968	OID06270	1397495	763922	0.33053	FALSE	8234148	pg/mL	0.11537	0.87811	0.87811	FALSE	828946315	FALSE	PASS	PASS	0.92500	Calibrator Normalized	2.0.2	NPX Signature
B6	SAMPLE_CONTROL2		SAMPLE_CONTROL	PDCD1	Q15116	OID06271	1519182	478236	-358838	FALSE	2697257	pg/mL	0.00325	175279	175279	FALSE	224464242	FALSE	PASS	PASS	0.07500	Calibrator Normalized	2.0.2	NPX Signature
B6	SAMPLE_CONTROL2		SAMPLE_CONTROL	GZMA	P12544	OID06272	1181301	621563	-553392	FALSE	9962167	pg/mL	0.01463	0.08024	0.08024	FALSE	1025526819	FALSE	PASS	PASS	0.97500	Calibrator Normalized	2.0.2	NPX Signature
B6	SAMPLE_CONTROL2		SAMPLE_CONTROL	IL20	Q9NYY1	OID06273	1202277	254625	-825338	FALSE	2756116	pg/mL	0.00645	0.04708	0.04708	FALSE	222608496	FALSE	PASS	PASS	0.07500	Calibrator Normalized	2.0.2	NPX Signature
B6	SAMPLE_CONTROL2		SAMPLE_CONTROL	PGF	P49763	OID06274	1258778	904818	264995	FALSE	1461273	pg/mL	0.03489	0.22371	0.22371	FALSE	232738045	FALSE	PASS	PASS	0.95000	Calibrator Normalized	2.0.2	NPX Signature
B6	SAMPLE_CONTROL2		SAMPLE_CONTROL	IL25	Q9H293	OID06275	1398726	709884	-247646	FALSE	2593664	pg/mL	0.00685	0.16382	0.16382	FALSE	449428541	FALSE	PASS	PASS	100000	Calibrator Normalized	2.0.2	NPX Signature
B6	SAMPLE_CONTROL2		SAMPLE_CONTROL	IL32	P24001	OID06276	1534343	697007	0.73698	FALSE	4949483	pg/mL	0.14351	0.76094	0.76094	FALSE	636054573	FALSE	PASS	PASS	0.07500	Calibrator Normalized	2.0.2	NPX Signature
B6	SAMPLE_CONTROL2		SAMPLE_CONTROL	EPO	P01588	OID06277	1216050	327487	-345253	FALSE	1448846	pg/mL	0.03095	0.24881	0.24881	FALSE	109683748	FALSE	PASS	PASS	100000	Calibrator Normalized	2.0.2	NPX Signature
B6	SAMPLE_CONTROL2		SAMPLE_CONTROL	TNFRSF9	Q07011	OID06278	1155920	752920	-0.63749	FALSE	36240765	pg/mL	NA	342343	342343	FALSE	550701672	FALSE	PASS	PASS	0.07500	Calibrator Normalized	2.0.2	NPX Signature
B6	SAMPLE_CONTROL2		SAMPLE_CONTROL	IFNA2	P01563	OID06279	1480996	969383	0.94124	FALSE	8416447	pg/mL	0.05855	100641	100641	FALSE	378893688	FALSE	PASS	PASS	0.95000	Calibrator Normalized	2.0.2	NPX Signature
B6	SAMPLE_CONTROL2		SAMPLE_CONTROL	IL4R	P24394	OID06280	1627422	603374	0.55802	FALSE	24752026	pg/mL	119975	791337	791337	FALSE	3730081630	FALSE	PASS	PASS	0.07500	Calibrator Normalized	2.0.2	NPX Signature
B6	SAMPLE_CONTROL2		SAMPLE_CONTROL	CXCL1	P09341	OID06281	1192814	1001086	254389	FALSE	9484026	pg/mL	0.04736	125713	125713	FALSE	945450798	FALSE	PASS	PASS	100000	Calibrator Normalized	2.0.2	NPX Signature
B6	SAMPLE_CONTROL2		SAMPLE_CONTROL	IL31	Q6EBC2	OID06282	1562841	610094	0.33783	FALSE	40699770	pg/mL	167818	1735904	1735904	FALSE	2742063579	FALSE	PASS	PASS	0.72500	Calibrator Normalized	2.0.2	NPX Signature
B6	SAMPLE_CONTROL2		SAMPLE_CONTROL	FGF2	P09038	OID06283	1390226	291118	-674912	FALSE	7043758	pg/mL	0.00607	124990	124990	FALSE	383787033	FALSE	PASS	PASS	0.07500	Calibrator Normalized	2.0.2	NPX Signature
B6	SAMPLE_CONTROL2		SAMPLE_CONTROL	CD28	P10747	OID06284	1425638	675884	-0.33424	FALSE	377572762	pg/mL	NA	7068293	7068293	FALSE	5119522694	FALSE	PASS	PASS	0.07500	Calibrator Normalized	2.0.2	NPX Signature
B6	SAMPLE_CONTROL2		SAMPLE_CONTROL	HAVCR1	Q96D42	OID06285	1466719	981039	163971	FALSE	7744673	pg/mL	0.07615	0.98822	0.98822	FALSE	396556921	FALSE	PASS	PASS	100000	Calibrator Normalized	2.0.2	NPX Signature
C6	SAMPLE_CONTROL3		SAMPLE_CONTROL	IL16	Q14005	OID06238	1260463	475780	-232520	FALSE	1172135	pg/mL	NA	0.22330	0.22330	FALSE	88534540	FALSE	PASS	PASS	0.07500	Calibrator Normalized	2.0.2	NPX Signature
C6	SAMPLE_CONTROL3		SAMPLE_CONTROL	CCL26	Q9Y258	OID06239	1668479	584364	-110886	FALSE	42735413	pg/mL	NA	2298155	2298155	FALSE	9968970486	FALSE	PASS	PASS	0.97500	Calibrator Normalized	2.0.2	NPX Signature
C6	SAMPLE_CONTROL3		SAMPLE_CONTROL	IL22	Q9GZX6	OID06240	1495322	684869	0.18257	FALSE	2627750	pg/mL	0.02888	118287	118287	FALSE	169269359	FALSE	PASS	PASS	0.15000	Calibrator Normalized	2.0.2	NPX Signature
C6	SAMPLE_CONTROL3		SAMPLE_CONTROL	KRT18	P05783	OID06241	1489581	842506	-0.31641	FALSE	7308657	pg/mL	NA	104987	104987	FALSE	2213629554	FALSE	PASS	PASS	0.70000	Calibrator Normalized	2.0.2	NPX Signature
C6	SAMPLE_CONTROL3		SAMPLE_CONTROL	IFNB1	P01574	OID06242	1331585	1031843	0.24354	FALSE	60353905	pg/mL	NA	458386	458386	FALSE	1204671527	FALSE	PASS	PASS	100000	Calibrator Normalized	2.0.2	NPX Signature
C6	SAMPLE_CONTROL3		SAMPLE_CONTROL	CCL25	O15444	OID06243	1208944	875221	-0.25984	FALSE	5024216	pg/mL	NA	0.98727	0.98727	FALSE	147167688	FALSE	PASS	PASS	100000	Calibrator Normalized	2.0.2	NPX Signature
C6	SAMPLE_CONTROL3		SAMPLE_CONTROL	TREM1	Q9NP99	OID06245	1418304	892149	0.47641	FALSE	676278	pg/mL	0.00745	0.06049	0.06049	FALSE	437142153	FALSE	PASS	PASS	0.07500	Calibrator Normalized	2.0.2	NPX Signature
C6	SAMPLE_CONTROL3		SAMPLE_CONTROL	CD80	P33681	OID06246	1330569	907978	-0.90752	FALSE	1708798	pg/mL	0.00461	0.17492	0.17492	FALSE	436061787	FALSE	PASS	PASS	0.07500	Calibrator Normalized	2.0.2	NPX Signature
C6	SAMPLE_CONTROL3		SAMPLE_CONTROL	FLT1	P17948	OID06247	1435907	912663	0.01708	FALSE	136608319	pg/mL	0.06336	592426	592426	FALSE	5645445877	FALSE	PASS	PASS	0.92500	Calibrator Normalized	2.0.2	NPX Signature
C6	SAMPLE_CONTROL3		SAMPLE_CONTROL	CEACAM5	P06731	OID06248	1172155	423148	-267370	FALSE	8080425	pg/mL	0.22870	160576	160576	FALSE	546879028	FALSE	PASS	PASS	100000	Calibrator Normalized	2.0.2	NPX Signature
C6	SAMPLE_CONTROL3		SAMPLE_CONTROL	IL1RN	P18510	OID06249	1171295	575732	0.35398	FALSE	19701508	pg/mL	393286	1850218	1850218	FALSE	194404202	FALSE	PASS	PASS	100000	Calibrator Normalized	2.0.2	NPX Signature
C6	SAMPLE_CONTROL3		SAMPLE_CONTROL	IL1A	P01583	OID06251	1100993	554565	0.22557	FALSE	2421728	pg/mL	0.47934	0.36252	0.47934	FALSE	153470866	FALSE	PASS	PASS	0.27500	Calibrator Normalized	2.0.2	NPX Signature
C6	SAMPLE_CONTROL3		SAMPLE_CONTROL	FGF23	Q9GZV9	OID06252	1302099	731182	-0.14483	FALSE	5805567	pg/mL	NA	0.91567	0.91567	FALSE	394155014	FALSE	PASS	PASS	100000	Calibrator Normalized	2.0.2	NPX Signature
C6	SAMPLE_CONTROL3		SAMPLE_CONTROL	LIF	P15018	OID06253	1158612	773636	-105199	FALSE	1907863	pg/mL	0.01175	0.17295	0.17295	FALSE	143787665	FALSE	PASS	PASS	0.07500	Calibrator Normalized	2.0.2	NPX Signature
C6	SAMPLE_CONTROL3		SAMPLE_CONTROL	IFNL1	Q8IU54	OID06254	1334264	1040200	0.10736	FALSE	16143450	pg/mL	0.06387	153212	153212	FALSE	447756124	FALSE	PASS	PASS	0.90000	Calibrator Normalized	2.0.2	NPX Signature
C6	SAMPLE_CONTROL3		SAMPLE_CONTROL	IL19	Q9UHD0	OID06255	1297146	1007665	-0.04965	FALSE	39482105	pg/mL	0.06056	289799	289799	FALSE	2897521192	FALSE	PASS	PASS	0.15000	Calibrator Normalized	2.0.2	NPX Signature
C6	SAMPLE_CONTROL3		SAMPLE_CONTROL	TNFRSF4	P43489	OID06256	1260274	880053	-0.03286	FALSE	6986516	pg/mL	0.03104	0.70837	0.70837	FALSE	608062227	FALSE	PASS	PASS	0.07500	Calibrator Normalized	2.0.2	NPX Signature
C6	SAMPLE_CONTROL3		SAMPLE_CONTROL	FGF21	Q9NSA1	OID06258	1326085	665645	-0.44237	FALSE	6187034	pg/mL	NA	0.91746	0.91746	FALSE	448465196	FALSE	PASS	PASS	100000	Calibrator Normalized	2.0.2	NPX Signature
C6	SAMPLE_CONTROL3		SAMPLE_CONTROL	CCL17	Q92583	OID06259	1200080	841278	-178636	FALSE	1976727	pg/mL	NA	0.06508	0.06508	FALSE	79729650	FALSE	PASS	PASS	0.07500	Calibrator Normalized	2.0.2	NPX Signature
C6	SAMPLE_CONTROL3		SAMPLE_CONTROL	FASLG	P48023	OID06260	1163618	954423	189510	FALSE	12111463	pg/mL	0.33472	115875	115875	FALSE	378786742	FALSE	PASS	PASS	0.07500	Calibrator Normalized	2.0.2	NPX Signature
C6	SAMPLE_CONTROL3		SAMPLE_CONTROL	CCL20	P78556	OID06261	994891	977726	0.48671	FALSE	5774650	pg/mL	0.02600	0.12759	0.12759	FALSE	160286098	FALSE	PASS	PASS	0.67500	Calibrator Normalized	2.0.2	NPX Signature
C6	SAMPLE_CONTROL3		SAMPLE_CONTROL	IL17D	Q8TAD2	OID06262	1329514	698242	-0.71744	FALSE	2186816	pg/mL	NA	0.47122	0.47122	FALSE	111261737	FALSE	PASS	PASS	100000	Calibrator Normalized	2.0.2	NPX Signature
C6	SAMPLE_CONTROL3		SAMPLE_CONTROL	CXCL13	O43927	OID06263	1435924	738576	-189228	FALSE	1195859	pg/mL	0.00641	0.10948	0.10948	FALSE	208009569	FALSE	PASS	PASS	0.12500	Calibrator Normalized	2.0.2	NPX Signature
C6	SAMPLE_CONTROL3		SAMPLE_CONTROL	LAG3	P18627	OID06264	1251902	NA	-0.04813	NA	NA	pg/mL	767091	7038926	7038926	NA	11233442005	NA	PASS	PASS	0.07500	Calibrator Normalized	2.0.2	NPX Signature
C6	SAMPLE_CONTROL3		SAMPLE_CONTROL	AREG	P15514	OID06265	1386765	1019884	0.42921	FALSE	7037972	pg/mL	0.01191	0.43359	0.43359	FALSE	467978906	FALSE	PASS	PASS	0.07500	Calibrator Normalized	2.0.2	NPX Signature
C6	SAMPLE_CONTROL3		SAMPLE_CONTROL	GZMB	P10144	OID06266	1313414	1102807	0.52493	FALSE	10631890	pg/mL	0.02763	0.23116	0.23116	FALSE	613712218	FALSE	PASS	PASS	0.20000	Calibrator Normalized	2.0.2	NPX Signature
C6	SAMPLE_CONTROL3		SAMPLE_CONTROL	IL5	P05113	OID06268	1609697	636034	0.02395	FALSE	27009220	pg/mL	0.75522	687914	687914	FALSE	2943794840	FALSE	PASS	PASS	0.42500	Calibrator Normalized	2.0.2	NPX Signature
C6	SAMPLE_CONTROL3		SAMPLE_CONTROL	TNFSF14	O43557	OID06269	1324295	661411	-0.62335	FALSE	13886640	pg/mL	NA	189926	189926	FALSE	818949149	FALSE	PASS	PASS	0.07500	Calibrator Normalized	2.0.2	NPX Signature
C6	SAMPLE_CONTROL3		SAMPLE_CONTROL	KDR	P35968	OID06270	1403908	764980	0.33053	FALSE	8289756	pg/mL	0.11537	0.87811	0.87811	FALSE	828946315	FALSE	PASS	PASS	0.92500	Calibrator Normalized	2.0.2	NPX Signature
C6	SAMPLE_CONTROL3		SAMPLE_CONTROL	PDCD1	Q15116	OID06271	1520603	484288	-358838	FALSE	2802504	pg/mL	0.00325	175279	175279	FALSE	224464242	FALSE	PASS	PASS	0.07500	Calibrator Normalized	2.0.2	NPX Signature
C6	SAMPLE_CONTROL3		SAMPLE_CONTROL	GZMA	P12544	OID06272	1166109	644227	-553392	FALSE	11500768	pg/mL	0.01463	0.08024	0.08024	FALSE	1025526819	FALSE	PASS	PASS	0.97500	Calibrator Normalized	2.0.2	NPX Signature
C6	SAMPLE_CONTROL3		SAMPLE_CONTROL	IL20	Q9NYY1	OID06273	1208002	256372	-825338	FALSE	2787934	pg/mL	0.00645	0.04708	0.04708	FALSE	222608496	FALSE	PASS	PASS	0.07500	Calibrator Normalized	2.0.2	NPX Signature
C6	SAMPLE_CONTROL3		SAMPLE_CONTROL	PGF	P49763	OID06274	1259885	911183	264995	FALSE	1524663	pg/mL	0.03489	0.22371	0.22371	FALSE	232738045	FALSE	PASS	PASS	0.95000	Calibrator Normalized	2.0.2	NPX Signature
C6	SAMPLE_CONTROL3		SAMPLE_CONTROL	IL25	Q9H293	OID06275	1408476	707605	-247646	FALSE	2555133	pg/mL	0.00685	0.16382	0.16382	FALSE	449428541	FALSE	PASS	PASS	100000	Calibrator Normalized	2.0.2	NPX Signature
C6	SAMPLE_CONTROL3		SAMPLE_CONTROL	IL32	P24001	OID06276	1534888	703934	0.73698	FALSE	5174501	pg/mL	0.14351	0.76094	0.76094	FALSE	636054573	FALSE	PASS	PASS	0.07500	Calibrator Normalized	2.0.2	NPX Signature
C6	SAMPLE_CONTROL3		SAMPLE_CONTROL	EPO	P01588	OID06277	1221578	329432	-345253	FALSE	1467501	pg/mL	0.03095	0.24881	0.24881	FALSE	109683748	FALSE	PASS	PASS	100000	Calibrator Normalized	2.0.2	NPX Signature
C6	SAMPLE_CONTROL3		SAMPLE_CONTROL	TNFRSF9	Q07011	OID06278	1158466	757846	-0.63749	FALSE	37457458	pg/mL	NA	342343	342343	FALSE	550701672	FALSE	PASS	PASS	0.07500	Calibrator Normalized	2.0.2	NPX Signature
C6	SAMPLE_CONTROL3		SAMPLE_CONTROL	IFNA2	P01563	OID06279	1482463	975389	0.94124	FALSE	8697564	pg/mL	0.05855	100641	100641	FALSE	378893688	FALSE	PASS	PASS	0.95000	Calibrator Normalized	2.0.2	NPX Signature
C6	SAMPLE_CONTROL3		SAMPLE_CONTROL	IL4R	P24394	OID06280	1636876	601392	0.55802	FALSE	24419512	pg/mL	119975	791337	791337	FALSE	3730081630	FALSE	PASS	PASS	0.07500	Calibrator Normalized	2.0.2	NPX Signature
C6	SAMPLE_CONTROL3		SAMPLE_CONTROL	CXCL1	P09341	OID06281	1195999	1005374	254389	FALSE	9771451	pg/mL	0.04736	125713	125713	FALSE	945450798	FALSE	PASS	PASS	100000	Calibrator Normalized	2.0.2	NPX Signature
C6	SAMPLE_CONTROL3		SAMPLE_CONTROL	IL31	Q6EBC2	OID06282	1569845	610562	0.33783	FALSE	40826450	pg/mL	167818	1735904	1735904	FALSE	2742063579	FALSE	PASS	PASS	0.72500	Calibrator Normalized	2.0.2	NPX Signature
C6	SAMPLE_CONTROL3		SAMPLE_CONTROL	FGF2	P09038	OID06283	1385830	302987	-674912	FALSE	7549806	pg/mL	0.00607	124990	124990	FALSE	383787033	FALSE	PASS	PASS	0.07500	Calibrator Normalized	2.0.2	NPX Signature
C6	SAMPLE_CONTROL3		SAMPLE_CONTROL	CD28	P10747	OID06284	1428890	680105	-0.33424	FALSE	388559538	pg/mL	NA	7068293	7068293	FALSE	5119522694	FALSE	PASS	PASS	0.07500	Calibrator Normalized	2.0.2	NPX Signature
C6	SAMPLE_CONTROL3		SAMPLE_CONTROL	HAVCR1	Q96D42	OID06285	1472200	983030	163971	FALSE	7848595	pg/mL	0.07615	0.98822	0.98822	FALSE	396556921	FALSE	PASS	PASS	100000	Calibrator Normalized	2.0.2	NPX Signature
