# Supplementary material for: Inhibitory impact of A1 and A2 cow’s milk on human peripheral blood mononuclear cells identifies TOM1 as a candidate anti-inflammatory mediator
Source: Front Immunol. 2026 Jun 10;17:1728935. doi: 10.3389/fimmu.2026.1728935 (PMC13290551; doi:10.3389/fimmu.2026.1728935)
Supplement: Supplementary file 6 [file Table5.xlsx]

## Sheet: Tabelle1
Supplementary Table S5. Proteins with reduced abundance in the PBMC supernatant proteome. In total, 176 proteins were significantly less abundant. After co-incubation with A1 HWF, 97 proteins were significantly decreased. Co-incubation with A2 HWF resulted in a decrease of 132 proteins. Following co-incubation with both A1 and A2 HWF, 53 proteins had reduced abundance.
A1 milk		A2 milk		A1 and A2
Gene name	p-value	Gene name	p-value	Gene name
SLC44A2	0.000178625	ASRGL1	5.57564e-06	PRPF40A
GGA1	0.00024136	Bzw1	4.16381e-05	CCL5
RAB3GAP1	0.000267628	APEX1	4.97648e-05	CCN2
GART	0.000306404	CPEB1	4.99819e-05	CHI3L1
OSBPL8	0.00044311	NME2	6.79721e-05	GGH
SDCBP	0.000465046	GK	7.47541e-05	IL17F
RPS24	0.000618051	HAGH	0.000115581	IL1RN
RIN3	0.0006305	PRMT5	0.000157824	LGALS9
MARS1	0.00071973	CPM	0.000300465	MMP1
H2AC19	0.000763307	COX4I1	0.000301981	TFRC
ADO	0.00102193	CEP135	0.000322116	LGMN
WDR37	0.00121265	LHPP	0.000404301	SERPINH1
CARD16	0.0013921	GBE1	0.000416339	SGSH
KYAT3	0.00171361	ESYT2	0.000456078	TFAM
HDLBP	0.00184736	Hmgb1	0.000475549	Abce1
PPP5C	0.00185593	ALCAM	0.000499362	ADO
PHGDH	0.00236005	FTH1	0.000576183	ASRGL1
MMP1	0.00264824	Abce1	0.000615228	CARD16
RELCH	0.00274431	WDR37	0.000635844	CD68
SRP9	0.00280891	TFAM	0.000670266	COMMD9
IL1RN	0.00290997	IL1RN	0.00084686	CPEB1
CCN2	0.00291422	RECQL	0.000853419	CYC1
TFAM	0.00413861	RPL36	0.000879077	EFTUD2
GLUL	0.00452661	NADK	0.000887705	FAF1
CD68	0.00455747	STAT1	0.000969836	GART
MACF1	0.00505957	YTHDF3	0.00101579	GBE1
TFRC	0.00516219	PRPF40A	0.00129867	GGA1
CRYBG1	0.00516802	RPL17	0.00138551	GLUL
LAMA4	0.0052076	CARD16	0.00149567	GPD1L
ABLIM1	0.00577523	SRSF9	0.00154423	H2AC19
LGMN	0.00596027	H2AC19	0.00163287	HDLBP
YBX1	0.00603039	LACTB2	0.00165387	HYPK
DDX19A	0.00619943	SEC23IP	0.00184165	IMPA2
SQSTM1	0.00621374	CD44	0.00191559	IMPDH1
FBP1	0.00629801	FAF1	0.00192972	RPL17
RPL17	0.00700266	HDAC1	0.00198976	MARCKSL1
CYC1	0.00701015	MIF	0.0022376	OGFR
EEF1E1	0.0074107	PDCD5	0.00224449	PHGDH
LGALS9	0.00743697	RAD21	0.0022793	PLS3
TMEM33	0.00840516	IL17F	0.00273541	Prmt1
ASAP1	0.00850681	TOMM70	0.00280202	PTPRE
NUDC	0.00890199	NIBAN2	0.00325323	RAB3D
IL17F	0.0091115	GART	0.0032569	RAB3GAP1
CPSF7	0.00997058	RO60	0.00366018	RABEP1
A2M	0.0107817	ECPAS	0.00380953	RELCH
QSOX1	0.0124462	CRYL1	0.00387361	RIN3
IFI30	0.0124673	SERPINE1	0.00389402	RO60
GBE1	0.0128309	UQCRB	0.00412512	S100A6
PSMB7	0.0129537	MMP1	0.00430803	SQSTM1
FAF1	0.01314	CCL5	0.00431083	SRP9
S100A6	0.0142155	GLUL	0.00443949	TMEM33
EFTUD2	0.0152346	CSF1	0.00497198	TOMM70
CD82	0.0155115	PHGDH	0.00501025	WDR37
IRF5	0.0160919	GPD1L	0.00542376
PPM1G	0.0161068	TFRC	0.00543765
GGH	0.016478	ISOC1	0.00580559
RO60	0.0168404	CERT1	0.00585881
OGFR	0.0172876	S100A12	0.00623378
PTPRE	0.0174659	SETD3	0.00672134
COMMD9	0.0176158	TNS3	0.00677512
PRPF40A	0.0180741	EFTUD2	0.00700815
Abce1	0.0190333	S100A6	0.00702348
TOMM70	0.0193923	RPA3	0.00710011
IMPDH1	0.0195991	SRRM1	0.00730848
ASRGL1	0.0202955	Hnrnpk	0.00747772
FTL	0.0217079	TIPRL	0.00781927
CPEB1	0.0221071	SOD2	0.00790023
CCL4	0.0230498	SRP9	0.00846929
NIF3L1	0.0231077	LAP3	0.00861609
PPP1R12C	0.0233089	HDLBP	0.00869802
SNW1	0.0236541	ADO	0.00877007
RAB3D	0.0238423	RTCA	0.00878909
MARCKSL1	0.026069	DAZAP1	0.00893841
NCF1	0.0263405	GGA1	0.00903038
SGSH	0.0265845	EIF3D	0.00903808
Prmt1	0.0270828	ARL6IP1	0.00956007
IMPA2	0.029166	CSTA	0.00965388
RCN1	0.029253	SQSTM1	0.00970138
IAH1	0.0322935	POR	0.0103149
TGM2	0.0331091	VAC14	0.0104035
AIMP2	0.0360973	SLC3A2	0.0106348
PPP1R14B	0.0362364	GALT	0.0117721
SERPINH1	0.0366281	CUTA	0.011927
SCARF1	0.0372368	FYN	0.0121598
CCL5	0.038146	TYROBP	0.012539
CHI3L1	0.038219	TMEM33	0.0126334
PRKDC	0.039309	LGMN	0.0126914
HDDC3	0.0397469	CYBB	0.0127245
NCKAP1	0.0400027	NANS	0.0127327
GPD1L	0.0402809	CD68	0.0131773
HYPK	0.0439327	VAPB	0.0141083
PLS3	0.0442759	RIN3	0.0142488
RABEP1	0.0444114	HYPK	0.0155115
ADA	0.0454229	PLS3	0.0161716
TANGO2	0.0457308	KYNU	0.0162116
SNX9	0.0486303	PTPRE	0.016284
SMCHD1	0.0491856	SEC23A	0.0175411
		RELCH	0.0176417
		PLAU	0.0178483
		RPL29	0.0185065
		RPL34	0.0192478
		LGALS9	0.0209075
		SGSH	0.0231661
		MARCKSL1	0.0236088
		CYC1	0.0241548
		IMPDH1	0.0244206
		CHI3L1	0.0248263
		RABEP1	0.0251274
		COMMD9	0.0256436
		CCN2	0.0261021
		SERPINB10	0.0263087
		IMPA2	0.0273111
		U2AF1	0.0275104
		OSBP	0.0289095
		TSPO	0.0297281
		NUDT16	0.0316198
		SEC24C	0.0335307
		SNRPE	0.0339423
		DOCK2	0.0344374
		RGS10	0.0356898
		GGH	0.0358192
		LRPAP1	0.0366252
		OGFR	0.036996
		SEPHS1	0.0410194
		TPMT	0.0411667
		RAB3D	0.0425152
		Prmt1	0.0425377
		SHC1	0.0439813
		IGF2R	0.0445252
		SERPINH1	0.0447486
		SRSF6	0.0466299
		RAB3GAP1	0.0478478
