# Supplementary material for: Inhibitory impact of A1 and A2 cow’s milk on human peripheral blood mononuclear cells identifies TOM1 as a candidate anti-inflammatory mediator
Source: Front Immunol. 2026 Jun 10;17:1728935. doi: 10.3389/fimmu.2026.1728935 (PMC13290551; doi:10.3389/fimmu.2026.1728935)
Supplement: Supplementary file 7 [file Table6.xlsx]

## Sheet: table 1
Supplementary Table S6. Amounts of Immune-Response-Markers exclusively induced by TOM1 in human PBMC. Values represent the quantified values of secreted Immune-Response-Markers from human PBMC (n = 3) after co-incubation with ConA (1 µg/ml) and TOM1 (1 µg/ml) for 48h determined using the Olink Target 48 Immune Surveillance Panel. To analyse the protein amount exclusively induced by TOM1, the back…
cytokine	Quantified values in pg/ml
	donor 1	donor 2	donor 3	mean values
FLT1	13114353603	9919747234	-5034920225	5.99973e+09
IL19	1259126960	3552688593	3641739472	2817851675
IL1RN	464086857	718811414	802809225	6.61902e+08
CCL20	352369493	478617628	582838062	471275061
CXCL13	140593880	259694348	264063494	221450574
IL1A	88338224	124512642	168303951	1.27052e+08
IL16	2947962	5416891	8265749	5543534
TREM1	11536640	5386911	-8600714	2774279
FASLG	355422	-1067560	3822941	1.03693e+06
IL20	374283	481747	584396	480142
IFNL1	0.22056	0.21913	375081	125027
FGF2	180570	139770	21082	113807
KDR	0.22142	0.04516	0.07286	0.113147
CCL25	0.01244	0.02423	0.0083	0.01499
IL25	-0.02116	0.02453	0.02609	0.00982
HAVCR1	-0.07911	0.13913	-0.05662	0.00113333
PGF	-0.00031	0.00107	-0.00707	-0.00210333
CEACAM5	0.12554	0.04381	-0.3898	-0.0734833
LIF	-193917	2179283	-2775329	-263321
PDCD1	-245009	-240006	-575452	-353489
IL32	-653436	-17020	-760891	-477116
CD80	-56415	-737001	-1599722	-797713
IL5	-1098903	-359177	-1718722	-1058934
IL4R	-1926089	-1294038	-970155	-1.39676e+06
TNFRSF9	-3427046	-3437269	-7147433	-4.67058e+06
CCL17	-12593748	-14489232	-7672375	-1.15851e+07
CD28	-17734381	-38474565	-20752596	-2.56538e+07
IL22	-16527473	-14142931	-54025644	-28232016
AREG	-28651968	-5654936	-51566374	-28624426
TNFRSF4	-23448379	-26347304	-51291875	-3.36959e+07
TNFSF14	-55499337	-60452764	-78248373	-6.47335e+07
GZMB	-242084914	1885499	-176422008	-1.38874e+08
LAG3	-171165356	-64045129	-265912249	-1.67041e+08
GZMA	-303667631	-210747949	-1003137990	-505851190
CXCL1	-1281948887	-1056396802	443040491	-6.31768e+08
